# Supplementary material for: Subsistence transition preceded population turnover in the eastern Colombian Andes
Source: bioRxiv. 2026 Mar 25:2026.03.23.713713. Preprint. [Version 1] doi: 10.64898/2026.03.23.713713 (PMC13042078; doi:10.64898/2026.03.23.713713)
Supplement: Supplement 2 [file media-2.xlsx]

## Sheet: S1
Table S1. Metadata and sequencing results for 240 unique individuals. Those in red text were not included in population genetics analyses.
Y chromosome haplogroups called based on Yfull with the software described in Lazaridis et al. Science 2022
Master ID	Genetic ID	Skeletal code	Skeletal element	Method for Determining Date	Full Date (asterisk (*) indicates 14C date newly reported in this work)	Archaeological Period	Genetic cluster (PCA)	Locality	Political Entity	Lat.	Long.	Number of libraries made	Data types in bam	Mean coverage on 1.15M autosomal targets	Mean coverage on non-targeted autosomal SNPs	SNPs hit on autosomal targets (2M snpset)	SNPs hit on autosomal targets (1240k snpset)	SNPs hit on autosomal targets (HO snpset)	Molecular Sex	Family ID and position within family	Y haplogroup in terminal mutation notation	Y haplogroup in ISOGG v15.73 notation	mtDNA coverage (merged data)	mtDNA haplogroup if >2x or published	mtDNA match to consensus sequence 95% CI if >2x (merged data)	Damage rate in first nucleotide on sequences overlapping 1240k targets (merged data)	Sex ratio [Y/(Y+X) counts] (merged data)	ANGSD MOM 95% CI truncated at 0	hapConX 95% CI truncated at 0	Library type (minus=no.damage.correction, half=damage.retained.at.last.position, plus=damage.fully.corrected, ds=double.stranded.library.preparation, ss=single.stranded.library.preparation)	Libraries	Used for analysis	Notes
I10928	I10928.AG	147 (Torre5-1)	petrous	Direct: IntCal20	1507-1642 calCE (315±15 BP, PSUAMS-5341)*	Final Late Holocene Muisca (Late)	Herrera-Muisca	Cable Bogotá (Cundinamarca, Bogotá)	Colombia	4.56426	-74.1426	1	1240k	3.7669	0.159787	1113698	718111	379079	F	Cable Bogotá Family A (2 members) (I10928-I10929 have a sibling relationship [sisters])	n/a (female)	n/a (female)	240	A2w	[0.989,0.996]	0.089	0.013	n/a (female)	n/a (female)	ds.half	S10928.Y1.E1.L1	yes	..
I10929	I10929.AG	148 (Torre5-2)	petrous	Kinship: Sibling of I10928	1450-1650 CE	Final Late Holocene Muisca (Late)	Herrera-Muisca	Cable Bogotá (Cundinamarca, Bogotá)	Colombia	4.56426	-74.1426	1	1240k	3.61064	0.143079	1096373	711707	374996	F	Cable Bogotá Family A (2 members) (I10928-I10929 have a sibling relationship [sisters])	n/a (female)	n/a (female)	273	A2w	[0.984,0.992]	0.097	0.013	n/a (female)	n/a (female)	ds.half	S10929.Y1.E1.L1	yes	..
I10930	I10930.AG	149 (Torre5-3)	petrous	Context: Date(s) from same site (I11215, I11197, I11198, I11199, I10928)	1250-1650 CE	Final Late Holocene Muisca (Late)	Herrera-Muisca	Cable Bogotá (Cundinamarca, Bogotá)	Colombia	4.56426	-74.1426	1	1240k	3.01367	0.117614	1080289	704167	369036	F	n/a (no relatives detected)	n/a (female)	n/a (female)	354	C5b	[0.996,1.000]	0.089	0.013	n/a (female)	n/a (female)	ds.half	S10930.Y1.E1.L1	yes	..
I10931	S10931.Y1.E1.L1.AG	187 (SF1)	petrous	Direct: IntCal20; R_combine	1457-1620 calCE (373±11 BP) [R_combine: (380±15 BP, PSUAMS-7196), (365±15 BP, PSUAMS-7293)]*	Final Late Holocene Muisca (Late)	Herrera-Muisca	San Francisco (Cundinamarca, Bogotá)	Colombia	4.56097	-74.1461	1	1240k	4.2558	0.0884	1160640	747727	396207	F	San Francisco Family A (2 members) (I11772-I10931 have a 2d or 3d relationship)	n/a (female)	n/a (female)	288	A2+(64)+@16111	[0.981,0.991]	0.082	0.013	n/a (female)	n/a (female)	ds.half,ds.half	S10931.Y1.E1.L1	yes	..
I10932	I10932.AG	188 (SF2)	petrous	Direct: IntCal20	1422-1454 calCE (465±20 BP, PSUAMS-5492)*	Final Late Holocene Muisca (Late)	outlier	San Francisco (Cundinamarca, Bogotá)	Colombia	4.56097	-74.1461	1	1240k	3.41106	0.144108	1106718	718822	379166	M	n/a (no relatives detected)	Q-M3	Q1b1a1a	281	D1	[0.992,0.999]	0.102	0.431	[0.003,0.008]	[0.003,0.006]	ds.half	S10932.Y1.E1.L1	yes	..
I10934	I10934.AG	165 (TER1)	petrous	Direct: IntCal20	895-1023 calCE (1075±20 BP, PSUAMS-5493)*	Final Late Holocene Muisca (Early)	Herrera-Muisca	Terreros (Cundinamarca, Bogotá)	Colombia	4.58481	-74.1982	1	1240k	3.55421	0.134957	1094022	712382	375595	F	Terreros Family B (2 members) (I11233-I10934 have a 2d or 3d relationship)	n/a (female)	n/a (female)	313	A2ac1	[0.991,0.997]	0.11	0.015	n/a (female)	n/a (female)	ds.half	S10934.Y1.E1.L1	yes	..
I10935	I10935.AG	166 (TER2)	petrous	Direct: IntCal20	1040-1198 calCE (920±20 BP, PSUAMS-6981)*	Final Late Holocene Muisca (Late)	Herrera-Muisca	Terreros (Cundinamarca, Bogotá)	Colombia	4.58481	-74.1982	1	1240k	3.95125	0.15217	1104841	713630	377278	M	n/a (no relatives detected)	Q-M3	Q1b1a1a	282	A2ac1	[0.985,0.993]	0.073	0.437	[0.002,0.006]	[0.002,0.005]	ds.half	S10935.Y1.E1.L1	yes	..
I10936	I10936.AG	167 (TER3)	petrous	Context: Archaeological	1000-1600 CE	Final Late Holocene Muisca (Late)	Herrera-Muisca	Terreros (Cundinamarca, Bogotá)	Colombia	4.58481	-74.1982	1	1240k	0.76508	0.0414757	683134	461689	237818	M	n/a (no relatives detected)	Q-CTS2730	Q1b1a2	211.282	A2ac1	[0.988,0.998]	0.106	0.441	[0.000,0.007]	[0.001,0.007]	ds.half	S10936.Y1.E1.L1	yes	..
I11195	I11195.AG	150 (Torre5-4)	petrous	Context: Date(s) from same site (I11215, I11197, I11198, I11199, I10928)	1250-1650 CE	Final Late Holocene Muisca (Late)	Herrera-Muisca	Cable Bogotá (Cundinamarca, Bogotá)	Colombia	4.56426	-74.1426	1	1240k	1.2483	0.0786027	885240	595724	310430	M	n/a (no relatives detected)	Q-M930	Q1b1a	152.101	A2w	[0.987,0.995]	0.144	0.437	[0.002,0.012]	[0.005,0.011]	ds.half	S11195.Y1.E1.L1	yes (flag)	hapConX=[0.005,0.011]
I11196	I11196.AG	151 (Torre5-5)	petrous	Context: Date(s) from same site (I11215, I11197, I11198, I11199, I10928)	1250-1650 CE	Final Late Holocene Muisca (Late)	Herrera-Muisca	Cable Bogotá (Cundinamarca, Bogotá)	Colombia	4.56426	-74.1426	1	1240k	3.94803	0.181032	1176506	761956	400451	F	n/a (no relatives detected)	n/a (female)	n/a (female)	1406.72	C1c	[0.985,1]	0.085	0.012	n/a (female)	n/a (female)	ds.half	S11196.Y1.E1.L1	yes	..
I11197	I11197.AG	152 (Torre5-6)	petrous	Direct: IntCal20	1448-1630 calCE (380±25 BP, PSUAMS-6982)*	Final Late Holocene Muisca (Late)	Herrera-Muisca	Cable Bogotá (Cundinamarca, Bogotá)	Colombia	4.56426	-74.1426	1	1240k	4.68311	0.244216	1219418	780969	412533	M	Cable Bogotá Family B (2 members) (I11197-I11216 are dups or have a possible 1d relationship)	Q-CTS2730	Q1b1a2	1378.65	A2+(64)+@16111	[0.989,0.996]	0.074	0.431	[0.003,0.007]	[0.003,0.005]	ds.half	S11197.Y1.E1.L1	yes	..
I11198	I11198.AG	153 (Torre5-7)	petrous	Direct: IntCal20	1461-1630 calCE (360±15 BP, PSUAMS-6983)*	Final Late Holocene Muisca (Late)	Herrera-Muisca	Cable Bogotá (Cundinamarca, Bogotá)	Colombia	4.56426	-74.1426	1	1240k	2.79817	0.132217	1088833	708724	369853	M	n/a (no relatives detected)	Q-M848	Q1b1a1a	957.919	C1d+194	[0.992,1]	0.074	0.433	[0.002,0.006]	[0.003,0.005]	ds.half	S11198.Y1.E1.L1	yes	..
I11199	I11199.AG	154 (Torre5-8)	petrous	Direct: IntCal20	1481-1635 calCE (340±15 BP, PSUAMS-5495)*	Final Late Holocene Muisca (Late)	Herrera-Muisca	Cable Bogotá (Cundinamarca, Bogotá)	Colombia	4.56426	-74.1426	1	1240k	4.28408	0.250271	1211580	775156	410043	M	n/a (no relatives detected)	Q-CTS2730	Q1b1a2	695.074	A2w	[0.994,0.999]	0.102	0.431	[0.003,0.007]	[0.003,0.006]	ds.half	S11199.Y1.E1.L1	yes	..
I11215	I11215.AG	155 (Torre5-9)	petrous	Direct: IntCal20	1277-1384 calCE (685±20 BP, PSUAMS-6985)*	Final Late Holocene Muisca (Late)	Herrera-Muisca	Cable Bogotá (Cundinamarca, Bogotá)	Colombia	4.56426	-74.1426	1	1240k	3.33454	0.159782	1070551	693137	363303	M	n/a (no relatives detected)	Q-CTS2730	Q1b1a2	605.709	D1f	[0.990,0.996]	0.064	0.438	[0.000,0.003]	[0.002,0.004]	ds.half	S11215.Y1.E1.L1	yes	..
I11216	I11216.AG	156 (UTCB1)	petrous	Kinship: Duplicate or 1d relative of dated individual (I11197)	1400-1650 CE	Final Late Holocene Muisca (Late)	n/a	Cable Bogotá (Cundinamarca, Bogotá)	Colombia	4.56426	-74.1426	1	1240k	0.099284	0.0185937	153573	100951	54624	M	Cable Bogotá Family B (2 members) (I11197-I11216 are dups or have a possible 1d relationship)	Q-L54	Q1b1a	19.1	A2+(64)+@16111	[0.940,0.982]	0.063	0.399579	n/a (<200 SNPs)	n/a (<2000 X SNPs)	ds.half	S11216.Y1.E1.L1	no (possible dup)	..
I11217	I11217.AG	157 (UTCB2)	petrous	Context: Date(s) from same site (I11215, I11197, I11198, I11199, I10928)	1250-1650 CE	Final Late Holocene Muisca (Late)	Herrera-Muisca	Cable Bogotá (Cundinamarca, Bogotá)	Colombia	4.56426	-74.1426	1	1240k	0.206232	0.0331812	296498	196800	103960	M	n/a (no relatives detected)	Q-M3	Q1b1a1a	16.482	A2ac1	[0.983,1.000]	0.028	0.432	n/a (88 SNPs)	[0,0.005]	ds.half	S11217.Y1.E1.L1	yes (flag)	damage.ds.half=0.028
I11218	I11218.AG	158 (UTCB4)	petrous	Context: Date(s) from same site (I11215, I11197, I11198, I11199, I10928)	1250-1650 CE	Final Late Holocene Muisca (Late)	Herrera-Muisca	Cable Bogotá (Cundinamarca, Bogotá)	Colombia	4.56426	-74.1426	1	1240k	0.215041	0.024831	309813	205150	111194	F	n/a (no relatives detected)	n/a (female)	n/a (female)	23.65	A2ac1	[0.977,0.999]	0.036	0.006	n/a (female)	n/a (female)	ds.half	S11218.Y1.E1.L1	yes	..
I11219	I11219.AG	159 (UTCB5)	petrous	Context: Date(s) from same site (I11215, I11197, I11198, I11199, I10928)	1250-1650 CE	Final Late Holocene Muisca (Late)	n/a	Cable Bogotá (Cundinamarca, Bogotá)	Colombia	4.56426	-74.1426	1	1240k	0.115321	0.0175532	174014	115901	60619	F	n/a (no relatives detected)	n/a (female)	n/a (female)	19.382	B2d	[0.969,0.997]	0.028	0.015	n/a (female)	n/a (female)	ds.half	S11219.Y1.E1.L1	no (QC)	damage.ds.half=0.028
I11220	I11220.AG	160 (TG2-1)	petrous	Direct: IntCal20	895-1023 calCE (1075±20 BP, PSUAMS-5496)*	Final Late Holocene Muisca (Early)	Herrera-Muisca	Terregrande (Cundinamarca, Bogotá)	Colombia	4.58481	-74.1982	1	1240k	0.171189	0.0237498	246002	165341	86323	M	n/a (no relatives detected)	Q-L54	Q1b1a	19.065	B2d	[0.966,0.995]	0.034	0.421	n/a (50 SNPs)	[0,0.005]	ds.half	S11220.Y1.E1.L1	yes	..
I11221	I11221.AG	161 (TGe3-67)	petrous	Direct: IntCal20	1174-1264 calCE (835±20 BP, PSUAMS-5497)*	Final Late Holocene Muisca (Late)	n/a	Terregrande (Cundinamarca, Bogotá)	Colombia	4.58481	-74.1982	1	1240k	0.0734157	0.0113626	113341	75753	39970	M	n/a (no relatives detected)	Q-L56	Q1b	10.7	A2w	[0.872,0.956]	0.027	0.424	n/a (16 SNPs)	n/a (<2000 X SNPs)	ds.half	S11221.Y1.E1.L1	no (QC)	damage.ds.half=0.027, mtcontam=[0.872,0.956]
I11222	I11222.AG	162 (TGt3-80)	petrous	Direct: IntCal20	1224-1275 calCE (785±20 BP, PSUAMS-7295)*	Final Late Holocene Muisca (Late)	n/a	Terregrande (Cundinamarca, Bogotá)	Colombia	4.58481	-74.1982	1	1240k	0.0864302	0.0155466	130731	87113	46304	M	n/a (no relatives detected)	Q-L53	Q1b1	16	A2w	[0.956,0.997]	0.026	0.443	n/a (28 SNPs)	n/a (<2000 X SNPs)	ds.half	S11222.Y1.E1.L1	no (QC)	damage.ds.half=0.026
I11224	I11224.AG	TG10 (164)	petrous	Context: Archaeological	1000-1600 CE	Final Late Holocene Muisca (Late)	n/a	Terregrande (Cundinamarca, Bogotá)	Colombia	4.58481	-74.1982	1	1240k	0.0480437	0.00654211	51187	34119	18430	M	n/a (no relatives detected)	K2b1	K2b1	3.73	H2a2a	[0.394,0.568]	0.87	0.36	n/a (2 SNPs)	n/a (<2000 X SNPs)	ds.half	S11224.Y1.E1.L1	no (QC)	Y chr K2b1 based on single C>T SNP, extremely high damage
I11225	I11225.AG	168 (TER4)	petrous	Context: Archaeological	1000-1600 CE	Final Late Holocene Muisca (Late)	n/a	Terreros (Cundinamarca, Bogotá)	Colombia	4.58481	-74.1982	1	1240k	0.0215385	0.00405494	33161	21948	11870	M	n/a (no relatives detected)	F	F	2.548	A2ac1	[0.667,0.852]	0.034	0.397	n/a (<200 SNPs)	n/a (<2000 X SNPs)	ds.half	S11225.Y1.E1.L1	no (QC)	mtcontam=[0.667,0.852]
I11226	I11226.AG	169 (TER5)	petrous	Context: Archaeological	1000-1600 CE	Final Late Holocene Muisca (Late)	n/a	Terreros (Cundinamarca, Bogotá)	Colombia	4.58481	-74.1982	1	1240k	0.0588629	0.00777528	91346	61414	32332	M	n/a (no relatives detected)	Q-M3	Q1b1a1a	6.695	A2ac1	[0.903,0.978]	0.022	0.429	n/a (14 SNPs)	n/a (<2000 X SNPs)	ds.half	S11226.Y1.E1.L1	no (QC)	damage.ds.half=0.022, mtcontam=[0.818,0.93]
I11227	I11227.AG	170 (TER6)	petrous	Context: Archaeological	1000-1600 CE	Final Late Holocene Muisca (Late)	Herrera-Muisca	Terreros (Cundinamarca, Bogotá)	Colombia	4.58481	-74.1982	1	1240k	0.114334	0.0154592	169483	114650	59919	F	Terreros Family A (2 members) (I11227-I11228 have a 1d relationship)	n/a (female)	n/a (female)	15.913	A2ac1	[0.976,0.998]	0.027	0.016	n/a (female)	n/a (female)	ds.half	S11227.Y1.E1.L1	yes (flag)	damage.ds.half=0.027
I11228	I11228.AG	171 (TER7)	petrous	Context: Archaeological	1000-1600 CE	Final Late Holocene Muisca (Late)	n/a	Terreros (Cundinamarca, Bogotá)	Colombia	4.58481	-74.1982	1	1240k	0.0871942	0.0123277	133621	89760	47621	M	Terreros Family A (2 members) (I11227-I11228 have a 1d relationship)	Q-L54	Q1b1a	7.827	A2ac1	[0.941,0.991]	0.019	0.438	n/a (16 SNPs)	n/a (<2000 X SNPs)	ds.half	S11228.Y1.E1.L1	no (QC)	damage.ds.half=0.019, mtcontam=[0.894,0.97]
I11229	I11229.AG	172 (TER8)	petrous	Context: Archaeological	1000-1600 CE	Final Late Holocene Muisca (Late)	n/a	Terreros (Cundinamarca, Bogotá)	Colombia	4.58481	-74.1982	1	1240k	0.0318232	0.0051491	49906	33351	17808	M	n/a (no relatives detected)	Q-L54	Q1b1a	3.086	B2d	[0.847,0.966]	0.017	0.445	n/a (5 SNPs)	n/a (<2000 X SNPs)	ds.half	S11229.Y1.E1.L1	no (QC)	damage.ds.half=0.017, mtcontam=[0.78,0.937]
I11230	I11230.AG	173 (TER9)	petrous	Context: Archaeological	1000-1600 CE	Final Late Holocene Muisca (Late)	n/a	Terreros (Cundinamarca, Bogotá)	Colombia	4.58481	-74.1982	1	1240k	0.112617	0.0233	168278	111960	60120	M	n/a (no relatives detected)	Q-Z5908	Q1b1a1a1i	11.663	B2d	[0.941,0.99]	0.021	0.426	n/a (27 SNPs)	n/a (<2000 X SNPs)	ds.half	S11230.Y1.E1.L1	no (QC)	damage.ds.half=0.021
I11231	I11231.AG	174 (TER10)	petrous	Context: Archaeological	1000-1600 CE	Final Late Holocene Muisca (Late)	n/a	Terreros (Cundinamarca, Bogotá)	Colombia	4.58481	-74.1982	1	1240k	0.0427806	0.00767102	65804	43476	23309	F	n/a (no relatives detected)	n/a (female)	n/a (female)	4.384	A2ac1	[0.862,0.969]	0.0625	0.00791035	n/a (female)	n/a (female)	ds.half	S11231.Y1.E1.L1	no (QC)	mtcontam=[0.807,0.927]
I11233	I11233.AG	176 (TER13)	petrous	Context: Archaeological	1000-1600 CE	Final Late Holocene Muisca (Late)	n/a	Terreros (Cundinamarca, Bogotá)	Colombia	4.58481	-74.1982	1	1240k	0.0179057	0.00316531	27097	18112	9764	F	Terreros Family B (2 members) (I11233-I10934 have a 2d or 3d relationship)	n/a (female)	n/a (female)	2.689	A2ac1	[0.706,0.89]	0.012	0.022	n/a (female)	n/a (female)	ds.half	S11233.Y1.E1.L1	no (QC)	damage.ds.half=0.012, mtcontam=[0.682,0.909], sexratio=0.022
I11235	I11235.AG	178 (TER16)	petrous	Context: Archaeological	1000-1600 CE	Final Late Holocene Muisca (Late)	Herrera-Muisca	Terreros (Cundinamarca, Bogotá)	Colombia	4.58481	-74.1982	1	1240k	0.0499748	0.0088605	78018	52095	27639	M	n/a (no relatives detected)	Q-L56	Q1b	7.62	A2ac1	[0.936,0.994]	0.029	0.437	n/a (7 SNPs)	n/a (<2000 X SNPs)	ds.half	S11235.Y1.E1.L1	yes (flag)	damage.ds.half=0.029
I11237	I11237.AG	181 (TER21)	petrous	Context: Archaeological	1000-1600 CE	Final Late Holocene Muisca (Late)	n/a	Terreros (Cundinamarca, Bogotá)	Colombia	4.58481	-74.1982	1	1240k	0.0467879	0.00811881	72090	48187	25546	F	n/a (no relatives detected)	n/a (female)	n/a (female)	4.274	A2w	[0.887,0.978]	0.014	0.015	n/a (female)	n/a (female)	ds.half	S11237.Y1.E1.L1	no (QC)	damage.ds.half=0.014
I11241	I11241.AG	185 (TER26)	petrous	Context: Archaeological	1000-1600 CE	Final Late Holocene Muisca (Late)	n/a	Terreros (Cundinamarca, Bogotá)	Colombia	4.58481	-74.1982	1	1240k	0.0348406	0.00141883	50600	35229	17866	M	n/a (no relatives detected)	Q-M3	Q1b1a1a	9.842	A2ac1	[0.925,0.981]	0.026	0.408	n/a (8 SNPs)	n/a (<2000 X SNPs)	ds.half	S11241.Y1.E1.L1	no (QC)	damage.ds.half=0.026, mtcontam=[0.898,0.971]
I11772	I11772.AG	190 (SF4b)	tooth	Kinship: 2nd to 3rd degree relative of I10931	1400-1650 CE	Final Late Holocene Muisca (Late)	Herrera-Muisca	San Francisco (Cundinamarca, Bogotá)	Colombia	4.56097	-74.1461	1	1240k	0.137627	0.0104531	199732	136870	70546	F	San Francisco Family A (2 members) (I11772-I10931 have a 2d or 3d relationship)	n/a (female)	n/a (female)	592.5	A2+(64)+@16111	[0.996,1.000]	0.105	0.01	n/a (female)	n/a (female)	ds.half	S11772.Y1.E1.L1	yes	..
I11773	I11773.AG	191 (SF7)	petrous	Direct: IntCal20	1436-1490 calCE (420±20 BP, PSUAMS-5499)*	Final Late Holocene Muisca (Late)	Herrera-Muisca	San Francisco (Cundinamarca, Bogotá)	Colombia	4.56097	-74.1461	1	1240k	0.64937	0.0408075	660554	451674	235739	F	n/a (no relatives detected)	n/a (female)	n/a (female)	132.1	A2w	[0.983,0.996]	0.1955	0.011	n/a (female)	n/a (female)	ds.half	S11773.Y1.E1.L1	yes	..
I11774	I11774.AG	192 (SF8)	petrous	Context: Archaeological	1300-1600 CE	Final Late Holocene Muisca (Late)	Herrera-Muisca	San Francisco (Cundinamarca, Bogotá)	Colombia	4.56097	-74.1461	1	1240k	0.114723	0.00686579	164602	113256	59997	F	n/a (no relatives detected)	n/a (female)	n/a (female)	21.43	A2w	[0.959,0.989]	0.248	0.0171355	n/a (female)	n/a (female)	ds.half	S11774.Y1.E1.L1	yes	..
I11775	I11775.AG	193 (SF27a)	tooth	Direct: IntCal20	1230-1377 calCE (730±25, UGAMS-74361)*	Final Late Holocene Muisca (Late)	Herrera-Muisca	San Francisco (Cundinamarca, Bogotá)	Colombia	4.56097	-74.1461	1	1240k	0.043282	0.00339368	66302	46297	23820	M	n/a (no relatives detected)	Q-L56	Q1b	13.24	B2d	[0.962,0.994]	0.1645	0.37834	n/a (9 SNPs)	n/a (<2000 X SNPs)	ds.half	S11775.Y1.E1.L1	yes	..
I11776	I11776.AG	SF27b (194)	tooth	Context: Archaeological	1300-1600 CE	Final Late Holocene Muisca (Late)	Herrera-Muisca	San Francisco (Cundinamarca, Bogotá)	Colombia	4.56097	-74.1461	1	1240k	0.0242987	0.0022598	38425	26490	13922	M	n/a (no relatives detected)	Q-L56	Q1b	225.605	A2w	[0.996,1.000]	0.131	0.321	n/a (4 SNPs)	n/a (<2000 X SNPs)	ds.half	S11776.Y1.E1.L1	yes (flag)	sexratio=0.321
I11777	I11777.AG	186 (TER27)	petrous	Direct: IntCal20	1322-1410 calCE (570±15 BP, PSUAMS-5500)*	Final Late Holocene Muisca (Late)	Herrera-Muisca	Terreros (Cundinamarca, Bogotá)	Colombia	4.58481	-74.1982	1	1240k	3.79971	0.180158	1113225	717363	378949	M	n/a (no relatives detected)	Q-L54	Q1b1a	1434	A2w	[0.990,0.998]	0.097	0.424	[0.003,0.007]	[0.003,0.005]	ds.half	S11777.Y1.E1.L1	yes	..
I13217	I13217.AG	GA-01 (928)	long bone	Context: Context date based on date of charcoal from same layer, 7730±60 BP (GrN-16345)	6000-4000 BCE	Middle Holocene HG	n/a	Galindo (Cundinamarca, Galindo)	Colombia	5.41785	-73.2669	1	1240k	0.00170775	9.23e-05	2718	1864	1017	M	n/a (no relatives detected)	n/a (sex unknown)	n/a (sex unknown)	0.258495	n/a (<2x)	n/a (<2x)	0.139	0.333	n/a (unknown sex)	n/a (not computed)	ds.half	S13217.Y1.E1.L1	no (coverage [<20k on 2M SNP set], QC)	sexratio=0.333, <2500.SNPs
I13218	I13218.AG	929 (AZ-C19 N.D.)	tooth	Direct: IntCal20	2340-2146 calBCE (3810±20 BP, PSUAMS-5501)*	Initial Late Holocene HG	HG	Aguazuque (Cundinamarca, Soacha)	Colombia	4.60345	-74.2781	5	1240k	2.42579	0.169449	1399748	925015	478903	F	n/a (no relatives detected)	n/a (female)	n/a (female)	329.592	C1b	[0.967,0.987]	0.207	0.00938914	n/a (female)	n/a (female)	ds.half,ss.USER,ss.USER,ss.USER,ss.USER	S13218.Y1.E1.L1,S13218.Y1.E2.L1,S13218.Y1.E3.L1,S13218.Y1.E4.L1,S13218.Y1.E5.L1	yes	..
I22316	I22316.AG	Individual 1	petrous	Direct: IntCal20	3795-3649 calBCE (4960±30 BP, Beta-503359)	Middle Holocene HG	HG	Checua (Cundinamarca, Nemocón)	Colombia	5.12064	-73.8772	1	1240k	0.660623	0.0316621	707754	475747	254934	F	n/a (no relatives detected)	n/a (female)	n/a (female)	38.2	A2+(64)+@16111	[0.987,0.999]	0.239	0.011	n/a (female)	n/a (female)	ds.half	S22316.Y1.E1.L1	yes	..
I22317	I22317.AG.TW	Individual 2	petrous	Direct: IntCal20; R_combine	3706-3632 calBCE (4875±22 BP) [R_combine: (4850±30 BP, Beta-493119); (4900±30 BP, Beta-509235)]	Middle Holocene HG	HG	Checua (Cundinamarca, Nemocón)	Colombia	5.12064	-73.8772	5	1240k,Twist1.4M	0.4822	0.0065	601665	418673	217270	M	Checua Family A (5 members) (I22317-I22622 are son-father; I22319, I22622 have a 2d relationship; I22317-I22319 are father-daughter; I22319, I22328 have a 2d relationship; I22319, I22323 have a 2d relationship; I22317-I22323 are son-mother)	Q-Z19357	Q1b1a1a1j	4.409	A2+(64)+@16111	[0.848,0.976]	0.265	0.337	[0.002,0.032]	[0.005,0.016]	ds.half,ss.USER,ss.USER,ss.USER,ss.USER	S22317.Y1.E1.L1,S22317.Y2.E1.L1,S22317.Y2.E2.L1,S22317.Y2.E4.L1,S22317.Y2.E3.L1	yes
I22318	I22318.AG	Individual 3	petrous	Direct: IntCal20	3766-3638 calBCE (4910±30 BP, Beta-493120)	Middle Holocene HG	HG	Checua (Cundinamarca, Nemocón)	Colombia	5.12064	-73.8772	1	1240k	0.566461	0.023724	610838	413286	221069	M	n/a (no relatives detected)	Q-M3	Q1b1a1a	20.71	A2+(64)	[0.934,0.979]	0.18	0.417	[0.000,0.009]	[0,0.005]	ds.half	S22318.Y1.E1.L1	yes (flag)	mtcontam=[0.934,0.970], hapConX=[0,0.005]
I22319	I22319.AG	Individual 4	petrous	Direct: IntCal20	3766-3638 calBCE (4910±30 BP, Beta-493121)	Middle Holocene HG	HG	Checua (Cundinamarca, Nemocón)	Colombia	5.12064	-73.8772	1	1240k	0.355662	0.0170935	454393	308325	164516	F	Checua Family A (5 members) (I22317-I22622 are son-father; I22319, I22622 have a 2d relationship; I22317-I22319 are father-daughter; I22319, I22328 have a 2d relationship; I22319, I22323 have a 2d relationship; I22317-I22323 are son-mother)	n/a (female)	n/a (female)	19.22	A2+(64)+16189	[0.962,0.993]	0.148	0.011	n/a (female)	n/a (female)	ds.half	S22319.Y1.E1.L1	yes	..
I22320	I22320.AG	Individual 6	petrous	Direct: IntCal20	3771-3645 calBCE (4930±30 BP, Beta-503360)	Middle Holocene HG	HG	Checua (Cundinamarca, Nemocón)	Colombia	5.12064	-73.8772	1	1240k	4.67833	0.0762366	1246824	810745	436418	F	Checua Family B (3 members) (I22320, I22329 have a 2d relationship; I22321, I22329 have a 2d relationship)	n/a (female)	n/a (female)	111.6	C1b	[0.988,0.998]	0.132	0.013	n/a (female)	n/a (female)	ds.half	S22320.Y1.E1.L1	yes	..
I22321	I22321.AG.TW	Individual 7	petrous	Direct: IntCal20	3769-3642 calBCE (4920±30 BP, Beta-503361)	Middle Holocene HG	n/a	Checua (Cundinamarca, Nemocón)	Colombia	5.12064	-73.8772	5	1240k,Twist1.4M	0.3695	0.0026	477028	334540	176167	F	Checua Family B (3 members) (I22320, I22329 have a 2d relationship; I22321, I22329 have a 2d relationship)	n/a (female)	n/a (female)	3.449	H2a	[0.823,0.977]	0.323	0.005	n/a (female)	n/a (female)	ds.half,ss.USER,ss.USER,ss.USER,ss.USER	S22321.Y1.E1.L1,S22321.Y2.E3.L1,S22321.Y2.E2.L1,S22321.Y2.E1.L1,S22321.Y2.E4.L1	no (QC)	mtcontam=[0.823,0.977]
I22322	I22322.AG	Individual 8	petrous	Context: Archaeological	4200-2900 BCE	Middle Holocene HG	HG	Checua (Cundinamarca, Nemocón)	Colombia	5.12064	-73.8772	1	1240k	0.317267	0.0309879	429570	284918	154118	M	Checua Family C (2 members) (I22322, I22621 have a 3d relationship)	Q-M3	Q1b1a1a	59.24	A2+(64)	[0.993,1.000]	0.22	0.406	[0.000,0.001]	[0,0.003]	ds.half	S22322.Y1.E1.L1	yes	..
I22323	I22323.AG	Individual 9	petrous	Direct: IntCal20	3771-3645 calBCE (4930±30 BP, Beta-503362)	Middle Holocene HG	HG	Checua (Cundinamarca, Nemocón)	Colombia	5.12064	-73.8772	1	1240k	1.27024	0.060696	998712	661829	356305	F	Checua Family A (5 members) (I22317-I22622 are son-father; I22319, I22622 have a 2d relationship; I22317-I22319 are father-daughter; I22319, I22328 have a 2d relationship; I22319, I22323 have a 2d relationship; I22317-I22323 are son-mother)	n/a (female)	n/a (female)	51.64	A2+(64)	[0.954,0.979]	0.266	0.011	n/a (female)	n/a (female)	ds.half	S22323.Y1.E1.L1	yes	mtcontam=[0.954,0.970]
I22324	I22324.AG	Individual 10	petrous	Direct: IntCal20	4841-4711 calBCE (5900±30 BP, Beta-503363)	Middle Holocene HG	HG	Checua (Cundinamarca, Nemocón)	Colombia	5.12064	-73.8772	1	1240k	5.26178	0.0836981	1252517	811128	437488	F	n/a (no relatives detected)	n/a (female)	n/a (female)	120.2	A2+(64)	[0.990,1.000]	0.187	0.015	n/a (female)	n/a (female)	ds.half	S22324.Y1.E1.L1	yes	..
I22325	I22325.AG	Individual 12	petrous	Direct: IntCal20	4609-4450 calBCE (5690±30 BP, Beta-503364)	Middle Holocene HG	HG	Checua (Cundinamarca, Nemocón)	Colombia	5.12064	-73.8772	1	1240k	3.40783	0.0837627	1216022	789562	425685	M	n/a (no relatives detected)	Q-M848	Q1b1a1a	116	C1b	[0.981,0.996]	0.146	0.431	[0.002,0.006]	[0.005,0.008]	ds.half	S22325.Y1.E1.L1	yes (flag)	hapConX=[0.005,0.008]
I22326	I22326.AG	Individual 13 | Individual 22	tooth	Direct: IntCal20	5209-4996 calBCE (6135±22 BP) [R_combine: (6140±30 BP, Beta-503365), (6130±30 BP, Beta-503366)]	Middle Holocene HG	HG	Checua (Cundinamarca, Nemocón)	Colombia	5.12064	-73.8772	2	1240k	1.26182	0.0596664	1039826	690973	370441	F	n/a (no relatives detected)	n/a (female)	n/a (female)	89.7849	A2+(64)+@16111	[0.985,0.997]	0.175	0.0107351	n/a (female)	n/a (female)	ds.half,ds.half	S22326.Y1.E1.L1,S22330.Y1.E1.L1	yes	..
I22327	I22327.AG	Individual 15	tooth	Direct: IntCal20	5209-5004 calBCE (6150±31 BP, Beta-493123)	Middle Holocene HG	HG	Checua (Cundinamarca, Nemocón)	Colombia	5.12064	-73.8772	1	1240k	0.957164	0.0440324	888068	589761	316656	M	n/a (no relatives detected)	Q-M3	Q1b1a1a	156	C1b	[0.993,1.000]	0.086	0.409	[0.000,0.008]	[0.001,0.006]	ds.half	S22327.Y1.E1.L1	yes	..
I22328	I22328.AG	Individual 17	tooth	Context: Archaeological	4200-2900 BCE	Middle Holocene HG	HG	Checua (Cundinamarca, Nemocón)	Colombia	5.12064	-73.8772	1	1240k	0.259605	0.0176187	358624	243355	129900	F	Checua Family A (5 members) (I22317-I22622 are son-father; I22319, I22622 have a 2d relationship; I22317-I22319 are father-daughter; I22319, I22328 have a 2d relationship; I22319, I22323 have a 2d relationship; I22317-I22323 are son-mother)	n/a (female)	n/a (female)	18.31	A2+(64)+16189	[0.968,0.995]	0.153	0.013	n/a (female)	n/a (female)	ds.half	S22328.Y1.E1.L1	yes	..
I22329	I22329.AG	Individual 21	tooth	Context: Archaeological	4200-2900 BCE	Middle Holocene HG	HG	Checua (Cundinamarca, Nemocón)	Colombia	5.12064	-73.8772	1	1240k	0.0221512	0.00104749	34464	23847	12667	F	Checua Family B (3 members) (I22320, I22329 have a 2d relationship; I22321, I22329 have a 2d relationship)	n/a (female)	n/a (female)	3.309	C1b	[0.809,0.952]	0.22	0.017	n/a (female)	n/a (female)	ds.half	S22329.Y1.E1.L1	yes (flag)	mtcontam=[0.809,0.950]
I22333	I22333.AG	8/ N 54, 60	tooth	Context: Archaeological	1000-1600 CE	Final Late Holocene Muisca (Late)	Herrera-Muisca	La Muela (Boyacá, Tunja)	Colombia	5.59109	-73.4051	1	1240k	0.089572	0.00796094	134727	91113	48994	M	n/a (no relatives detected)	Q-M3	Q1b1a1a	52.48	B2d	[0.996,1.000]	0.052	0.4	n/a (32 SNPs)	n/a (<2000 X SNPs)	ds.half	S22333.Y1.E1.L1	yes	..
I22334	I22334.AG	Individual 3 (Individual 3; La Salina)	tooth	Context: Archaeological	400 BCE-600 CE	Initial Late Holocene Herrera	Herrera-Muisca	La Salina (Cundinamarca, Nemocón)	Colombia	5.06436	-73.8745	1	1240k	0.784282	0.0374695	776109	523622	281549	F	n/a (no relatives detected)	n/a (female)	n/a (female)	50.85	A2ac1	[0.983,0.996]	0.102	0.013	n/a (female)	n/a (female)	ds.half	S22334.Y1.E1.L1	yes	..
I22456	I22456.AG.TW	AGZ-4-9 (AGZ-C4-R9-E2, AGZ; Column 4; Rasgo 9)	petrous	Direct: IntCal20	2128-1781 calBCE (3600±40 BP, UNAM-Col-AAA)	Initial Late Holocene HG	HG	Aguazuque (Cundinamarca, Soacha)	Colombia	4.60345	-74.2781	2	1240k,Twist1.4M	3.6883	0.0557	1178568	761146	409641	F	n/a (no relatives detected)	n/a (female)	n/a (female)	13.243	C	[0.820,0.912]	0.108	0.01	n/a (female)	n/a (female)	ds.half,ds.half	S22456.Y1.E2.L1,S22456.Y1.E3.L1	yes (flag)	mtcontam=[0.82,0.912]
I22457	I22457.AG	87-X-0036	petrous	Context: Date(s) from same site (I22465)	1200-1500 CE	Final Late Holocene Muisca (Late)	Herrera-Muisca	Candelaria La Nueva (Cundinamarca, Soacha)	Colombia	4.56907	-74.1496	1	1240k	7.1258	0.203423	1367703	873953	469267	M	Candelaria La Nueva Family A (2 members) (2/3d: I22457-I22460)	Q-M848	Q1b1a1a	182.4	A2ac1	[0.972,0.990]	0.105	0.438	[0.001,0.004]	[0.002,0.004]	ds.half	S22457.Y1.E2.L1	yes	..
I22458	I22458.AG	88-X-0029	petrous	Context: Date(s) from same site (I22465)	1200-1500 CE	Final Late Holocene Muisca (Late)	Herrera-Muisca	Candelaria La Nueva (Cundinamarca, Soacha)	Colombia	4.56907	-74.1496	1	1240k	5.53964	0.164956	1344534	864180	463472	F	n/a (no relatives detected)	n/a (female)	n/a (female)	359.1	B2d	[0.974,0.991]	0.113	0.012	n/a (female)	n/a (female)	ds.half	S22458.Y1.E2.L1	yes	..
I22459	I22459.AG	87-X-0038	petrous	Context: Date(s) from same site (I22465)	1200-1500 CE	Final Late Holocene Muisca (Late)	Herrera-Muisca	Candelaria La Nueva (Cundinamarca, Soacha)	Colombia	4.56907	-74.1496	1	1240k	4.60658	0.143811	1287215	829055	445991	F	n/a (no relatives detected)	n/a (female)	n/a (female)	184.7	B2d	[0.991,0.999]	0.108	0.014	n/a (female)	n/a (female)	ds.half	S22459.Y1.E2.L1	yes	..
I22460	I22460.AG	87-X-004	petrous	Context: Date(s) from same site (I22465)	1200-1500 CE	Final Late Holocene Muisca (Late)	Herrera-Muisca	Candelaria La Nueva (Cundinamarca, Soacha)	Colombia	4.56907	-74.1496	1	1240k	7.55647	0.195035	1351808	861073	463686	M	Candelaria La Nueva Family A (2 members) (2/3d: I22457-I22460)	Q-M848	Q1b1a1a	199.1	C1d+194	[0.985,0.996]	0.077	0.441	[0.002,0.004]	[0.002,0.004]	ds.half	S22460.Y1.E2.L1	yes	..
I22461	I22461.AG	87-X-0046	petrous	Context: Date(s) from same site (I22465)	1200-1500 CE	Final Late Holocene Muisca (Late)	Herrera-Muisca	Candelaria La Nueva (Cundinamarca, Soacha)	Colombia	4.56907	-74.1496	1	1240k	9.43625	0.221146	1402467	892820	479171	M	n/a (no relatives detected)	Q-M848	Q1b1a1a	276.2	B2d	[0.993,1.000]	0.067	0.442	[0.006,0.008]	[0.007,0.009]	ds.half	S22461.Y1.E2.L1	yes (flag)	ANGSD=[0.006,0.008], hapConX=[0.007,0.009]
I22462	I22462.AG	87-X-0041	petrous	Context: Date(s) from same site (I22465)	1200-1500 CE	Final Late Holocene Muisca (Late)	Herrera-Muisca	Candelaria La Nueva (Cundinamarca, Soacha)	Colombia	4.56907	-74.1496	1	1240k	1.51863	0.0738358	1053703	698037	375498	F	n/a (no relatives detected)	n/a (female)	n/a (female)	68.67	B2d	[0.983,0.996]	0.16	0.012	n/a (female)	n/a (female)	ds.half	S22462.Y1.E2.L1	yes	..
I22463	I22463.AG	87-X-0045	petrous	Context: Date(s) from same site (I22465)	1200-1500 CE	Final Late Holocene Muisca (Late)	Herrera-Muisca	Candelaria La Nueva (Cundinamarca, Soacha)	Colombia	4.56907	-74.1496	1	1240k	7.43671	0.19791	1372179	878652	471929	F	n/a (no relatives detected)	n/a (female)	n/a (female)	177.2	A2ac1	[0.989,0.999]	0.095	0.013	n/a (female)	n/a (female)	ds.half	S22463.Y1.E2.L1	yes	..
I22464	I22464.AG	87-X-0042	petrous	Context: Date(s) from same site (I22465)	1200-1500 CE	Final Late Holocene Muisca (Late)	Herrera-Muisca	Candelaria La Nueva (Cundinamarca, Soacha)	Colombia	4.56907	-74.1496	1	1240k	3.63024	0.130935	1298330	841424	451196	F	n/a (no relatives detected)	n/a (female)	n/a (female)	154	A2w	[0.974,0.990]	0.116	0.011	n/a (female)	n/a (female)	ds.half	S22464.Y1.E2.L1	yes	..
I22465	I22465.AG	87-X-0017	petrous	Direct: IntCal20	1297-1395 calCE (630±15 BP, PSUAMS-12560)*	Final Late Holocene Muisca (Late)	Herrera-Muisca	Candelaria La Nueva (Cundinamarca, Soacha)	Colombia	4.56907	-74.1496	1	1240k	5.46715	0.165468	1325903	850619	456902	F	Colombia cross-site Family A (7 members) (2d: I22812-I22810 | 2/3d: I22465-I22701, I22701-I24397, I22701-I24400, I22701-I22812, I22701-I23739, I24397-I24400)	n/a (female)	n/a (female)	204.4	A2ac1	[0.965,0.985]	0.086	0.011	n/a (female)	n/a (female)	ds.half	S22465.Y1.E2.L1	yes	..
I22466	I22466.AG	87-X-0007	petrous	Context: Date(s) from same site (I22465)	1200-1500 CE	Final Late Holocene Muisca (Late)	Herrera-Muisca	Candelaria La Nueva (Cundinamarca, Soacha)	Colombia	4.56907	-74.1496	1	1240k	4.96994	0.159542	1288450	828145	446309	F	n/a (no relatives detected)	n/a (female)	n/a (female)	185	B2d	[0.990,0.999]	0.136	0.015	n/a (female)	n/a (female)	ds.half	S22466.Y1.E2.L1	yes	..
I22467	I22467.AG	87-X-0023	petrous	Context: Date(s) from same site (I22465)	1200-1500 CE	Final Late Holocene Muisca (Late)	Herrera-Muisca	Candelaria La Nueva (Cundinamarca, Soacha)	Colombia	4.56907	-74.1496	1	1240k	5.86056	0.190845	1360021	869348	466594	F	n/a (no relatives detected)	n/a (female)	n/a (female)	246.7	A2ac1	[0.994,1.000]	0.076	0.013	n/a (female)	n/a (female)	ds.half	S22467.Y1.E2.L1	yes	..
I22468	I22468.AG	87-X-0024	petrous	Context: Date(s) from same site (I22465)	1200-1500 CE	Final Late Holocene Muisca (Late)	Herrera-Muisca	Candelaria La Nueva (Cundinamarca, Soacha)	Colombia	4.56907	-74.1496	1	1240k	5.59025	0.14658	1267929	811815	438455	M	n/a (no relatives detected)	Q-M848	Q1b1a1a	149.7	A2ac1	[0.962,0.984]	0.083	0.442	[0.001,0.004]	[0.002,0.004]	ds.half	S22468.Y1.E2.L1	yes	..
I22469	I22469.AG.TW	Individual 5	petrous	Direct: IntCal20	3943-3655 calBCE (5000±30 BP, Beta-493122)	Middle Holocene HG	HG	Checua (Cundinamarca, Nemocón)	Colombia	5.12064	-73.8772	2	1240k,Twist1.4M	0.406136	0.0251696	503547	333527	181222	M	n/a (no relatives detected)	Q-M3	Q1b1a1a	22.11	A2+(64)+@16111	[0.932,0.978]	0.131	0.398	[0.000,0.039]	n/a (not computed)	ds.half,ds.half	S22469.Y1.E2.L1,S22469.Y1.E3.L1	yes (flag)	mtcontam=[0.932,0.978]
I22470	I22470.AG	Individual 11	petrous	Direct: IntCal20	5292-5046 calBCE (6200±30 BP, Beta-493124)	Middle Holocene HG	HG	Checua (Cundinamarca, Nemocón)	Colombia	5.12064	-73.8772	1	1240k	4.70675	0.170625	1339454	862093	463371	M	n/a (no relatives detected)	Q-M848	Q1b1a1a	183	C1b	[0.985,0.998]	0.129	0.429	[0.002,0.006]	[0.004,0.007]	ds.half	S22470.Y1.E2.L1	yes	..
I22471	I22471.AG	Individual 16 (La Esmeralda ward)	petrous	Context: Archaeological	800-1000 CE	Initial Late Holocene Herrera	Herrera-Muisca	El Venado (Boyacá, Valle de Samacá)	Colombia	5.50179	-73.4752	1	1240k	2.24417	0.119754	1177988	771012	413817	M	n/a (no relatives detected)	Q-M848	Q1b1a1a	150.8	A2ac1	[0.988,0.998]	0.177	0.422	[0.003,0.009]	[0.004,0.008]	ds.half	S22471.Y1.E2.L1	yes	..
I22472	I22472.AG	Individual 35 (La Esmeralda ward)	petrous	Context: Archaeological	800-1000 CE	Initial Late Holocene Herrera	Herrera-Muisca	El Venado (Boyacá, Valle de Samacá)	Colombia	5.50179	-73.4752	1	1240k	6.49905	0.196546	1376604	879659	472072	M	n/a (no relatives detected)	Q-MPB016	Q1b1a1a	226.2	A2ac1	[0.988,0.998]	0.092	0.437	[0.002,0.005]	[0.003,0.005]	ds.half	S22472.Y1.E2.L1	yes	..
I22473	I22473.AG	Individual 17 (La Esmeralda ward)	petrous	Context: Archaeological	800-1000 CE	Initial Late Holocene Herrera	Herrera-Muisca	El Venado (Boyacá, Valle de Samacá)	Colombia	5.50179	-73.4752	1	1240k	1.26496	0.0749131	983389	651677	350541	F	n/a (no relatives detected)	n/a (female)	n/a (female)	80.21	A2ac1	[0.984,0.996]	0.196	0.013	n/a (female)	n/a (female)	ds.half	S22473.Y1.E2.L1	yes	..
I22474	I22474.AG	Individual 30 (Abejas ward)	petrous	Context: Context date based on 2 AMS dates, 1010±60 (Beta-103685) and 810±320 (GX-22392)	1000-1350 CE	Final Late Holocene Muisca (Early)	Herrera-Muisca	El Venado (Boyacá, Valle de Samacá)	Colombia	5.50179	-73.4752	1	1240k	0.932403	0.0802747	908952	598011	322830	F	n/a (no relatives detected)	n/a (female)	n/a (female)	52.04	A2w	[0.963,0.983]	0.066	0.012	n/a (female)	n/a (female)	ds.half	S22474.Y1.E2.L1	yes	..
I22475	I22475.AG	Individual 10 (La Esmeralda ward)	petrous	Context: Context date based on 2 AMS dates, 1010±60 (Beta-103685) and 810±320 (GX-22392)	1000-1350 CE	Final Late Holocene Muisca (Early)	Herrera-Muisca	El Venado (Boyacá, Valle de Samacá)	Colombia	5.50179	-73.4752	1	1240k	2.8335	0.143153	1300904	840301	451206	M	n/a (no relatives detected)	Q-M3	Q1b1a1a	143	B2d	[0.983,0.996]	0.09	0.415	[0.003,0.007]	[0.003,0.006]	ds.half	S22475.Y1.E2.L1	yes	..
I22476	I22476.AG	Individual 8B (La Esmeralda ward)	petrous	Context: Context date based on 2 AMS dates, 1010±60 (Beta-103685) and 810±320 (GX-22392)	1000-1350 CE	Final Late Holocene Muisca (Early)	Herrera-Muisca	El Venado (Boyacá, Valle de Samacá)	Colombia	5.50179	-73.4752	1	1240k	5.06481	0.176275	1345704	860075	463270	F	n/a (no relatives detected)	n/a (female)	n/a (female)	239	A2ac1	[0.988,0.998]	0.087	0.011	n/a (female)	n/a (female)	ds.half	S22476.Y1.E2.L1	yes	..
I22477	I22477.AG	Individual 36 (La Esmeralda ward)	petrous	Context: Context date based on 2 AMS dates, 1010±60 (Beta-103685) and 810±320 (GX-22392)	1000-1350 CE	Final Late Holocene Muisca (Early)	Herrera-Muisca	El Venado (Boyacá, Valle de Samacá)	Colombia	5.50179	-73.4752	1	1240k	1.13	0.022	1219921	797895	427458	F	n/a (no relatives detected)	n/a (female)	n/a (female)	51.01	A2ac1	[0.943,0.968]	0.12	0.01	n/a (female)	n/a (female)	ds.half	S22477.Y1.E1.L1	yes (flag)	mtcontam=[0.943,0.968]
I22478	I22478.AG	Individual 13 (La Esmeralda ward)	petrous	Context: Context date based on 3 AMS dates, 740±150 BP (GX-22393), 630±75 BP (GX-22395), and 560±105 BP (GX-14489)	1350-1600 CE	Final Late Holocene Muisca (Late)	Herrera-Muisca	El Venado (Boyacá, Valle de Samacá)	Colombia	5.50179	-73.4752	1	1240k	4.5204	0.14457	1337620	861529	462598	F	n/a (no relatives detected)	n/a (female)	n/a (female)	97.82	A2+(64)	[0.991,0.999]	0.097	0.011	n/a (female)	n/a (female)	ds.half	S22478.Y1.E1.L1	yes	..
I22480	I22480.AG	Individual 12 (La Esmeralda ward)	petrous	Context: Context date based on 3 AMS dates, 740±150 BP (GX-22393), 630±75 BP (GX-22395), and 560±105 BP (GX-14489)	1350-1600 CE	Final Late Holocene Muisca (Late)	Herrera-Muisca	El Venado (Boyacá, Valle de Samacá)	Colombia	5.50179	-73.4752	1	1240k	5.05248	0.131491	1316874	845633	455221	F	n/a (no relatives detected)	n/a (female)	n/a (female)	64.81	A2ac1	[0.973,0.989]	0.092	0.012	n/a (female)	n/a (female)	ds.half	S22480.Y1.E1.L1	yes	..
I22481	I22481.AG	66/ M 78, 26	petrous	Context: Archaeological	1000-1600 CE	Final Late Holocene Muisca (Late)	Herrera-Muisca	Hoja Caduca (Boyacá, Tunja)	Colombia	5.55109	-73.3551	1	1240k	2.86121	0.169334	1328259	856303	460052	M	n/a (no relatives detected)	Q-BZ1285	Q1b1a1a1e2	116.8	B2d	[0.991,0.999]	0.058	0.446	[0.001,0.005]	[0.003,0.006]	ds.half	S22481.Y1.E1.L1	yes	..
I22482	I22482.AG	27/ M 57, 70	petrous	Context: Archaeological	1000-1600 CE	Final Late Holocene Muisca (Late)	Herrera-Muisca	La Muela (Boyacá, Tunja)	Colombia	5.59109	-73.4051	1	1240k	6.37083	0.156439	1367989	875647	470520	M	n/a (no relatives detected)	Q-M848	Q1b1a1a	141	D1	[0.988,0.999]	0.065	0.435	[0.002,0.005]	[0.003,0.005]	ds.half	S22482.Y1.E1.L1	yes	..
I22483	I22483.AG	14/ N 53, 57a	petrous	Context: Archaeological	1000-1600 CE	Final Late Holocene Muisca (Late)	Herrera-Muisca	La Muela (Boyacá, Tunja)	Colombia	5.59109	-73.4051	1	1240k	4.63494	0.156308	1343350	862004	463594	M	La Muela Family A (3 members) (2d: I22483-I22632 | 2/3d: I22484-I22483)	Q-M848	Q1b1a1a	144.7	B2d	[0.992,0.999]	0.065	0.425	[0.002,0.005]	[0.002,0.004]	ds.half	S22483.Y1.E1.L1	yes	..
I22484	I22484.AG	118/ N 41, 43	petrous	Context: Archaeological	1000-1600 CE	Final Late Holocene Muisca (Late)	Herrera-Muisca	La Muela (Boyacá, Tunja)	Colombia	5.59109	-73.4051	1	1240k	5.16331	0.142511	1369569	882059	472134	M	La Muela Family A (3 members) (2d: I22483-I22632 | 2/3d: I22484-I22483)	Q-MPB016	Q1b1a1a	101.3	D1	[0.985,0.999]	0.094	0.43	[0.002,0.005]	[0.003,0.005]	ds.half	S22484.Y1.E1.L1	yes	..
I22485	I22485.AG	114/ N 40, 41	petrous	Context: Archaeological	1000-1600 CE	Final Late Holocene Muisca (Late)	Herrera-Muisca	La Muela (Boyacá, Tunja)	Colombia	5.59109	-73.4051	1	1240k	1.3537	0.0988555	1076277	706975	379870	F	n/a (no relatives detected)	n/a (female)	n/a (female)	51.93	A2+(64)+@16111	[0.966,0.986]	0.126	0.011	n/a (female)	n/a (female)	ds.half	S22485.Y1.E1.L1	yes	..
I22486	I22486.AG	90-IX-001	petrous	Context: Context date based on 2 AMS dates, 1180±70 BP (Beta-39874) and 1010±70 BP (Beta-39873)	800-1200 CE	Final Late Holocene Muisca (Early)	Herrera-Muisca	Las Delicias (Cundinamarca,Bogotá)	Colombia	4.59726	-74.1495	1	1240k	4.01361	0.122988	1251679	807995	435470	F	n/a (no relatives detected)	n/a (female)	n/a (female)	90.63	B2d	[0.986,0.997]	0.131	0.012	n/a (female)	n/a (female)	ds.half	S22486.Y1.E1.L1	yes	..
I22487	I22487.AG	90-IX-002	petrous	Context: Context date based on 2 AMS dates, 1180±70 BP (Beta-39874) and 1010±70 BP (Beta-39873)	800-1200 CE	Final Late Holocene Muisca (Early)	Herrera-Muisca	Las Delicias (Cundinamarca,Bogotá)	Colombia	4.59726	-74.1495	1	1240k	6.436	0.157355	1314370	842952	453757	F	n/a (no relatives detected)	n/a (female)	n/a (female)	96.59	A2ac1	[0.986,0.998]	0.092	0.017	n/a (female)	n/a (female)	ds.half	S22487.Y1.E1.L1	yes	..
I22488	I22488.AG	90-IX-15	petrous	Context: Context date based on 2 AMS dates, 1180±70 BP (Beta-39874) and 1010±70 BP (Beta-39873)	800-1200 CE	Final Late Holocene Muisca (Early)	Herrera-Muisca	Las Delicias (Cundinamarca,Bogotá)	Colombia	4.59726	-74.1495	1	1240k	6.30673	0.138088	1285262	826899	447781	F	n/a (no relatives detected)	n/a (female)	n/a (female)	102.9	B2d	[0.982,0.995]	0.068	0.013	n/a (female)	n/a (female)	ds.half	S22488.Y1.E1.L1	yes	..
I22489	I22489.AG	90-IX-11	petrous	Context: Context date based on 2 AMS dates, 1180±70 BP (Beta-39874) and 1010±70 BP (Beta-39873)	800-1200 CE	Final Late Holocene Muisca (Early)	Herrera-Muisca	Las Delicias (Cundinamarca,Bogotá)	Colombia	4.59726	-74.1495	1	1240k	7.91577	0.1737	1380058	883041	475024	M	n/a (no relatives detected)	Q-MPB016	Q1b1a1a	104.7	A2ac1	[0.986,0.997]	0.081	0.443	[0.003,0.006]	[0.003,0.004]	ds.half	S22489.Y1.E1.L1	yes	..
I22490	I22490.AG	90-IX-10	petrous	Context: Context date based on 2 AMS dates, 1180±70 BP (Beta-39874) and 1010±70 BP (Beta-39873)	800-1200 CE	Final Late Holocene Muisca (Early)	Herrera-Muisca	Las Delicias (Cundinamarca,Bogotá)	Colombia	4.59726	-74.1495	1	1240k	8.77941	0.167622	1378766	881310	473908	F	n/a (no relatives detected)	n/a (female)	n/a (female)	126.4	A2w	[0.996,1.000]	0.056	0.011	n/a (female)	n/a (female)	ds.half	S22490.Y1.E1.L1	yes	..
I22491	I22491.AG	Ind E-42 (Terrace 3, elite group)	petrous	Context: Date(s) from same site (I22803, I22496)	1150-1400 CE	Final Late Holocene Muisca (Late)	Herrera-Muisca	Marín (Boyacá,Valle de Samacá)	Colombia	5.53867	-73.4838	1	1240k	5.9105	0.14697	1344754	865383	464788	F	Marín Family A (11 members) (brothers OR father-son: I22495-I22497 | daughter-mother: I22492-I22491 | 2d: I22493-I22495, I22493-I22496, I22493-I22497, I22493-I22804, I22494-I22802, I22495-I22496, I22495-I22804, I22496-I22497, I22496-I22804, I22497-I22804 | 2/3d: I22493-I22494, I22493-I22802, I22493-I22805, I22494-I22497, I22494-I22804, I22495-I22805, I22496-I22492, I22496-I22805, I22497-I22801, I…	n/a (female)	n/a (female)	94.47	A2w	[0.989,0.999]	0.124	0.013	n/a (female)	n/a (female)	ds.half	S22491.Y1.E1.L1	yes	..
I22492	I22492.AG	Ind E-8 (Terrace 3, elite group)	petrous	Context: Date(s) from same site (I22803, I22496)	1150-1400 CE	Final Late Holocene Muisca (Late)	Herrera-Muisca	Marín (Boyacá,Valle de Samacá)	Colombia	5.53867	-73.4838	1	1240k	4.79912	0.151538	1319274	847687	455973	F	Marín Family A (11 members) (brothers OR father-son: I22495-I22497 | daughter-mother: I22492-I22491 | 2d: I22493-I22495, I22493-I22496, I22493-I22497, I22493-I22804, I22494-I22802, I22495-I22496, I22495-I22804, I22496-I22497, I22496-I22804, I22497-I22804 | 2/3d: I22493-I22494, I22493-I22802, I22493-I22805, I22494-I22497, I22494-I22804, I22495-I22805, I22496-I22492, I22496-I22805, I22497-I22801, I…	n/a (female)	n/a (female)	80.13	A2w	[0.985,0.997]	0.107	0.012	n/a (female)	n/a (female)	ds.half	S22492.Y1.E1.L1	yes	..
I22493	I22493.AG	Ind E-18 (Terrace 3, elite group)	petrous	Context: Date(s) from same site (I22803, I22496)	1150-1400 CE	Final Late Holocene Muisca (Late)	Herrera-Muisca	Marín (Boyacá,Valle de Samacá)	Colombia	5.53867	-73.4838	1	1240k	6.16212	0.163191	1358088	869795	467976	M	Marín Family A (11 members) (brothers OR father-son: I22495-I22497 | daughter-mother: I22492-I22491 | 2d: I22493-I22495, I22493-I22496, I22493-I22497, I22493-I22804, I22494-I22802, I22495-I22496, I22495-I22804, I22496-I22497, I22496-I22804, I22497-I22804 | 2/3d: I22493-I22494, I22493-I22802, I22493-I22805, I22494-I22497, I22494-I22804, I22495-I22805, I22496-I22492, I22496-I22805, I22497-I22801, I…	Q-MPB016	Q1b1a1a	120.5	A2+(64)+16129	[0.985,0.997]	0.066	0.435	[0.002,0.005]	[0.003,0.005]	ds.half	S22493.Y1.E1.L1	yes	..
I22494	I22494.AG	Ind E-9 (Terrace 3, elite group)	petrous	Context: Date(s) from same site (I22803, I22496)	1150-1400 CE	Final Late Holocene Muisca (Late)	Herrera-Muisca	Marín (Boyacá,Valle de Samacá)	Colombia	5.53867	-73.4838	1	1240k	3.68084	0.131448	1288057	829830	447274	M	Marín Family A (11 members) (brothers OR father-son: I22495-I22497 | daughter-mother: I22492-I22491 | 2d: I22493-I22495, I22493-I22496, I22493-I22497, I22493-I22804, I22494-I22802, I22495-I22496, I22495-I22804, I22496-I22497, I22496-I22804, I22497-I22804 | 2/3d: I22493-I22494, I22493-I22802, I22493-I22805, I22494-I22497, I22494-I22804, I22495-I22805, I22496-I22492, I22496-I22805, I22497-I22801, I…	Q-M848	Q1b1a1a	74.46	A2w	[0.987,0.998]	0.102	0.428	[0.002,0.005]	[0.002,0.005]	ds.half	S22494.Y1.E1.L1	yes	..
I22495	I22495.AG	Ind E-11 (Terrace 3, elite group)	petrous	Context: Date(s) from same site (I22803, I22496)	1150-1400 CE	Final Late Holocene Muisca (Late)	Herrera-Muisca	Marín (Boyacá,Valle de Samacá)	Colombia	5.53867	-73.4838	1	1240k	3.20383	0.112745	1237696	803867	432498	M	Marín Family A (11 members) (brothers OR father-son: I22495-I22497 | daughter-mother: I22492-I22491 | 2d: I22493-I22495, I22493-I22496, I22493-I22497, I22493-I22804, I22494-I22802, I22495-I22496, I22495-I22804, I22496-I22497, I22496-I22804, I22497-I22804 | 2/3d: I22493-I22494, I22493-I22802, I22493-I22805, I22494-I22497, I22494-I22804, I22495-I22805, I22496-I22492, I22496-I22805, I22497-I22801, I…	Q-MPB016	Q1b1a1a	80.03	A2+(64)+16129	[0.985,0.997]	0.126	0.435	[0.002,0.006]	[0.003,0.006]	ds.half	S22495.Y1.E1.L1	yes	..
I22496	I22496.AG	Ind E-17 (Terrace 3, elite group)	petrous	Direct: IntCal20	1157-1219 calCE (880±15 BP, PSUAMS-12578)*	Final Late Holocene Muisca (Late)	Herrera-Muisca	Marín (Boyacá,Valle de Samacá)	Colombia	5.53867	-73.4838	1	1240k	6.51594	0.131403	1330223	854094	459014	M	Marín Family A (11 members) (brothers OR father-son: I22495-I22497 | daughter-mother: I22492-I22491 | 2d: I22493-I22495, I22493-I22496, I22493-I22497, I22493-I22804, I22494-I22802, I22495-I22496, I22495-I22804, I22496-I22497, I22496-I22804, I22497-I22804 | 2/3d: I22493-I22494, I22493-I22802, I22493-I22805, I22494-I22497, I22494-I22804, I22495-I22805, I22496-I22492, I22496-I22805, I22497-I22801, I…	Q-CTS2730	Q1b1a2	87.64	A2w	[0.990,0.999]	0.075	0.445	[0.002,0.005]	[0.003,0.005]	ds.half	S22496.Y1.E1.L1	yes	..
I22497	I22497.AG	Ind E-16 (Terrace 3, elite group)	petrous	Context: Date(s) from same site (I22803, I22496)	1150-1400 CE	Final Late Holocene Muisca (Late)	Herrera-Muisca	Marín (Boyacá,Valle de Samacá)	Colombia	5.53867	-73.4838	1	1240k	5.68417	0.160577	1386822	891631	477695	M	Marín Family A (11 members) (brothers OR father-son: I22495-I22497 | daughter-mother: I22492-I22491 | 2d: I22493-I22495, I22493-I22496, I22493-I22497, I22493-I22804, I22494-I22802, I22495-I22496, I22495-I22804, I22496-I22497, I22496-I22804, I22497-I22804 | 2/3d: I22493-I22494, I22493-I22802, I22493-I22805, I22494-I22497, I22494-I22804, I22495-I22805, I22496-I22492, I22496-I22805, I22497-I22801, I…	Q-MPB016	Q1b1a1a	96.07	A2w	[0.990,0.999]	0.113	0.431	[0.005,0.009]	[0.006,0.008]	ds.half	S22497.Y1.E1.L1	yes (flag)	ANGSD=[0.005,0.009], hapConX=[0.006,0.008]
I22621	I22621.AG	Individual 14	petrous	Context: Archaeological	4200-2900 BCE	Middle Holocene HG	HG	Checua (Cundinamarca, Nemocón)	Colombia	5.12064	-73.8772	1	1240k	0.751424	0.0420883	754287	503915	272708	F	Checua Family C (2 members) (I22322, I22621 have a 3d relationship)	n/a (female)	n/a (female)	124.1	A2+(64)	[0.991,1.000]	0.167	0.011	n/a (female)	n/a (female)	ds.half	S22621.Y1.E2.L1	yes	..
I22622	I22622.AG	Individual 16	petrous	Direct: IntCal20	3765-3636 calBCE (4900±30 BP, Beta-493125)	Middle Holocene HG	HG	Checua (Cundinamarca, Nemocón)	Colombia	5.12064	-73.8772	1	1240k	0.42816	0.0298332	518261	348066	186729	M	Checua Family A (5 members) (I22317-I22622 are son-father; I22319, I22622 have a 2d relationship; I22317-I22319 are father-daughter; I22319, I22328 have a 2d relationship; I22319, I22323 have a 2d relationship; I22317-I22323 are son-mother)	Q-M3	Q1b1a1a	24.89	C	[0.949,0.983]	0.204	0.413	[0.000,0.015]	[0.001,0.011]	ds.half	S22622.Y1.E2.L1	yes	..
I22623	I22623.AG	Individual 20	petrous	Direct: IntCal20	3763-3632 calBCE (4890±30 BP, Beta-493128)	Middle Holocene HG	HG	Checua (Cundinamarca, Nemocón)	Colombia	5.12064	-73.8772	1	1240k	0.0248983	0.00177528	39038	26516	14202	M	n/a (no relatives detected)	F	F	1.512	n/a (<2x)	n/a (<2x)	0.274	0.39	n/a (4 SNPs)	n/a (<2000 X SNPs)	ds.half	S22623.Y1.E2.L1	yes	..
I22625	I22625.AG	Individual 33 (Chávez ward)	petrous	Context: Archaeological	800-1000 CE	Initial Late Holocene Herrera	n/a	El Venado (Boyacá, Valle de Samacá)	Colombia	5.50179	-73.4752	1	1240k	0.00738372	0.00048056	11560	7721	4084	M	n/a (no relatives detected)	P-P337	P1	0.679	n/a (<2x)	n/a (<2x)	0.32	0.497	n/a (1 SNPs)	n/a (<2000 X SNPs)	ds.half	S22625.Y1.E2.L1	no (coverage [<20k on 2M SNP set])	..
I22626	I22626.AG	Individual 1 (Individual 1; La Salina)	petrous	Context: Archaeological	400 BCE-600 CE	Initial Late Holocene Herrera	n/a	La Salina (Cundinamarca, Nemocón)	Colombia	5.06436	-73.8745	1	1240k	0.0101891	0.00054112	15860	10821	5779	M	n/a (no relatives detected)	Q-L56	Q1b	1.557	n/a (<2x)	n/a (<2x)	0.2	0.455	n/a (1 SNPs)	n/a (<2000 X SNPs)	ds.half	S22626.Y1.E2.L1	no (coverage [<20k on 2M SNP set])	..
I22627	I22627.AG	Individual 2 (Individual 2; La Salina)	petrous	Context: Archaeological	400 BCE-600 CE	Initial Late Holocene Herrera	n/a	La Salina (Cundinamarca, Nemocón)	Colombia	5.06436	-73.8745	1	1240k	0.0129485	0.00091445	20300	13833	7519	M	n/a (no relatives detected)	Q	Q	1.062	n/a (<2x)	n/a (<2x)	0.232	0.456	n/a (1 SNPs)	n/a (<2000 X SNPs)	ds.half	S22627.Y1.E2.L1	no (coverage [<20k on 2M SNP set])	..
I22628	I22628.AG	Individual 18	ossicle	Direct: IntCal20	3946-3708 calBCE (5020±30 BP, Beta-493127)	Middle Holocene HG	HG	Checua (Cundinamarca, Nemocón)	Colombia	5.12064	-73.8772	1	1240k	0.375536	0.0103518	454180	309661	163599	F	n/a (no relatives detected)	n/a (female)	n/a (female)	15.82	C	[0.965,0.996]	0.213	0.014	n/a (female)	n/a (female)	ds.half	S22628.Y1.E2.L1	yes	..
I22629	I22629.AG	M 79, 26	petrous	Context: Archaeological	1000-1600 CE	Final Late Holocene Muisca (Late)	Herrera-Muisca	Hoja Caduca (Boyacá, Tunja)	Colombia	5.55109	-73.3551	1	1240k	0.693313	0.0277591	660798	438236	233142	M	n/a (no relatives detected)	Q-Z780	Q1b1a	66.93	B2d	[0.983,0.995]	0.066	0.436	[0.000,0.003]	[0,0.004]	ds.half	S22629.Y1.E1.L1	yes	..
I22630	I22630.AG	M 80, 27 (a)	petrous	Context: Archaeological	1000-1600 CE	Final Late Holocene Muisca (Late)	Herrera-Muisca	Hoja Caduca (Boyacá, Tunja)	Colombia	5.55109	-73.3551	1	1240k	3.93605	0.0690184	1124593	729390	391977	F	n/a (no relatives detected)	n/a (female)	n/a (female)	53.35	B2d	[0.986,0.997]	0.076	0.015	n/a (female)	n/a (female)	ds.half	S22630.Y1.E1.L1	yes	..
I22631	I22631.AG	7/ N 56, 70	petrous	Context: Archaeological	1000-1600 CE	Final Late Holocene Muisca (Late)	Herrera-Muisca	La Muela (Boyacá, Tunja)	Colombia	5.59109	-73.4051	1	1240k	2.58007	0.119523	1244181	811164	436481	F	n/a (no relatives detected)	n/a (female)	n/a (female)	220.8	A2	[0.991,0.999]	0.111	0.01	n/a (female)	n/a (female)	ds.half	S22631.Y1.E1.L1	yes	..
I22632	I22632.AG	17/ N 54, 55	petrous	Context: Archaeological	1000-1600 CE	Final Late Holocene Muisca (Late)	Herrera-Muisca	La Muela (Boyacá, Tunja)	Colombia	5.59109	-73.4051	1	1240k	7.52997	0.155991	1347736	862766	464261	M	La Muela Family A (3 members) (2d: I22483-I22632 | 2/3d: I22484-I22483)	Q-MPB016	Q1b1a1a	219.7	A2v	[0.993,1.000]	0.062	0.441	[0.003,0.006]	[0.003,0.005]	ds.half	S22632.Y1.E1.L1	yes	..
I22633	I22633.AG	N 37, 42	petrous	Context: Archaeological	400 BCE-600 CE	Initial Late Holocene Herrera	Herrera-Muisca	La Muela (Boyacá, Tunja)	Colombia	5.59109	-73.4051	1	1240k	4.29655	0.132508	1275044	823211	444433	M	n/a (no relatives detected)	Q-M848	Q1b1a1a	79.51	B2d	[0.971,0.989]	0.158	0.425	[0.004,0.008]	[0.003,0.006]	ds.half	S22633.Y1.E1.L1	yes	..
I22634	I22634.AG	122/ N 41, 45	petrous	Context: Archaeological	1000-1600 CE	Final Late Holocene Muisca (Late)	Herrera-Muisca	La Muela (Boyacá, Tunja)	Colombia	5.59109	-73.4051	1	1240k	8.47884	0.152247	1301710	830202	448104	F	n/a (no relatives detected)	n/a (female)	n/a (female)	121.9	B2d	[0.990,0.998]	0.054	0.013	n/a (female)	n/a (female)	ds.half	S22634.Y1.E1.L1	yes	..
I22635	I22635.AG	124/ N 43, 49	petrous	Context: Archaeological	1000-1600 CE	Final Late Holocene Muisca (Late)	Herrera-Muisca	La Muela (Boyacá, Tunja)	Colombia	5.59109	-73.4051	1	1240k	9.06441	0.176648	1335785	849587	459889	M	n/a (no relatives detected)	Q-M848	Q1b1a1a	179.5	D1	[0.993,1.000]	0.066	0.446	[0.001,0.004]	[0.002,0.003]	ds.half	S22635.Y1.E1.L1	yes	..
I22636	I22636.AG	C1-J8-N1-R37; T1; Ind 3	petrous	Context: Archaeological	1000-1600 CE	Final Late Holocene Muisca (Late)	Herrera-Muisca	Lab Ing 2 (Boyacá, Tunja)	Colombia	5.67109	-73.4051	1	1240k	7.9145	0.152589	1334016	852451	460107	M	n/a (no relatives detected)	Q-M848	Q1b1a1a	146.9	B2d	[0.988,0.997]	0.088	0.442	[0.002,0.005]	[0.003,0.004]	ds.half	S22636.Y1.E1.L1	yes	..
I22637	I22637.AG	OHI-014 (TCE02-H8-N6-R6-T12-I10)	petrous	Context: Context date based on 24 AMS dates spanning 990±30 - 410±30 BP	1000-1600 CE	Final Late Holocene Muisca (Late)	Herrera-Muisca	Nueva Esperanza (Cundinamarca, Bogotá)	Colombia	4.57306	-74.2837	1	1240k	6.1676	0.154641	1352318	868801	466285	M	Nueva Esperanza Family A (18 members) (2d: I23729-I23720, I22710-I25423, I22714-I23720, I23720-I23730 | 2/3d: I23729-I22695, I23729-I22710, I23729-I22714, I23729-I23730, I22695-I23730, I22710-I22638, I22710-I23720, I22710-I23733, I22710-I23735, I22710-I22714, I22710-I22715, I22710-I23730, I22710-I23970, I22710-I24390, I22714-I23730, I22714-I25423, I23720-I23733, I23720-I25423, I23720-I24390, I237…	Q-CTS2730	Q1b1a2	164.1	B2	[0.992,0.999]	0.097	0.433	[0.003,0.006]	[0.003,0.006]	ds.half	S22637.Y1.E1.L1	yes	..
I22638	I22638.AG	OHI-017 (TCE02-C1-N8-R30-T16-I14)	petrous	Context: Context date based on 24 AMS dates spanning 990±30 - 410±30 BP	1000-1600 CE	Final Late Holocene Muisca (Late)	Herrera-Muisca	Nueva Esperanza (Cundinamarca, Bogotá)	Colombia	4.57306	-74.2837	1	1240k	3.6378	0.108723	1269399	823717	442144	M	Nueva Esperanza Family A (18 members) (2d: I23729-I23720, I22710-I25423, I22714-I23720, I23720-I23730 | 2/3d: I23729-I22695, I23729-I22710, I23729-I22714, I23729-I23730, I22695-I23730, I22710-I22638, I22710-I23720, I22710-I23733, I22710-I23735, I22710-I22714, I22710-I22715, I22710-I23730, I22710-I23970, I22710-I24390, I22714-I23730, I22714-I25423, I23720-I23733, I23720-I25423, I23720-I24390, I237…	Q-M848	Q1b1a1a	152.9	A2ac1	[0.975,0.991]	0.11	0.429	[0.003,0.007]	[0.003,0.006]	ds.half	S22638.Y1.E1.L1	yes	..
I22694	I22694.AG	OHI-318 (TCE09-H3-N4-R24-T12-I32)	tooth	Context: Context date based on 24 AMS dates spanning 990±30 - 410±30 BP	1000-1600 CE	Final Late Holocene Muisca (Late)	Herrera-Muisca	Nueva Esperanza (Cundinamarca, Bogotá)	Colombia	4.57306	-74.2837	1	1240k	0.222414	0.0101433	307252	207292	109893	F	n/a (no relatives detected)	n/a (female)	n/a (female)	80.12	A2+(64)	[0.984,0.996]	0.092	0.01	n/a (female)	n/a (female)	ds.half	S22694.Y1.E2.L1	yes	..
I22695	I22695.AG	OHI-320 (TC09-B2-N2-R4-T14-I36)	tooth	Context: Context date based on 24 AMS dates spanning 990±30 - 410±30 BP	1000-1600 CE	Final Late Holocene Muisca (Late)	Herrera-Muisca	Nueva Esperanza (Cundinamarca, Bogotá)	Colombia	4.57306	-74.2837	1	1240k	1.80941	0.0848975	1059421	697992	375565	F	Nueva Esperanza Family A (18 members) (2d: I23729-I23720, I22710-I25423, I22714-I23720, I23720-I23730 | 2/3d: I23729-I22695, I23729-I22710, I23729-I22714, I23729-I23730, I22695-I23730, I22710-I22638, I22710-I23720, I22710-I23733, I22710-I23735, I22710-I22714, I22710-I22715, I22710-I23730, I22710-I23970, I22710-I24390, I22714-I23730, I22714-I25423, I23720-I23733, I23720-I25423, I23720-I24390, I237…	n/a (female)	n/a (female)	128	A2ac1	[0.977,0.992]	0.117	0.014	n/a (female)	n/a (female)	ds.half	S22695.Y1.E2.L1	yes	..
I22696	I22696.AG	OHI-187 (TCE05-I5-N5-R48-T10-I15)	tooth	Context: Context date based on 8 AMS dates spanning 2490±30 - 1690±30 BP	500 BCE-300 CE	Initial Late Holocene Herrera	Herrera-Muisca	Nueva Esperanza (Cundinamarca, Bogotá)	Colombia	4.57306	-74.2837	1	1240k	3.42975	0.182048	1374359	880952	472349	F	n/a (no relatives detected)	n/a (female)	n/a (female)	207.8	A2ac1	[0.992,0.999]	0.059	0.01	n/a (female)	n/a (female)	ds.half	S22696.Y1.E2.L1	yes	..
I22698	I22698.AG	Ind. 1054 (Elite; Group 1)	tooth	Context: Archaeological	1300-1600 CE	Final Late Holocene Muisca (Late)	Herrera-Muisca	Tibanica (Cundinamarca, Bogotá)	Colombia	4.58083	-74.1964	1	1240k	1.16385	0.0932229	1034377	681352	365976	M	Tibanica Family A (3 members) (2/3d: I22698-I22699, I22699-I22700)	Q-M3	Q1b1a1a	99.89	B2	[0.987,0.997]	0.053	0.4	[0.001,0.009]	[0,0.004]	ds.half	S22698.Y1.E2.L1	yes	..
I22699	I22699.AG	Ind. 2809 (Non-Elite; Group 0)	tooth	Context: Archaeological	1300-1600 CE	Final Late Holocene Muisca (Late)	Herrera-Muisca	Tibanica (Cundinamarca, Bogotá)	Colombia	4.58083	-74.1964	1	1240k	1.38115	0.0941909	1101631	721444	385988	F	Tibanica Family A (3 members) (2/3d: I22698-I22699, I22699-I22700)	n/a (female)	n/a (female)	211.2	B2d	[0.992,0.999]	0.058	0.007	n/a (female)	n/a (female)	ds.half	S22699.Y1.E2.L1	yes	..
I22700	I22700.AG	Ind. 2867 (Non-Elite; Group 3)	tooth	Context: Archaeological	1300-1600 CE	Final Late Holocene Muisca (Late)	Herrera-Muisca	Tibanica (Cundinamarca, Bogotá)	Colombia	4.58083	-74.1964	1	1240k	0.0574394	0.00509548	88979	59641	32056	M	Tibanica Family A (3 members) (2/3d: I22698-I22699, I22699-I22700)	CT	CT	284.2	A2w	[0.962,0.981]	0.061	0.303	n/a (16 SNPs)	n/a (<2000 X SNPs)	ds.half	S22700.Y1.E2.L1	yes (flag)	sexratio=0.303
I22701	I22701.AG	Ind. 3235 (Elite; Group 4)	tooth	Direct: IntCal20	1265-1287 calCE (740±15 BP, PSUAMS-12579)*	Final Late Holocene Muisca (Late)	Herrera-Muisca	Tibanica (Cundinamarca, Bogotá)	Colombia	4.58083	-74.1964	1	1240k	1.26504	0.0891213	1072616	706376	378836	M	Colombia cross-site Family A (7 members) (2d: I22812-I22810 | 2/3d: I22465-I22701, I22701-I24397, I22701-I24400, I22701-I22812, I22701-I23739, I24397-I24400)	Q-BZ1285	Q1b1a1a1e2	100.6	A2w	[0.983,0.996]	0.051	0.396	[0.000,0.004]	[0.001,0.004]	ds.half	S22701.Y1.E2.L1	yes	..
I22702	I22702.AG	OHI-029 (TCE-OHI-029)	petrous	Context: Context date based on 13 AMS dates spanning 1290±30 - 1020±30 BP	700-1000 CE	Final Late Holocene Muisca (Early)	Herrera-Muisca	Nueva Esperanza (Cundinamarca, Bogotá)	Colombia	4.57306	-74.2837	1	1240k	7.86507	0.241697	1368097	872001	468588	F	n/a (no relatives detected)	n/a (female)	n/a (female)	250.2	B2d	[0.988,0.998]	0.097	0.015	n/a (female)	n/a (female)	ds.half	S22702.Y1.E1.L1	yes	..
I22703	I22703.AG	OHI-040 (TCE-OHI-040)	petrous	Context: Context date based on 13 AMS dates spanning 1290±30 - 1020±30 BP	700-1000 CE	Final Late Holocene Muisca (Early)	Herrera-Muisca	Nueva Esperanza (Cundinamarca, Bogotá)	Colombia	4.57306	-74.2837	1	1240k	2.33387	0.092231	1136558	745031	399050	M	n/a (no relatives detected)	Q-M3	Q1b1a1a	94.7	B2d	[0.981,0.995]	0.171	0.431	[0.001,0.006]	[0.003,0.006]	ds.half	S22703.Y1.E1.L1	yes	..
I22704	I22704.AG	OHI-045 (TCE-OHI-045)	petrous	Context: Context date based on 13 AMS dates spanning 1290±30 - 1020±30 BP	700-1000 CE	Final Late Holocene Muisca (Early)	Herrera-Muisca	Nueva Esperanza (Cundinamarca, Bogotá)	Colombia	4.57306	-74.2837	1	1240k	1.5286	0.0624435	1024322	678139	363475	M	Nueva Esperanza Family A (18 members) (2d: I23729-I23720, I22710-I25423, I22714-I23720, I23720-I23730 | 2/3d: I23729-I22695, I23729-I22710, I23729-I22714, I23729-I23730, I22695-I23730, I22710-I22638, I22710-I23720, I22710-I23733, I22710-I23735, I22710-I22714, I22710-I22715, I22710-I23730, I22710-I23970, I22710-I24390, I22714-I23730, I22714-I25423, I23720-I23733, I23720-I25423, I23720-I24390, I237…	Q-M930	Q1b1a	94.78	B2d	[0.992,0.999]	0.143	0.427	[0.004,0.012]	[0.003,0.008]	ds.half	S22704.Y1.E1.L1	yes	..
I22705	I22705.AG	OHI-048 (TCE-OHI-048)	petrous	Context: Context date based on 13 AMS dates spanning 1290±30 - 1020±30 BP	700-1000 CE	Final Late Holocene Muisca (Early)	Herrera-Muisca	Nueva Esperanza (Cundinamarca, Bogotá)	Colombia	4.57306	-74.2837	1	1240k	3.7797	0.113612	1253092	812317	434946	M	n/a (no relatives detected)	Q-M848	Q1b1a1a	149.8	B2d	[0.978,0.993]	0.131	0.435	[0.003,0.007]	[0.004,0.007]	ds.half	S22705.Y1.E1.L1	yes	..
I22706	I22706.AG	OHI-062 (TCE-OHI-062)	petrous	Context: Context date based on 24 AMS dates spanning 990±30 - 410±30 BP	1000-1600 CE	Final Late Holocene Muisca (Late)	Herrera-Muisca	Nueva Esperanza (Cundinamarca, Bogotá)	Colombia	4.57306	-74.2837	1	1240k	3.93385	0.12155	1283462	832338	445576	M	n/a (no relatives detected)	Q-M3	Q1b1a1a	155	A2ac1	[0.990,0.999]	0.121	0.432	[0.003,0.007]	[0.003,0.006]	ds.half	S22706.Y1.E1.L1	yes	..
I22707	I22707.AG	OHI-071 (TCE-OHI-071)	petrous	Context: Context date based on 8 AMS dates spanning 2490±30 - 1690±30 BP	500 BCE-300 CE	Initial Late Holocene Herrera	Herrera-Muisca	Nueva Esperanza (Cundinamarca, Bogotá)	Colombia	4.57306	-74.2837	1	1240k	8.54817	0.203687	1412908	901701	482330	M	n/a (no relatives detected)	Q-M3	Q1b1a1a	280.6	B2d	[0.988,0.998]	0.1	0.439	[0.004,0.007]	[0.003,0.004]	ds.half	S22707.Y1.E1.L1	yes	..
I22708	I22708.AG	OHI-128 (TCE04-B6-N5-R81B-T31-I47)	petrous	Context: Context date based on 24 AMS dates spanning 990±30 - 410±30 BP	1000-1600 CE	Final Late Holocene Muisca (Late)	Herrera-Muisca	Nueva Esperanza (Cundinamarca, Bogotá)	Colombia	4.57306	-74.2837	1	1240k	2.58822	0.102206	1223081	798031	427661	M	n/a (no relatives detected)	Q-M848	Q1b1a1a	133.2	A2w	[0.988,0.998]	0.126	0.421	[0.001,0.005]	[0.001,0.004]	ds.half	S22708.Y1.E1.L1	yes	..
I22709	I22709.AG	OHI-591 (TCE19-J5-N3-R9-T1-I1)	petrous	Context: Context date based on 24 AMS dates spanning 990±30 - 410±30 BP	1000-1600 CE	Final Late Holocene Muisca (Late)	Herrera-Muisca	Nueva Esperanza (Cundinamarca, Bogotá)	Colombia	4.57306	-74.2837	1	1240k	4.08071	0.123725	1297930	840725	450173	M	Nueva Esperanza Family A (18 members) (2d: I23729-I23720, I22710-I25423, I22714-I23720, I23720-I23730 | 2/3d: I23729-I22695, I23729-I22710, I23729-I22714, I23729-I23730, I22695-I23730, I22710-I22638, I22710-I23720, I22710-I23733, I22710-I23735, I22710-I22714, I22710-I22715, I22710-I23730, I22710-I23970, I22710-I24390, I22714-I23730, I22714-I25423, I23720-I23733, I23720-I25423, I23720-I24390, I237…	Q-M848	Q1b1a1a	129	B2d	[0.987,0.997]	0.143	0.425	[0.003,0.006]	[0.003,0.005]	ds.half	S22709.Y1.E1.L1	yes	..
I22710	I22710.AG	OHI-129 (TCE04-C8-N5-R115-T29-I48)	petrous	Context: Context date based on 24 AMS dates spanning 990±30 - 410±30 BP	1000-1600 CE	Final Late Holocene Muisca (Late)	Herrera-Muisca	Nueva Esperanza (Cundinamarca, Bogotá)	Colombia	4.57306	-74.2837	1	1240k	4.31284	0.163315	1309561	844443	453345	M	Nueva Esperanza Family A (18 members) (2d: I23729-I23720, I22710-I25423, I22714-I23720, I23720-I23730 | 2/3d: I23729-I22695, I23729-I22710, I23729-I22714, I23729-I23730, I22695-I23730, I22710-I22638, I22710-I23720, I22710-I23733, I22710-I23735, I22710-I22714, I22710-I22715, I22710-I23730, I22710-I23970, I22710-I24390, I22714-I23730, I22714-I25423, I23720-I23733, I23720-I25423, I23720-I24390, I237…	Q-M3	Q1b1a1a	129.7	A2ac1	[0.982,0.997]	0.132	0.429	[0.001,0.004]	[0.003,0.005]	ds.half	S22710.Y1.E1.L1	yes	..
I22711	I22711.AG	OHI-162 (TCE-OHI-162)	petrous	Context: Context date based on 8 AMS dates spanning 2490±30 - 1690±30 BP	500 BCE-300 CE	Initial Late Holocene Herrera	Herrera-Muisca	Nueva Esperanza (Cundinamarca, Bogotá)	Colombia	4.57306	-74.2837	1	1240k	4.3455	0.135797	1279214	826774	444909	F	n/a (no relatives detected)	n/a (female)	n/a (female)	219.5	A2ac1	[0.991,0.999]	0.145	0.01	n/a (female)	n/a (female)	ds.half	S22711.Y1.E1.L1	yes	..
I22712	I22712.AG	OHI-276 (TCE-OHI-376)	petrous	Context: Context date based on 13 AMS dates spanning 1290±30 - 1020±30 BP	700-1000 CE	Final Late Holocene Muisca (Early)	Herrera-Muisca	Nueva Esperanza (Cundinamarca, Bogotá)	Colombia	4.57306	-74.2837	1	1240k	8.7405	0.191152	1339860	854184	460195	F	Nueva Esperanza Family A (18 members) (2d: I23729-I23720, I22710-I25423, I22714-I23720, I23720-I23730 | 2/3d: I23729-I22695, I23729-I22710, I23729-I22714, I23729-I23730, I22695-I23730, I22710-I22638, I22710-I23720, I22710-I23733, I22710-I23735, I22710-I22714, I22710-I22715, I22710-I23730, I22710-I23970, I22710-I24390, I22714-I23730, I22714-I25423, I23720-I23733, I23720-I25423, I23720-I24390, I237…	n/a (female)	n/a (female)	278.1	A2ac1	[0.996,1.000]	0.095	0.011	n/a (female)	n/a (female)	ds.half	S22712.Y1.E1.L1	yes	..
I22713	I22713.AG	OHI-282 (TCE-OHI-282)	petrous	Context: Context date based on 13 AMS dates spanning 1290±30 - 1020±30 BP	700-1000 CE	Final Late Holocene Muisca (Early)	Herrera-Muisca	Nueva Esperanza (Cundinamarca, Bogotá)	Colombia	4.57306	-74.2837	1	1240k	6.3253	0.183201	1348144	862493	463956	M	n/a (no relatives detected)	Q-CTS2730	Q1b1a2	234.2	A2ac1	[0.989,0.999]	0.12	0.432	[0.004,0.007]	[0.004,0.006]	ds.half	S22713.Y1.E1.L1	yes	..
I22714	I22714.AG	OHI-285 (TCE08-E5-N4-R22-T14-I18)	petrous	Context: Context date based on 13 AMS dates spanning 1290±30 - 1020±30 BP	700-1000 CE	Final Late Holocene Muisca (Early)	Herrera-Muisca	Nueva Esperanza (Cundinamarca, Bogotá)	Colombia	4.57306	-74.2837	1	1240k	5.00005	0.177304	1337155	857543	460979	M	Nueva Esperanza Family A (18 members) (2d: I23729-I23720, I22710-I25423, I22714-I23720, I23720-I23730 | 2/3d: I23729-I22695, I23729-I22710, I23729-I22714, I23729-I23730, I22695-I23730, I22710-I22638, I22710-I23720, I22710-I23733, I22710-I23735, I22710-I22714, I22710-I22715, I22710-I23730, I22710-I23970, I22710-I24390, I22714-I23730, I22714-I25423, I23720-I23733, I23720-I25423, I23720-I24390, I237…	Q-M3	Q1b1a1a	130.9	A2ac1	[0.986,0.998]	0.107	0.427	[0.000,0.003]	[0.002,0.004]	ds.half	S22714.Y1.E1.L1	yes	..
I22715	I22715.AG	OHI-295 (TCE-OHI-295)	petrous	Context: Context date based on 13 AMS dates spanning 1290±30 - 1020±30 BP	700-1000 CE	Final Late Holocene Muisca (Early)	Herrera-Muisca	Nueva Esperanza (Cundinamarca, Bogotá)	Colombia	4.57306	-74.2837	1	1240k	9.39677	0.216266	1407277	896722	480466	M	Nueva Esperanza Family A (18 members) (2d: I23729-I23720, I22710-I25423, I22714-I23720, I23720-I23730 | 2/3d: I23729-I22695, I23729-I22710, I23729-I22714, I23729-I23730, I22695-I23730, I22710-I22638, I22710-I23720, I22710-I23733, I22710-I23735, I22710-I22714, I22710-I22715, I22710-I23730, I22710-I23970, I22710-I24390, I22714-I23730, I22714-I25423, I23720-I23733, I23720-I25423, I23720-I24390, I237…	Q-M848	Q1b1a1a	266.9	B2	[0.982,0.995]	0.086	0.445	[0.003,0.005]	[0.002,0.004]	ds.half	S22715.Y1.E1.L1	yes	..
I22801	I22801.AG	Ind E-13 (Terrace 3, elite group)	petrous	Context: Date(s) from same site (I22803, I22496)	1150-1400 CE	Final Late Holocene Muisca (Late)	Herrera-Muisca	Marín (Boyacá,Valle de Samacá)	Colombia	5.53867	-73.4838	1	1240k	5.6773	0.122195	1304451	838652	451783	F	Marín Family A (11 members) (brothers OR father-son: I22495-I22497 | daughter-mother: I22492-I22491 | 2d: I22493-I22495, I22493-I22496, I22493-I22497, I22493-I22804, I22494-I22802, I22495-I22496, I22495-I22804, I22496-I22497, I22496-I22804, I22497-I22804 | 2/3d: I22493-I22494, I22493-I22802, I22493-I22805, I22494-I22497, I22494-I22804, I22495-I22805, I22496-I22492, I22496-I22805, I22497-I22801, I…	n/a (female)	n/a (female)	64.14	A2w	[0.984,0.996]	0.095	0.013	n/a (female)	n/a (female)	ds.half	S22801.Y1.E1.L1	yes	..
I22802	I22802.AG	Ind E-19 (Terrace 3, elite group)	petrous	Context: Date(s) from same site (I22803, I22496)	1150-1400 CE	Final Late Holocene Muisca (Late)	Herrera-Muisca	Marín (Boyacá,Valle de Samacá)	Colombia	5.53867	-73.4838	1	1240k	6.13754	0.155819	1360782	871278	468300	F	Marín Family A (11 members) (brothers OR father-son: I22495-I22497 | daughter-mother: I22492-I22491 | 2d: I22493-I22495, I22493-I22496, I22493-I22497, I22493-I22804, I22494-I22802, I22495-I22496, I22495-I22804, I22496-I22497, I22496-I22804, I22497-I22804 | 2/3d: I22493-I22494, I22493-I22802, I22493-I22805, I22494-I22497, I22494-I22804, I22495-I22805, I22496-I22492, I22496-I22805, I22497-I22801, I…	n/a (female)	n/a (female)	108	A2w	[0.985,0.997]	0.06	0.013	n/a (female)	n/a (female)	ds.half	S22802.Y1.E1.L1	yes	..
I22803	I22803.AG	Ind E-6 (Terrace 3, elite group)	petrous	Direct: IntCal20	1288-1389 calCE (655±15 BP, PSUAMS-12552)*	Final Late Holocene Muisca (Late)	Herrera-Muisca	Marín (Boyacá,Valle de Samacá)	Colombia	5.53867	-73.4838	1	1240k	3.22404	0.135219	1313834	849458	456062	M	n/a (no relatives detected)	Q-M848	Q1b1a1a	111.3	A2+(64)+16129	[0.992,1.000]	0.059	0.416	[0.001,0.004]	[0.002,0.004]	ds.half	S22803.Y1.E1.L1	yes	..
I22804	I22804.AG	Ind E-14 (Terrace 3, elite group)	petrous	Context: Date(s) from same site (I22803, I22496)	1150-1400 CE	Final Late Holocene Muisca (Late)	Herrera-Muisca	Marín (Boyacá,Valle de Samacá)	Colombia	5.53867	-73.4838	1	1240k	3.4946	0.109935	1237473	799133	431768	F	Marín Family A (11 members) (brothers OR father-son: I22495-I22497 | daughter-mother: I22492-I22491 | 2d: I22493-I22495, I22493-I22496, I22493-I22497, I22493-I22804, I22494-I22802, I22495-I22496, I22495-I22804, I22496-I22497, I22496-I22804, I22497-I22804 | 2/3d: I22493-I22494, I22493-I22802, I22493-I22805, I22494-I22497, I22494-I22804, I22495-I22805, I22496-I22492, I22496-I22805, I22497-I22801, I…	n/a (female)	n/a (female)	70.4	A2w	[0.984,0.997]	0.114	0.014	n/a (female)	n/a (female)	ds.half	S22804.Y1.E1.L1	yes	..
I22805	I22805.AG	Ind E-12 (Terrace 3, elite group)	petrous	Context: Date(s) from same site (I22803, I22496)	1150-1400 CE	Final Late Holocene Muisca (Late)	Herrera-Muisca	Marín (Boyacá,Valle de Samacá)	Colombia	5.53867	-73.4838	1	1240k	5.50169	0.131853	1314058	845769	454761	F	Marín Family A (11 members) (brothers OR father-son: I22495-I22497 | daughter-mother: I22492-I22491 | 2d: I22493-I22495, I22493-I22496, I22493-I22497, I22493-I22804, I22494-I22802, I22495-I22496, I22495-I22804, I22496-I22497, I22496-I22804, I22497-I22804 | 2/3d: I22493-I22494, I22493-I22802, I22493-I22805, I22494-I22497, I22494-I22804, I22495-I22805, I22496-I22492, I22496-I22805, I22497-I22801, I…	n/a (female)	n/a (female)	108.8	A2+(64)+16129	[0.987,0.998]	0.065	0.013	n/a (female)	n/a (female)	ds.half	S22805.Y1.E1.L1	yes	..
I22806	I22806.AG	OHI-358 (TCE-OHI-358)	petrous	Context: Context date based on 13 AMS dates spanning 1290±30 - 1020±30 BP	700-1000 CE	Final Late Holocene Muisca (Early)	Herrera-Muisca	Nueva Esperanza (Cundinamarca, Bogotá)	Colombia	4.57306	-74.2837	1	1240k	2.91628	0.102462	1253001	813966	437482	F	n/a (no relatives detected)	n/a (female)	n/a (female)	68.34	A2ac1	[0.985,0.997]	0.119	0.01	n/a (female)	n/a (female)	ds.half	S22806.Y1.E1.L1	yes	..
I22807	I22807.AG	T-7	petrous	Context: Context date based on 4 AMS dates, 1115±125 (GX-18842), 920±120 (GX-18841), 685±115 (PSUAMS-12580), and 360±15 (PSUAMS-12581)	700-1600 CE	Final Late Holocene Muisca	Herrera-Muisca	Portalegre (Cundinamarca, Bogotá)	Colombia	4.58667	-74.2187	1	1240k	5.93107	0.139706	1333734	855246	460901	F	n/a (no relatives detected)	n/a (female)	n/a (female)	83.46	A2+(64)+16129	[0.974,0.991]	0.09	0.014	n/a (female)	n/a (female)	ds.half	S22807.Y1.E1.L1	yes	..
I22808	I22808.AG	T-9A	petrous	Context: Context date based on 4 AMS dates, 1115±125 (GX-18842), 920±120 (GX-18841), 685±115 (PSUAMS-12580), and 360±15 (PSUAMS-12581)	700-1600 CE	Final Late Holocene Muisca	Herrera-Muisca	Portalegre (Cundinamarca, Bogotá)	Colombia	4.58667	-74.2187	1	1240k	3.91036	0.126436	1282294	827842	445846	F	n/a (no relatives detected)	n/a (female)	n/a (female)	57.11	A2ac1	[0.971,0.988]	0.119	0.014	n/a (female)	n/a (female)	ds.half	S22808.Y1.E1.L1	yes	..
I22809	I22809.AG	T-92	petrous	Context: Context date based on 4 AMS dates, 1115±125 (GX-18842), 920±120 (GX-18841), 685±115 (PSUAMS-12580), and 360±15 (PSUAMS-12581)	700-1600 CE	Final Late Holocene Muisca	Herrera-Muisca	Portalegre (Cundinamarca, Bogotá)	Colombia	4.58667	-74.2187	1	1240k	4.56316	0.137948	1318590	850397	457025	M	n/a (no relatives detected)	Q-M925	Q1b1a1a	142.9	A2ac1	[0.995,1.000]	0.078	0.433	[0.002,0.005]	[0.004,0.006]	ds.half	S22809.Y1.E1.L1	yes	..
I22810	I22810.AG	T-4	petrous	Kinship: Relative of I22465, I22701, I22812	1250-1450 CE	Final Late Holocene Muisca (Late)	Herrera-Muisca	Portalegre (Cundinamarca, Bogotá)	Colombia	4.58667	-74.2187	1	1240k	2.51301	0.106225	1224247	797232	429432	F	Colombia cross-site Family A (7 members) (2d: I22812-I22810 | 2/3d: I22465-I22701, I22701-I24397, I22701-I24400, I22701-I22812, I22701-I23739, I24397-I24400)	n/a (female)	n/a (female)	81.36	A2ac1	[0.994,1.000]	0.114	0.013	n/a (female)	n/a (female)	ds.half	S22810.Y1.E1.L1	yes	..
I22811	I22811.AG	T-53	petrous	Context: Context date based on 4 AMS dates, 1115±125 (GX-18842), 920±120 (GX-18841), 685±115 (PSUAMS-12580), and 360±15 (PSUAMS-12581)	700-1600 CE	Final Late Holocene Muisca	Herrera-Muisca	Portalegre (Cundinamarca, Bogotá)	Colombia	4.58667	-74.2187	1	1240k	6.36141	0.151705	1310410	838185	454451	F	Portalegre Family B (2 members) (2/3d: I22814-I22811)	n/a (female)	n/a (female)	92.55	A2ac1	[0.986,0.997]	0.097	0.014	n/a (female)	n/a (female)	ds.half	S22811.Y1.E1.L1	yes	..
I22812	I22812.AG	T-28B C-5	petrous	Direct: IntCal20	1278-1380 calCE (685±15 BP, PSUAMS-12580)*	Final Late Holocene Muisca (Late)	Herrera-Muisca	Portalegre (Cundinamarca, Bogotá)	Colombia	4.58667	-74.2187	1	1240k	3.76198	0.141569	1299431	836560	450258	M	Colombia cross-site Family A (7 members) (2d: I22812-I22810 | 2/3d: I22465-I22701, I22701-I24397, I22701-I24400, I22701-I22812, I22701-I23739, I24397-I24400)	Q-M848	Q1b1a1a	83.97	A2ac1	[0.977,0.993]	0.09	0.43	[0.001,0.005]	[0.002,0.004]	ds.half	S22812.Y1.E1.L1	yes	..
I22813	I22813.AG	T-47	petrous	Kinship: Relative of I22816	1400-1700 CE	Final Late Holocene Muisca (Late)	Herrera-Muisca	Portalegre (Cundinamarca, Bogotá)	Colombia	4.58667	-74.2187	1	1240k	3.77414	0.122435	1226410	793552	430585	F	Portalegre Family A (3 members) (2d: I22813-I22816 | 2/3d: I22813-I22818, I22816-I22818)	n/a (female)	n/a (female)	74.88	A2ac1	[0.985,0.998]	0.106	0.015	n/a (female)	n/a (female)	ds.half	S22813.Y1.E1.L1	yes	..
I22814	I22814.AG	T-68	petrous	Context: Context date based on 4 AMS dates, 1115±125 (GX-18842), 920±120 (GX-18841), 685±115 (PSUAMS-12580), and 360±15 (PSUAMS-12581)	700-1600 CE	Final Late Holocene Muisca	Herrera-Muisca	Portalegre (Cundinamarca, Bogotá)	Colombia	4.58667	-74.2187	1	1240k	4.29638	0.120486	1303187	839942	451651	M	Portalegre Family B (2 members) (2/3d: I22814-I22811)	Q-M848	Q1b1a1a	83.7	A2ac1	[0.991,1.000]	0.087	0.431	[0.003,0.006]	[0.003,0.006]	ds.half	S22814.Y1.E1.L1	yes	..
I22815	I22815.AG	T-57	petrous	Context: Context date based on 4 AMS dates, 1115±125 (GX-18842), 920±120 (GX-18841), 685±115 (PSUAMS-12580), and 360±15 (PSUAMS-12581)	700-1600 CE	Final Late Holocene Muisca	Herrera-Muisca	Portalegre (Cundinamarca, Bogotá)	Colombia	4.58667	-74.2187	1	1240k	6.50922	0.161308	1360759	870678	468966	F	n/a (no relatives detected)	n/a (female)	n/a (female)	72.9	A2ac1	[0.989,0.999]	0.085	0.013	n/a (female)	n/a (female)	ds.half	S22815.Y1.E1.L1	yes	..
I22816	I22816.AG	T-59A	petrous	Direct: IntCal20	1461-1630 calCE (360±15 BP, PSUAMS-12581)*	Final Late Holocene Muisca (Late)	Herrera-Muisca	Portalegre (Cundinamarca, Bogotá)	Colombia	4.58667	-74.2187	1	1240k	5.59176	0.136463	1326043	851386	458484	M	Portalegre Family A (3 members) (2d: I22813-I22816 | 2/3d: I22813-I22818, I22816-I22818)	Q-M848	Q1b1a1a	72.51	A2ac1	[0.990,0.999]	0.088	0.439	[0.000,0.003]	[0.002,0.003]	ds.half	S22816.Y1.E1.L1	yes	..
I22817	I22817.AG	T-94	petrous	Context: Context date based on 4 AMS dates, 1115±125 (GX-18842), 920±120 (GX-18841), 685±115 (PSUAMS-12580), and 360±15 (PSUAMS-12581)	700-1600 CE	Final Late Holocene Muisca	Herrera-Muisca	Portalegre (Cundinamarca, Bogotá)	Colombia	4.58667	-74.2187	1	1240k	5.15705	0.153158	1336167	858218	461721	F	n/a (no relatives detected)	n/a (female)	n/a (female)	116.9	A2ac1	[0.987,0.998]	0.069	0.012	n/a (female)	n/a (female)	ds.half	S22817.Y1.E1.L1	yes	..
I22818	I22818.AG	T-124	petrous	Kinship: Relative of I22816	1400-1700 CE	Final Late Holocene Muisca (Late)	Herrera-Muisca	Portalegre (Cundinamarca, Bogotá)	Colombia	4.58667	-74.2187	1	1240k	5.03013	0.14343	1307454	839804	452963	M	Portalegre Family A (3 members) (2d: I22813-I22816 | 2/3d: I22813-I22818, I22816-I22818)	Q-M848	Q1b1a1a	74.59	A2ac1	[0.987,0.998]	0.097	0.444	[0.002,0.005]	[0.003,0.005]	ds.half	S22818.Y1.E1.L1	yes	..
I22819	I22819.AG	TEQ/AT (TEQ1-R9-E2, Rasgo 6)	petrous	Direct: IntCal20	5206-4846 calBCE (6080±40 BP, UNAM-Col-AAA)	Middle Holocene HG	HG	Tequendama (Cundinamarca, Soacha)	Colombia	4.53874	-74.2809	1	1240k	2.08619	0.118181	1204620	786180	422502	F	n/a (no relatives detected)	n/a (female)	n/a (female)	86.86	A2+(64)	[0.966,0.986]	0.137	0.014	n/a (female)	n/a (female)	ds.half	S22819.Y1.E1.L1	yes	..
I22820	I22820.AG	245/A 61, 63b	petrous	Context: Archaeological	1000-1600 CE	Final Late Holocene Muisca (Late)	Herrera-Muisca	Zanja Eléctrica (Boyacá, Tunja)	Colombia	5.71109	-73.3551	1	1240k	4.51149	0.131836	1307050	840630	452311	F	Zanja Eléctrica Family A (2 members) (2/3d: I22820-I22821)	n/a (female)	n/a (female)	81.41	D4h3a	[0.992,0.999]	0.09	0.013	n/a (female)	n/a (female)	ds.half	S22820.Y1.E1.L1	yes	..
I22821	I22821.AG	42/ A 61, 63	petrous	Context: Archaeological	1000-1600 CE	Final Late Holocene Muisca (Late)	Herrera-Muisca	Zanja Eléctrica (Boyacá, Tunja)	Colombia	5.71109	-73.3551	1	1240k	1.55115	0.0988764	1079366	705896	381026	F	Zanja Eléctrica Family A (2 members) (2/3d: I22820-I22821)	n/a (female)	n/a (female)	74.27	D4h3a	[0.992,0.999]	0.124	0.013	n/a (female)	n/a (female)	ds.half	S22821.Y1.E1.L1	yes	..
I23670	I23670.AG.TW	AZ33 | AGZ-458-33	long bone	Direct: IntCal20	541-604 calCE (1510±20 BP, UGAMS-72100)*	Final Late Holocene	Herrera-Muisca	Unknown (intially designated Aguazuque (Cundinamarca, Soacha))	Colombia	n/a	n/a	3	1240k,Twist1.4M	0.109809	0.00798775	164091	109005	58794	M	n/a (no relatives detected)	Q-L53	Q1b1	22.863	B2d	[0.986,1.000]	0.076	0.423	n/a (26 SNPs)	n/a (<2000 X SNPs)	ds.half,ds.half,ds.half	S23784.Y1.E2.L1,S24992.Y1.E1.L1,S23670.Y1.E2.L1	no (14C date doesn't match site occupation)	..
I23671	I23671.AG.TW	AZ42 | AZ21	long bone	Direct: IntCal20	2451-2202 calBCE (3840±20 BP, UCIAMS-288523)*	Initial Late Holocene HG	HG	Aguazuque (Cundinamarca, Soacha)	Colombia	4.60345	-74.2781	2	1240k,Twist1.4M	0.0871151	0.0223429	133741	85731	46458	M	n/a (no relatives detected)	Q-M930	Q1b1a	64.225	C1b	[0.977,0.993]	0.118	0.378	n/a (29 SNPs)	n/a (<2000 X SNPs)	ds.half,ds.half	S23671.Y1.E2.L1,S23780.Y1.E2.L1	yes	..
I23672	I23672.AG	AZ50	long bone	Context: Context date based on date of stratum 4.1, 4030±35 BP (GrN-12930)	2831-2466 calBCE	Middle Holocene HG	HG	Aguazuque (Cundinamarca, Soacha)	Colombia	4.60345	-74.2781	1	1240k	0.768503	0.082887	816541	535233	288680	F	n/a (no relatives detected)	n/a (female)	n/a (female)	78.11	C1b	[0.970,0.988]	0.051	0.01	n/a (female)	n/a (female)	ds.half	S23672.Y1.E1.L1	yes	..
I23673	I23673.AG.TW	AZ55 | AGZ-458-55	long bone	Context: Context date based on date of stratum 4.1, 4030±35 BP (GrN-12930)	2831-2466 calBCE	Middle Holocene HG	outlier	Aguazuque (Cundinamarca, Soacha)	Colombia	4.60345	-74.2781	2	1240k,Twist1.4M	0.124606	0.0105087	193468	127969	69540	M	n/a (no relatives detected)	Q-M3	Q1b1a1a	11.275	C1	[0.903,0.967]	0.121	0.368	n/a (29 SNPs)	[0,0.016]	ds.half,ds.half	S23673.Y1.E2.L1,S24989.Y1.E1.L1	yes (flag)	mtcontam=[0.903,0.967]
I23682	I23682.AG	TE03 | TEQ1-E3	long bone	Direct: IntCal20	3519-3372 calBCE (4675±20 BP, UCIAMS-288522)	Middle Holocene HG	HG	Tequendama (Cundinamarca, Soacha)	Colombia	4.53874	-74.2809	2	1240k	0.0900752	0.00454741	133509	90351	46987	M	n/a (no relatives detected)	Q-M3	Q1b1a1a	42.2558	A2+(64)	[0.984,0.997]	0.12	0.425376	n/a (16 SNPs)	n/a (<2000 X SNPs)	ds.half,ds.half	S23682.Y1.E1.L1,S24986.Y1.E1.L1	yes	..
I23683	I23683.AG	TE07	long bone	Direct: IntCal20	4725-4466 calBCE (5805±50 BP, GrN-7476)	Middle Holocene HG	n/a	Tequendama (Cundinamarca, Soacha)	Colombia	4.53874	-74.2809	1	1240k	0.00613051	0.00078636	9520	6353	3500	M	n/a (no relatives detected)	n/a (coverage)	n/a (coverage)	2.226	A2+(64)+@153	[0.836,0.977]	0.113	0.371	n/a (4 SNPs)	n/a (<2000 X SNPs)	ds.half	S23683.Y1.E1.L1	no (coverage [<20k on 2M SNP set], QC)	mtcontam=[0.839,0.978]
I23684	I23684.AG	TEQ1-E2	long bone	Context: Archaeological	5550-4050 BCE	Middle Holocene HG	HG	Tequendama (Cundinamarca, Soacha)	Colombia	4.53874	-74.2809	2	1240k	0.97988	0.09711	937504	613866	330736	M	n/a (no relatives detected)	Q-M3	Q1b1a1a	111.183	B2	[0.980,0.994]	0.062	0.400181	[0.000,0.005]	[0.002,0.007]	ds.half,ds.half	S23684.Y1.E1.L1,S24984.Y1.E1.L1	yes	..
I23720	I23720.AG	OHI-302 (TCE-OHI302)	petrous	Context: Context date based on 24 AMS dates spanning 990±30 - 410±30 BP	1000-1600 CE	Final Late Holocene Muisca (Late)	Herrera-Muisca	Nueva Esperanza (Cundinamarca, Bogotá)	Colombia	4.57306	-74.2837	1	1240k	4.44783	0.0949237	1117573	723716	392672	M	Nueva Esperanza Family A (18 members) (2d: I23729-I23720, I22710-I25423, I22714-I23720, I23720-I23730 | 2/3d: I23729-I22695, I23729-I22710, I23729-I22714, I23729-I23730, I22695-I23730, I22710-I22638, I22710-I23720, I22710-I23733, I22710-I23735, I22710-I22714, I22710-I22715, I22710-I23730, I22710-I23970, I22710-I24390, I22714-I23730, I22714-I25423, I23720-I23733, I23720-I25423, I23720-I24390, I237…	Q-BZ1285	Q1b1a1a1e2	115.5	A2ac1	[0.986,0.998]	0.108	0.453	[0.002,0.006]	[0.003,0.005]	ds.half	S23720.Y1.E1.L1	yes	..
I23721	I23721.AG	OHI-323 (TCE09-H9-N4-ACU4-I7)	petrous	Context: Context date based on 8 AMS dates spanning 2490±30 - 1690±30 BP	500 BCE-300 CE	Initial Late Holocene Herrera	Herrera-Muisca	Nueva Esperanza (Cundinamarca, Bogotá)	Colombia	4.57306	-74.2837	1	1240k	2.46245	0.0659603	1030168	675198	365556	F	n/a (no relatives detected)	n/a (female)	n/a (female)	138.5	B2d	[0.994,1.000]	0.151	0.012	n/a (female)	n/a (female)	ds.half	S23721.Y1.E1.L1	yes	..
I23722	I23722.AG	OHI-331 (TCE09-H9-NU-ACU4-R59-I15)	petrous	Direct: IntCal20	43 calBCE -70 calCE (1934±33 BP, PSUAMS-18948)*	Initial Late Holocene Herrera	Herrera-Muisca	Nueva Esperanza (Cundinamarca, Bogotá)	Colombia	4.57306	-74.2837	1	1240k	2.70312	0.0721439	1092864	716827	385808	F	Nueva Esperanza Family B (4 members) (siblings: I23726-I23722 | 2d: I23722-I23723 | 2/3d: I23726-I23723, I23726-I24389, I23722-I24389)	n/a (female)	n/a (female)	75.62	B2d	[0.975,0.990]	0.159	0.015	n/a (female)	n/a (female)	ds.half	S23722.Y1.E1.L1	yes	..
I23723	I23723.AG	OHI-332 (TCE09-H9-NU-ACU4-R59-I16)	petrous	Context: Context date based on 8 AMS dates spanning 2490±30 - 1690±30 BP	500 BCE-300 CE	Initial Late Holocene Herrera	Herrera-Muisca	Nueva Esperanza (Cundinamarca, Bogotá)	Colombia	4.57306	-74.2837	1	1240k	3.28123	0.0810551	1072565	700783	379452	M	Nueva Esperanza Family B (4 members) (siblings: I23726-I23722 | 2d: I23722-I23723 | 2/3d: I23726-I23723, I23726-I24389, I23722-I24389)	Q-BZ1285	Q1b1a1a1e2	103.9	B2d	[0.987,0.997]	0.164	0.448	[0.004,0.009]	[0.004,0.008]	ds.half	S23723.Y1.E1.L1	yes	..
I23724	I23724.AG	OHI-337 (TCE09-H9-NU-ACU4-R59-I22)	petrous	Context: Context date based on 8 AMS dates spanning 2490±30 - 1690±30 BP	500 BCE-300 CE	Initial Late Holocene Herrera	Herrera-Muisca	Nueva Esperanza (Cundinamarca, Bogotá)	Colombia	4.57306	-74.2837	1	1240k	4.60972	0.100063	1078686	696690	379009	M	n/a (no relatives detected)	Q-M848	Q1b1a1a	96.38	B2d	[0.988,0.998]	0.118	0.462	[0.002,0.005]	[0.003,0.006]	ds.half	S23724.Y1.E1.L1	yes	..
I23725	I23725.AG	OHI-338 (TCE09-H9-NU-ACU4-R59-I24)	petrous	Context: Context date based on 8 AMS dates spanning 2490±30 - 1690±30 BP	500 BCE-300 CE	Initial Late Holocene Herrera	Herrera-Muisca	Nueva Esperanza (Cundinamarca, Bogotá)	Colombia	4.57306	-74.2837	1	1240k	2.9446	0.0670683	1054828	690226	372763	F	n/a (no relatives detected)	n/a (female)	n/a (female)	115	B2d	[0.990,0.999]	0.151	0.016	n/a (female)	n/a (female)	ds.half	S23725.Y1.E1.L1	yes	..
I23726	I23726.AG	OHI-340 (TCE09-H9-NU-ACU4-R59-I34)	petrous	Context: Context date based on 8 AMS dates spanning 2490±30 - 1690±30 BP	500 BCE-300 CE	Initial Late Holocene Herrera	Herrera-Muisca	Nueva Esperanza (Cundinamarca, Bogotá)	Colombia	4.57306	-74.2837	1	1240k	0.88085	0.0373146	774476	519030	278779	M	Nueva Esperanza Family B (4 members) (siblings: I23726-I23722 | 2d: I23722-I23723 | 2/3d: I23726-I23723, I23726-I24389, I23722-I24389)	Q-M3	Q1b1a1a	52.48	B2d	[0.979,0.994]	0.181	0.425	[0.000,0.008]	[0.002,0.008]	ds.half	S23726.Y1.E1.L1	yes	..
I23727	I23727.AG	OHI-351 (TCE-OHI-351)	petrous	Context: Context date based on 13 AMS dates spanning 1290±30 - 1020±30 BP	700-1000 CE	Final Late Holocene Muisca (Early)	Herrera-Muisca	Nueva Esperanza (Cundinamarca, Bogotá)	Colombia	4.57306	-74.2837	1	1240k	0.291612	0.00765911	346418	236973	122912	M	Nueva Esperanza Family C (2 members) (2/3d: I23727-I23737)	Q-M3	Q1b1a1a	7.739	A2ac1	[0.930,0.987]	0.144	0.444	[0.000,0.001]	[0,0.003]	ds.half	S23727.Y1.E1.L1	yes	..
I23728	I23728.AG	OHI-364 (TCE09-H9-N3-ACU4-R58B-T33-I63)	petrous	Context: Context date based on 8 AMS dates spanning 2490±30 - 1690±30 BP	500 BCE-300 CE	Initial Late Holocene Herrera	Herrera-Muisca	Nueva Esperanza (Cundinamarca, Bogotá)	Colombia	4.57306	-74.2837	1	1240k	2.81347	0.0657686	1074096	703086	380143	M	n/a (no relatives detected)	Q-M930	Q1b1a	87.63	A2ac1	[0.976,0.994]	0.153	0.445	[0.003,0.008]	[0.003,0.006]	ds.half	S23728.Y1.E1.L1	yes	..
I23729	I23729.AG	OHI-367 (TCE09-I10-N3-R71-T32-I65)	petrous	Context: Context date based on 24 AMS dates spanning 990±30 - 410±30 BP	1000-1600 CE	Final Late Holocene Muisca (Late)	Herrera-Muisca	Nueva Esperanza (Cundinamarca, Bogotá)	Colombia	4.57306	-74.2837	1	1240k	3.79374	0.0724497	1082290	703802	381165	M	Nueva Esperanza Family A (18 members) (2d: I23729-I23720, I22710-I25423, I22714-I23720, I23720-I23730 | 2/3d: I23729-I22695, I23729-I22710, I23729-I22714, I23729-I23730, I22695-I23730, I22710-I22638, I22710-I23720, I22710-I23733, I22710-I23735, I22710-I22714, I22710-I22715, I22710-I23730, I22710-I23970, I22710-I24390, I22714-I23730, I22714-I25423, I23720-I23733, I23720-I25423, I23720-I24390, I237…	Q-CTS2730	Q1b1a2	102.9	A2ac1	[0.992,1.000]	0.101	0.453	[0.002,0.006]	[0.003,0.006]	ds.half	S23729.Y1.E1.L1	yes	..
I23730	I23730.AG	OHI-496 (TCE-OHI-496)	petrous	Context: Context date based on 13 AMS dates spanning 1290±30 - 1020±30 BP	700-1000 CE	Final Late Holocene Muisca (Early)	Herrera-Muisca	Nueva Esperanza (Cundinamarca, Bogotá)	Colombia	4.57306	-74.2837	1	1240k	3.57962	0.105934	1325482	861627	460410	M	Nueva Esperanza Family A (18 members) (2d: I23729-I23720, I22710-I25423, I22714-I23720, I23720-I23730 | 2/3d: I23729-I22695, I23729-I22710, I23729-I22714, I23729-I23730, I22695-I23730, I22710-I22638, I22710-I23720, I22710-I23733, I22710-I23735, I22710-I22714, I22710-I22715, I22710-I23730, I22710-I23970, I22710-I24390, I22714-I23730, I22714-I25423, I23720-I23733, I23720-I25423, I23720-I24390, I237…	Q-M848	Q1b1a1a	123.6	A2ac1	[0.991,1.000]	0.126	0.422	[0.001,0.004]	[0.003,0.005]	ds.half	S23730.Y1.E1.L1	yes	..
I23731	I23731.AG	OHI-515 (TCE-OHI-515)	petrous	Context: Context date based on 13 AMS dates spanning 1290±30 - 1020±30 BP	700-1000 CE	Final Late Holocene Muisca (Early)	Herrera-Muisca	Nueva Esperanza (Cundinamarca, Bogotá)	Colombia	4.57306	-74.2837	1	1240k	7.22504	0.171713	1403697	901565	481933	F	n/a (no relatives detected)	n/a (female)	n/a (female)	183	A2ac1	[0.989,0.999]	0.115	0.011	n/a (female)	n/a (female)	ds.half	S23731.Y1.E1.L1	yes	..
I23732	I23732.AG	OHI-528 (TCE14-B5-N6-R47-T12-I25)	petrous	Context: Context date based on 13 AMS dates spanning 1290±30 - 1020±30 BP	700-1000 CE	Final Late Holocene Muisca (Early)	Herrera-Muisca	Nueva Esperanza (Cundinamarca, Bogotá)	Colombia	4.57306	-74.2837	1	1240k	1.60731	0.0630948	1076053	712284	381120	M	n/a (no relatives detected)	Q-M848	Q1b1a1a	57.34	A2w	[0.985,0.997]	0.154	0.416	[0.002,0.007]	[0.004,0.009]	ds.half	S23732.Y1.E1.L1	yes	..
I23733	I23733.AG	OHI-537 (TCE14-H5-N4-R54-T19-I33)	petrous	Context: Context date based on 24 AMS dates spanning 990±30 - 410±30 BP	1000-1600 CE	Final Late Holocene Muisca (Late)	Herrera-Muisca	Nueva Esperanza (Cundinamarca, Bogotá)	Colombia	4.57306	-74.2837	1	1240k	4.69889	0.12198	1366059	883263	471434	F	Nueva Esperanza Family A (18 members) (2d: I23729-I23720, I22710-I25423, I22714-I23720, I23720-I23730 | 2/3d: I23729-I22695, I23729-I22710, I23729-I22714, I23729-I23730, I22695-I23730, I22710-I22638, I22710-I23720, I22710-I23733, I22710-I23735, I22710-I22714, I22710-I22715, I22710-I23730, I22710-I23970, I22710-I24390, I22714-I23730, I22714-I25423, I23720-I23733, I23720-I25423, I23720-I24390, I237…	n/a (female)	n/a (female)	138.6	A2ac1	[0.986,0.998]	0.116	0.009	n/a (female)	n/a (female)	ds.half	S23733.Y1.E1.L1	yes	..
I23734	I23734.AG	OHI-548 (TCE14-G6-N3-R27-T27-I42)	petrous	Context: Context date based on 13 AMS dates spanning 1290±30 - 1020±30 BP	700-1000 CE	Final Late Holocene Muisca (Early)	Herrera-Muisca	Nueva Esperanza (Cundinamarca, Bogotá)	Colombia	4.57306	-74.2837	1	1240k	6.72921	0.151682	1387442	893180	477372	M	n/a (no relatives detected)	Q-M848	Q1b1a1a	212.9	A2w	[0.990,0.999]	0.131	0.435	[0.002,0.005]	[0.004,0.006]	ds.half	S23734.Y1.E1.L1	yes	..
I23735	I23735.AG	OHI-565 (TCE-OHI-575)	petrous	Context: Context date based on 24 AMS dates spanning 990±30 - 410±30 BP	1000-1600 CE	Final Late Holocene Muisca (Late)	Herrera-Muisca	Nueva Esperanza (Cundinamarca, Bogotá)	Colombia	4.57306	-74.2837	1	1240k	6.41545	0.153181	1389732	894602	477619	F	Nueva Esperanza Family A (18 members) (2d: I23729-I23720, I22710-I25423, I22714-I23720, I23720-I23730 | 2/3d: I23729-I22695, I23729-I22710, I23729-I22714, I23729-I23730, I22695-I23730, I22710-I22638, I22710-I23720, I22710-I23733, I22710-I23735, I22710-I22714, I22710-I22715, I22710-I23730, I22710-I23970, I22710-I24390, I22714-I23730, I22714-I25423, I23720-I23733, I23720-I25423, I23720-I24390, I237…	n/a (female)	n/a (female)	201.8	A2ac1	[0.993,1.000]	0.117	0.011	n/a (female)	n/a (female)	ds.half	S23735.Y1.E1.L1	yes	..
I23736	I23736.AG	OHI-584 (TCE-OHI-584)	petrous	Context: Context date based on 8 AMS dates spanning 2490±30 - 1690±30 BP	500 BCE-300 CE	Initial Late Holocene Herrera	Herrera-Muisca	Nueva Esperanza (Cundinamarca, Bogotá)	Colombia	4.57306	-74.2837	1	1240k	4.41601	0.159995	1375337	888684	475956	M	n/a (no relatives detected)	Q-BZ1285	Q1b1a1a1e2	131.6	A2w	[0.979,0.996]	0.149	0.42	[0.002,0.004]	[0.003,0.005]	ds.half	S23736.Y1.E1.L1	yes	..
I23737	I23737.AG	OHI-585 (TCE-OHI-585)	petrous	Direct: IntCal20	993-1149 calCE (904±37 BP, PSUAMS-18949)*	Final Late Holocene Muisca (Early)	Herrera-Muisca	Nueva Esperanza (Cundinamarca, Bogotá)	Colombia	4.57306	-74.2837	1	1240k	9.57529	0.21219	1429306	913241	488686	M	Nueva Esperanza Family C (2 members) (2/3d: I23727-I23737)	Q-M848	Q1b1a1a	275.1	A2ac1	[0.996,1.000]	0.129	0.438	[0.003,0.006]	[0.004,0.006]	ds.half	S23737.Y1.E1.L1	yes	..
I23738	I23738.AG	Ind. 50 (Non-Elite; Group 2)	petrous	Context: Archaeological	1300-1600 CE	Final Late Holocene Muisca (Late)	Herrera-Muisca	Tibanica (Cundinamarca, Bogotá)	Colombia	4.58083	-74.1964	1	1240k	8.12222	0.185307	1392121	892535	478043	M	n/a (no relatives detected)	Q-M848	Q1b1a1a	112.3	B2	[0.966,0.982]	0.116	0.436	[0.002,0.005]	[0.003,0.005]	ds.half	S23738.Y1.E1.L1	yes	..
I23739	I23739.AG	Ind. 159 (Non-Elite; Group 2)	petrous	Kinship: Relative of I22465, I22701, I22812	1250-1450 CE	Final Late Holocene Muisca (Late)	Herrera-Muisca	Tibanica (Cundinamarca, Bogotá)	Colombia	4.58083	-74.1964	1	1240k	9.75839	0.218322	1417428	902659	483451	F	Colombia cross-site Family A (7 members) (2d: I22812-I22810 | 2/3d: I22465-I22701, I22701-I24397, I22701-I24400, I22701-I22812, I22701-I23739, I24397-I24400)	n/a (female)	n/a (female)	244.4	A2ac1	[0.996,1.000]	0.054	0.012	n/a (female)	n/a (female)	ds.half	S23739.Y1.E1.L1	yes	..
I23740	I23740.AG	Ind. 177 (Non-Elite; Group 2)	petrous	Context: Archaeological	1000-1600 CE	Final Late Holocene Muisca (Late)	Herrera-Muisca	Tibanica (Cundinamarca, Bogotá)	Colombia	4.58083	-74.1964	1	1240k	6.14056	0.186473	1413070	905811	483653	M	n/a (no relatives detected)	Q-BZ1285	Q1b1a1a1e2	157.8	A2ac1	[0.986,0.998]	0.103	0.429	[0.002,0.005]	[0.003,0.005]	ds.half	S23740.Y1.E2.L1	yes	..
I23741	I23741.AG	Ind. 839 (Non-Elite; Group 1)	petrous	Context: Archaeological	1000-1600 CE	Final Late Holocene Muisca (Late)	n/a	Tibanica (Cundinamarca, Bogotá)	Colombia	4.58083	-74.1964	1	1240k	0.0139114	0.00067318	22044	15189	7930	F	n/a (no relatives detected)	n/a (female)	n/a (female)	1.517	n/a (<2x)	n/a (<2x)	0.224	0.023	n/a (female)	n/a (female)	ds.half	S23741.Y1.E2.L1	no (QC)	sexratio=0.023
I23742	I23742.AG	Ind. 924 (Elite; Group 1)	ossicle	Context: Archaeological	1000-1600 CE	Final Late Holocene Muisca (Late)	Herrera-Muisca	Tibanica (Cundinamarca, Bogotá)	Colombia	4.58083	-74.1964	1	1240k	0.329144	0.0356018	444675	301784	157644	F	n/a (no relatives detected)	n/a (female)	n/a (female)	15.74	B2	[0.950,0.988]	0.082	0.009	n/a (female)	n/a (female)	ds.half	S23742.Y1.E2.L1	yes	..
I23743	I23743.AG	Ind. 947 (Non-Elite; Group 1)	petrous	Context: Archaeological	1000-1600 CE	Final Late Holocene Muisca (Late)	Herrera-Muisca	Tibanica (Cundinamarca, Bogotá)	Colombia	4.58083	-74.1964	1	1240k	0.773347	0.0497921	815376	548125	290581	M	n/a (no relatives detected)	Q-M848	Q1b1a1a	50.12	B2	[0.981,0.995]	0.16	0.398	[0.000,0.013]	[0.001,0.008]	ds.half	S23743.Y1.E2.L1	yes	..
I23744	I23744.AG	Ind. 945 (Non-Elite; Group 1)	petrous	Context: Archaeological	1000-1600 CE	Final Late Holocene Muisca (Late)	Herrera-Muisca	Tibanica (Cundinamarca, Bogotá)	Colombia	4.58083	-74.1964	1	1240k	0.0999992	0.010326	150434	102172	53766	F	n/a (no relatives detected)	n/a (female)	n/a (female)	10.71	B2d	[0.947,0.991]	0.166	0.014	n/a (female)	n/a (female)	ds.half	S23744.Y1.E2.L1	yes	..
I23745	I23745.AG	Ind. 1186 (Elite; Group 2)	petrous	Context: Archaeological	1000-1600 CE	Final Late Holocene Muisca (Late)	Herrera-Muisca	Tibanica (Cundinamarca, Bogotá)	Colombia	4.58083	-74.1964	1	1240k	4.678	0.151505	1376427	886314	473482	F	n/a (no relatives detected)	n/a (female)	n/a (female)	114.3	B2	[0.988,0.998]	0.103	0.008	n/a (female)	n/a (female)	ds.half	S23745.Y1.E2.L1	yes	..
I23746	I23746.AG	Ind. 1188 (Elite; Group 2)	petrous	Context: Archaeological	1000-1600 CE	Final Late Holocene Muisca (Late)	Herrera-Muisca	Tibanica (Cundinamarca, Bogotá)	Colombia	4.58083	-74.1964	1	1240k	8.3097	0.141787	1379941	889218	475404	F	n/a (no relatives detected)	n/a (female)	n/a (female)	109.6	B2	[0.990,0.998]	0.122	0.01	n/a (female)	n/a (female)	ds.half	S23746.Y1.E2.L1	yes	..
I23747	I23747.AG	Ind. 1189 (Elite; Group 2)	ossicle	Context: Archaeological	1000-1600 CE	Final Late Holocene Muisca (Late)	Herrera-Muisca	Tibanica (Cundinamarca, Bogotá)	Colombia	4.58083	-74.1964	1	1240k	2.22989	0.125772	1286542	837011	446635	M	n/a (no relatives detected)	Q-M848	Q1b1a1a	63.31	B2	[0.980,0.994]	0.055	0.406	[0.001,0.005]	[0.001,0.004]	ds.half	S23747.Y1.E2.L1	yes	..
I23748	I23748.AG	Ind. 2851 (Non-Elite; Group 3)	petrous	Context: Archaeological	1000-1600 CE	Final Late Holocene Muisca (Late)	Herrera-Muisca	Tibanica (Cundinamarca, Bogotá)	Colombia	4.58083	-74.1964	1	1240k	7.3408	0.202943	1415840	905425	483703	M	n/a (no relatives detected)	Q-BZ1285	Q1b1a1a1e2	228.9	B2d	[0.991,0.999]	0.067	0.434	[0.002,0.005]	[0.002,0.004]	ds.half	S23748.Y1.E2.L1	yes	..
I23749	I23749.AG	Ind. 2859 (Elite; Group 3)	petrous	Context: Archaeological	1000-1600 CE	Final Late Holocene Muisca (Late)	Herrera-Muisca	Tibanica (Cundinamarca, Bogotá)	Colombia	4.58083	-74.1964	1	1240k	3.48542	0.155599	1345072	867426	464560	M	n/a (no relatives detected)	Q-M848	Q1b1a1a	131.4	A2+(64)+16129	[0.979,0.992]	0.108	0.42	[0.002,0.006]	[0.003,0.005]	ds.half	S23749.Y1.E2.L1	yes	..
I23782	I23782.AG	AZ29	long bone	Context: Context date based on date of stratum 4.2, 3850±35 BP (GrN-14478)	2400-2200 BCE	Initial Late Holocene HG	n/a	Aguazuque (Cundinamarca, Soacha)	Colombia	4.60345	-74.2781	1	1240k	0.00792864	0.00332418	10815	6829	3693	M	n/a (no relatives detected)	K	K	1.473	n/a (<2x)	n/a (<2x)	0.13	0.419	n/a (11 SNPs)	n/a (<2000 X SNPs)	ds.half	S23782.Y1.E2.L1	no (coverage [<20k on 2M SNP set])	..
I23783	I23783.AG	AZ32	long bone	Context: Context date based on date of stratum 5.2, 2725±35 BP (GrN-14479)	912-797 calBCE	Initial Late Holocene HG	HG	Aguazuque (Cundinamarca, Soacha)	Colombia	4.60345	-74.2781	1	1240k	0.555898	0.0984861	674909	437058	236444	M	n/a (no relatives detected)	Q-M848	Q1b1a1a	19.32	A2+(64)+@16111	[0.943,0.983]	0.078	0.399	[0.000,0.012]	[0,0.007]	ds.half	S23783.Y1.E2.L1	yes	..
I23785	I23785.AG	AZ46	long bone	Direct: IntCal20	983-835 calBCE (2770±20 BP, UCIAMS-288524)*	Initial Late Holocene HG	HG	Aguazuque (Cundinamarca, Soacha)	Colombia	4.60345	-74.2781	1	1240k	0.0712986	0.0130107	110273	72140	39153	F	n/a (no relatives detected)	n/a (female)	n/a (female)	48.21	A2+(64)	[0.996,1.000]	0.12	0.015	n/a (female)	n/a (female)	ds.half	S23785.Y1.E2.L1	yes	..
I23786	I23786.AG	AZ48	long bone	Context: Archaeological	2600-2480 BCE	Middle Holocene HG	n/a	Aguazuque (Cundinamarca, Soacha)	Colombia	4.60345	-74.2781	1	1240k	0.0129893	0.0050786	17933	11274	6068	M	n/a (no relatives detected)	CT	CT	3.102	A2+(64)+@16111	[0.668,0.903]	0.126	0.436	n/a (15 SNPs)	n/a (<2000 X SNPs)	ds.half	S23786.Y1.E2.L1	no (coverage [<20k on 2M SNP set], QC)	mtcontam=[0.668,0.900]
I23787	I23787.AG	AZ51	long bone	Context: Context date based on date of stratum 4.1, 4030±35 BP (GrN-12930)	2831-2466 calBCE	Middle Holocene HG	HG	Aguazuque (Cundinamarca, Soacha)	Colombia	4.60345	-74.2781	1	1240k	0.0305813	0.0128092	44154	27819	14820	M	n/a (no relatives detected)	F	F	6.964	B2	[0.963,0.998]	0.073	0.399	n/a (20 SNPs)	n/a (<2000 X SNPs)	ds.half	S23787.Y1.E2.L1	yes	..
I23788	I23788.TW	AZ57	long bone	Context: Archaeological	2600-2480 BCE	Middle Holocene HG	n/a	Aguazuque (Cundinamarca, Soacha)	Colombia	4.60345	-74.2781	1	Twist1.4M	0.00896893	0.00230051	12254	7663	4083	F	n/a (no relatives detected)	n/a (female)	n/a (female)	1.032	n/a (<2x)	n/a (<2x)	0.1	0.012	n/a (female)	n/a (female)	ds.half	S23788.Y1.E4.L1	no (coverage [<20k on 2M SNP set])	..
I23789	I23789.AG	AZ66	long bone	Context: Context date based on date of stratum 4.1, 4030±35 BP (GrN-12930)	2831-2466 calBCE	Middle Holocene HG	HG	Aguazuque (Cundinamarca, Soacha)	Colombia	4.60345	-74.2781	1	1240k	0.0448255	0.0166735	68374	43572	23488	M	n/a (no relatives detected)	Q-L56	Q1b	8.308	B2	[0.957,0.996]	0.105	0.377	n/a (31 SNPs)	n/a (<2000 X SNPs)	ds.half	S23789.Y1.E2.L1	yes	..
I23790	I23790.AG	AZ68	long bone	Context: Archaeological	2600-2480 BCE	Middle Holocene HG	n/a	Aguazuque (Cundinamarca, Soacha)	Colombia	4.60345	-74.2781	1	1240k	0.00495812	0.00260334	6524	4000	2135	M	n/a (no relatives detected)	n/a (coverage)	n/a (coverage)	2.098	H2a2a1	[0.733,0.939]	0.169	0.341	n/a (3 SNPs)	n/a (<2000 X SNPs)	ds.half	S23790.Y1.E2.L1	no (coverage [<20k on 2M SNP set], QC)	mtcontam=[0.731,0.938], sexratio=0.341, 2500.to.5000.SNPs
I23792	I23792.AG	AZ71	long bone	Context: Context date based on date of stratum 3, 5025±40 BP (GrN-14477)	3941-3654 calBCE	Middle Holocene HG	n/a	Aguazuque (Cundinamarca, Soacha)	Colombia	4.60345	-74.2781	1	1240k	0.0115823	0.00572795	15879	9840	5217	M	n/a (no relatives detected)	n/a (coverage)	n/a (coverage)	5.51	B2	[0.898,0.984]	0.133	0.345	n/a (13 SNPs)	n/a (<2000 X SNPs)	ds.half	S23792.Y1.E2.L1	no (coverage [<20k on 2M SNP set], QC)	sexratio=0.345
I23794	I23794.AG	AZ75	long bone	Direct: IntCal20	4243-4052 calBCE (5320±20 BP, UCIAMS-288525)*	Middle Holocene HG	HG	Aguazuque (Cundinamarca, Soacha)	Colombia	4.60345	-74.2781	1	1240k	0.0215011	0.0112454	30891	19220	10276	F	n/a (no relatives detected)	n/a (female)	n/a (female)	1.746	n/a (<2x)	n/a (<2x)	0.096	0.01	n/a (female)	n/a (female)	ds.half	S23794.Y1.E2.L1	yes	..
I23795	I23795.AG	AZ77 | AZ-458-77	long bone	Direct: IntCal20	605-657 calCE (1410±15 BP, UCIAMS-302078)*	Final Late Holocene	Herrera-Muisca	Unknown (intially designated Aguazuque (Cundinamarca, Soacha))	Colombia	n/a	n/a	1	1240k	0.178864	0.0142816	257344	171183	91744	M	n/a (no relatives detected)	Q-L54	Q1b1a	136.7	A2+(64)+16129	[0.996,1.000]	0.078	0.415	n/a (73 SNPs)	[0,0.012]	ds.half	S23795.Y1.E1.L1	no (14C date doesn't match site occupation)	..
I23796	I23796.AG	BO3	long bone	Context: Date(s) from individual found in close proximity at same site (Bonaca1 dated (5560±40 BP, Beta-347992))	4457-4266 calBCE	Middle Holocene HG	HG	Bonaca (Cundinamarca, Soacha)	Colombia	4.53993	-74.2869	1	1240k	0.0456764	0.00306404	71427	48150	25660	M	n/a (no relatives detected)	Q-L54	Q1b1a	10.02	A2+(64)	[0.975,1.000]	0.115	0.407	n/a (10 SNPs)	n/a (<2000 X SNPs)	ds.half	S23796.Y1.E1.L1	yes	..
I23892	I23892.AG	UB02	long bone	Direct: IntCal20	4519-4357 calBCE (5655±30 BP, Suerc-24541)	Middle Holocene HG	n/a	Ubaté (Cundinamarca, Ubaté)	Colombia	5.32278	-73.8224	1	1240k	0.0016078	0.00020156	2441	1611	872	M	n/a (no relatives detected)	n/a (sex unknown)	n/a (sex unknown)	0.407	n/a (<2x)	n/a (<2x)	0.114	0.36	n/a (unknown sex)	n/a (not computed)	ds.half	S23892.Y1.E1.L1	no (coverage [<20k on 2M SNP set])	..
I23893	I23893.AG	UB03	long bone	Direct: IntCal20	4534-4361 calBCE (5620±30, Beta-398660)	Middle Holocene HG	HG	Ubaté (Cundinamarca, Ubaté)	Colombia	5.32278	-73.8224	1	1240k	0.0653593	0.00463677	102300	69268	37000	M	n/a (no relatives detected)	Q-L54	Q1b1a	4.263	A2+(64)+@16111	[0.898,0.984]	0.169	0.41	n/a (12 SNPs)	n/a (<2000 X SNPs)	ds.half	S23893.Y1.E1.L1	yes	..
I23894	I23894.AG	VISC01	long bone	Direct: IntCal20	2454-2205 calBCE (3850±20 BP, UCIAMS-316458)*	Initial Late Holocene HG	HG	Vista Hermosa (Cundinamarca, Mosquera)	Colombia	4.71544	-74.2262	1	1240k	0.166109	0.0390412	247178	161388	86601	M	n/a (no relatives detected)	Q-L53	Q1b1	30.92	A2+(64)+@16111	[0.977,0.996]	0.061	0.384	n/a (62 SNPs)	[0,0.018]	ds.half	S23894.Y1.E1.L1	yes	..
I23895	I23895.TW	VISC02	long bone	Context: Date(s) from same site (I23894, I23896, I23897, I23898, I23899)	2600-1450 BCE	Initial Late Holocene HG	n/a	Vista Hermosa (Cundinamarca, Mosquera)	Colombia	4.71544	-74.2262	1	Twist1.4M	0.00326862	0.0005441	5309	3413	1825	M	n/a (no relatives detected)	n/a (sex unknown)	n/a (sex unknown)	0.621	n/a (<2x)	n/a (<2x)	0.089	0.372	n/a (unknown sex)	n/a (not computed)	ds.half	S23895.Y1.E2.L1	no (coverage [<20k on 2M SNP set])	..
I23896	I23896.AG	VISC03	long bone	Direct: IntCal20	1497-1465 calBCE (3155±20 BP, UCIAMS-316459)*	Initial Late Holocene HG	HG	Vista Hermosa (Cundinamarca, Mosquera)	Colombia	4.71544	-74.2262	1	1240k	0.0622202	0.00502598	96751	65065	35008	M	n/a (no relatives detected)	Q-L56	Q1b	21.65	B2	[0.972,0.994]	0.104	0.402	n/a (10 SNPs)	n/a (<2000 X SNPs)	ds.half	S23896.Y1.E1.L1	yes	..
I23897	I23897.AG	VISC04	long bone	Direct: IntCal20	1498-1403 calBCE (3160±20 BP, UCIAMS-316460)*	Initial Late Holocene HG	HG	Vista Hermosa (Cundinamarca, Mosquera)	Colombia	4.71544	-74.2262	1	1240k	0.0852996	0.010185	128409	85473	46091	F	n/a (no relatives detected)	n/a (female)	n/a (female)	14.9	C	[0.973,0.998]	0.069	0.012	n/a (female)	n/a (female)	ds.half	S23897.Y1.E1.L1	yes	..
I23898	I23898.AG	VISC05	long bone	Direct: IntCal20	2626-2487 calBCE (4045±15 BP, UCIAMS-316461)*	Initial Late Holocene HG	HG	Vista Hermosa (Cundinamarca, Mosquera)	Colombia	4.71544	-74.2262	1	1240k	0.0700211	0.0102337	109961	73040	39409	M	n/a (no relatives detected)	Q-L53	Q1b1	24.62	C1b	[0.972,0.995]	0.147	0.408	n/a (17 SNPs)	n/a (<2000 X SNPs)	ds.half	S23898.Y1.E1.L1	yes	..
I23899	I23899.AG	VISC06	long bone	Direct: IntCal20	1618-1517 calBCE (3305±20 BP, UCIAMS-316462)*	Initial Late Holocene HG	HG	Vista Hermosa (Cundinamarca, Mosquera)	Colombia	4.71544	-74.2262	1	1240k	0.0735852	0.0142032	111633	73027	39254	F	n/a (no relatives detected)	n/a (female)	n/a (female)	40.97	A2+(64)+@16111	[0.971,0.989]	0.093	0.014	n/a (female)	n/a (female)	ds.half	S23899.Y1.E1.L1	yes	..
I23970	I23970.AG	OHI-069 (TCE-031E(-A)-N4-R73-T34-I51)	ossicle	Context: Context date based on 13 AMS dates spanning 1290±30 - 1020±30 BP	700-1000 CE	Final Late Holocene Muisca (Early)	Herrera-Muisca	Nueva Esperanza (Cundinamarca, Bogotá)	Colombia	4.57306	-74.2837	1	1240k	4.17014	0.114216	1136474	729801	397163	M	Nueva Esperanza Family A (18 members) (2d: I23729-I23720, I22710-I25423, I22714-I23720, I23720-I23730 | 2/3d: I23729-I22695, I23729-I22710, I23729-I22714, I23729-I23730, I22695-I23730, I22710-I22638, I22710-I23720, I22710-I23733, I22710-I23735, I22710-I22714, I22710-I22715, I22710-I23730, I22710-I23970, I22710-I24390, I22714-I23730, I22714-I25423, I23720-I23733, I23720-I25423, I23720-I24390, I237…	Q-M848	Q1b1a1a	74	B2d	[0.982,0.995]	0.091	0.445	[0.002,0.005]	[0.002,0.005]	ds.half	S23970.Y1.E1.L1	yes	..
I24389	I24389.AG	OHI-336 (TCE09-H9-NU-ACU4-R59-I21)	petrous	Context: Context date based on 8 AMS dates spanning 2490±30 - 1690±30 BP	500 BCE-300 CE	Initial Late Holocene Herrera	Herrera-Muisca	Nueva Esperanza (Cundinamarca, Bogotá)	Colombia	4.57306	-74.2837	1	1240k	1.03534	0.053442	859194	574182	309197	F	Nueva Esperanza Family B (4 members) (siblings: I23726-I23722 | 2d: I23722-I23723 | 2/3d: I23726-I23723, I23726-I24389, I23722-I24389)	n/a (female)	n/a (female)	63.02	B2d	[0.966,0.987]	0.216	0.015	n/a (female)	n/a (female)	ds.half	S24389.Y1.E1.L1	yes	..
I24390	I24390.AG	OHI-589 (TCE-OHI-589)	ossicle	Direct: IntCal20	1160-1219 calCE (763±25 BP, PSUAMS-18950, CSI8560)*	Final Late Holocene Muisca (Early)	Herrera-Muisca	Nueva Esperanza (Cundinamarca, Bogotá)	Colombia	4.57306	-74.2837	1	1240k	5.39913	0.151819	1310522	839509	452719	M	Nueva Esperanza Family A (18 members) (2d: I23729-I23720, I22710-I25423, I22714-I23720, I23720-I23730 | 2/3d: I23729-I22695, I23729-I22710, I23729-I22714, I23729-I23730, I22695-I23730, I22710-I22638, I22710-I23720, I22710-I23733, I22710-I23735, I22710-I22714, I22710-I22715, I22710-I23730, I22710-I23970, I22710-I24390, I22714-I23730, I22714-I25423, I23720-I23733, I23720-I25423, I23720-I24390, I237…	Q-MPB016	Q1b1a1a	163	A2ac1	[0.982,0.996]	0.062	0.433	[0.001,0.004]	[0.001,0.002]	ds.half	S24390.Y1.E1.L1	yes	..
I24391	I24391.AG	Ind. 2862 (Non-Elite; Group 3)	petrous	Context: Archaeological	1300-1600 CE	Final Late Holocene Muisca (Late)	Herrera-Muisca	Tibanica (Cundinamarca, Bogotá)	Colombia	4.58083	-74.1964	1	1240k	7.03672	0.145909	1270335	815268	440381	M	n/a (no relatives detected)	Q-BZ1285	Q1b1a1a1e2	216.9	A2w	[0.991,0.999]	0.064	0.452	[0.003,0.006]	[0.002,0.004]	ds.half	S24391.Y1.E1.L1	yes	..
I24393	I24393.AG	Ind. 2888 (Elite; Group 3)	ossicle	Context: Archaeological	1300-1600 CE	Final Late Holocene Muisca (Late)	Herrera-Muisca	Tibanica (Cundinamarca, Bogotá)	Colombia	4.58083	-74.1964	1	1240k	6.42521	0.161442	1274668	813401	440282	M	n/a (no relatives detected)	Q-M3	Q1b1a1a	139.7	B2	[0.966,0.983]	0.093	0.44	[0.001,0.003]	[0.002,0.003]	ds.half	S24393.Y1.E1.L1	yes	..
I24394	I24394.AG	Ind. 3020-b (Elite; Group 1)	petrous	Context: Archaeological	1300-1600 CE	Final Late Holocene Muisca (Late)	Herrera-Muisca	Tibanica (Cundinamarca, Bogotá)	Colombia	4.58083	-74.1964	1	1240k	8.36773	0.160851	1280140	817746	442274	F	n/a (no relatives detected)	n/a (female)	n/a (female)	220.5	B2d	[0.993,0.999]	0.078	0.016	n/a (female)	n/a (female)	ds.half	S24394.Y1.E1.L1	yes	..
I24395	I24395.AG	Ind. 3119 (Non-Elite; Group 0)	petrous	Context: Archaeological	1300-1600 CE	Final Late Holocene Muisca (Late)	Herrera-Muisca	Tibanica (Cundinamarca, Bogotá)	Colombia	4.58083	-74.1964	1	1240k	8.17176	0.178361	1289874	822631	445118	M	n/a (no relatives detected)	Q-M3	Q1b1a1a	209.9	B2	[0.975,0.990]	0.087	0.457	[0.001,0.003]	[0.003,0.004]	ds.half	S24395.Y1.E1.L1	yes	..
I24397	I24397.AG	Ind. 3162 (Non-Elite; Group 4)	petrous	Kinship: Relative of I22465, I22701, I22812	1250-1450 CE	Final Late Holocene Muisca (Late)	Herrera-Muisca	Tibanica (Cundinamarca, Bogotá)	Colombia	4.58083	-74.1964	1	1240k	6.09221	0.143058	1275699	820481	443254	M	Colombia cross-site Family A (7 members) (2d: I22812-I22810 | 2/3d: I22465-I22701, I22701-I24397, I22701-I24400, I22701-I22812, I22701-I23739, I24397-I24400)	Q-M848	Q1b1a1a	166.3	A2w	[0.988,0.999]	0.119	0.445	[0.003,0.007]	[0.003,0.005]	ds.half	S24397.Y1.E1.L1	yes	..
I24398	I24398.AG	Ind. 3164 (Non-Elite; Group 4)	petrous	Context: Archaeological	1300-1600 CE	Final Late Holocene Muisca (Late)	Herrera-Muisca	Tibanica (Cundinamarca, Bogotá)	Colombia	4.58083	-74.1964	1	1240k	8.01161	0.176068	1295595	826359	446920	M	n/a (no relatives detected)	Q-M848	Q1b1a1a	227.8	C1d2	[0.992,0.999]	0.071	0.452	[0.001,0.003]	[0.001,0.002]	ds.half	S24398.Y1.E1.L1	yes	..
I24399	I24399.AG	Ind. 3189 (Non-Elite; Group 4)	petrous	Context: Archaeological	1300-1600 CE	Final Late Holocene Muisca (Late)	Herrera-Muisca	Tibanica (Cundinamarca, Bogotá)	Colombia	4.58083	-74.1964	1	1240k	7.82327	0.152237	1265263	808072	437439	F	n/a (no relatives detected)	n/a (female)	n/a (female)	186.3	B2d	[0.992,0.999]	0.084	0.016	n/a (female)	n/a (female)	ds.half	S24399.Y1.E1.L1	yes	..
I24400	I24400.AG	Ind. 3237 (Elite; Group 4)	petrous	Kinship: Relative of I22465, I22701, I22812	1250-1450 CE	Final Late Holocene Muisca (Late)	Herrera-Muisca	Tibanica (Cundinamarca, Bogotá)	Colombia	4.58083	-74.1964	1	1240k	8.24562	0.196098	1298564	825204	446797	F	Colombia cross-site Family A (7 members) (2d: I22812-I22810 | 2/3d: I22465-I22701, I22701-I24397, I22701-I24400, I22701-I22812, I22701-I23739, I24397-I24400)	n/a (female)	n/a (female)	254.6	A2w	[0.989,0.999]	0.061	0.015	n/a (female)	n/a (female)	ds.half	S24400.Y1.E1.L1	yes	..
I24401	I24401.AG	Ind. 4546 (Elite; Group 0)	petrous	Context: Archaeological	1300-1600 CE	Final Late Holocene Muisca (Late)	Herrera-Muisca	Tibanica (Cundinamarca, Bogotá)	Colombia	4.58083	-74.1964	1	1240k	1.16891	0.0674784	886848	593024	319894	F	n/a (no relatives detected)	n/a (female)	n/a (female)	132.2	A2+(64)+16129	[0.985,0.998]	0.163	0.015	n/a (female)	n/a (female)	ds.half	S24401.Y1.E1.L1	yes	..
I24402	I24402.AG	41/ A 60, 63	petrous	Context: Archaeological	1000-1600 CE	Final Late Holocene Muisca (Late)	Herrera-Muisca	Zanja Eléctrica (Boyacá, Tunja)	Colombia	5.71109	-73.3551	1	1240k	7.07386	0.17552	1297078	828212	447352	M	n/a (no relatives detected)	Q-CTS2730	Q1b1a2	323.6	D4h3a	[0.992,1.000]	0.079	0.448	[0.001,0.004]	[0.002,0.004]	ds.half	S24402.Y1.E1.L1	yes	..
I24982	I24982.AG	TEQ1-E12C	long bone	Direct: IntCal20	6227-5996 calBCE (7235±60 BP, GrN-7477)	Early-Middle Holocene HG	HG	Tequendama (Cundinamarca, Soacha)	Colombia	4.53874	-74.2809	1	1240k	0.580252	0.0638752	688345	452653	243781	M	n/a (no relatives detected)	Q-M848	Q1b1a1a	101.1	A2+(64)+@16111	[0.991,1.000]	0.059	0.387	[0.000,0.019]	[0.001,0.009]	ds.half	S24982.Y1.E1.L1	yes	..
I24983	I24983.TW	TEQ1-E13A	long bone	Context: Context date based on 3 layer dates, 6081-5781 calBCE (7090±75 BP), 6060-5674 calBCE (6990±100 BP), and 5480-5217 calBCE (6395±70 BP)	6100-5200 BCE	Middle Holocene HG	n/a	Tequendama (Cundinamarca, Soacha)	Colombia	4.53874	-74.2809	4	Twist1.4M	0.0227	0.0003	35445	24933	13290	M	n/a (no relatives detected)	E-M78	E1b1b1a1	2.025	C1b	[0.830,0.985]	0.076	0.34	n/a (17.snps)	n/a (<2000 X SNPs)	ss.USER,ss.USER,ss.USER,ss.USER	S24983.Y2.E1.L1,S24983.Y2.E4.L1,S24983.Y2.E2.L1,S24983.Y2.E3.L1	no (QC)	damage=0.076
I24985	I24985.AG	TEQ1-E16	long bone	Context: Archaeological	5550-4050 BCE	Middle Holocene HG	HG	Tequendama (Cundinamarca, Soacha)	Colombia	4.53874	-74.2809	1	1240k	1.19577	0.120223	1025952	667746	359676	M	n/a (no relatives detected)	Q-M848	Q1b1a1a	100.8	A2+(64)	[0.960,0.983]	0.065	0.406	[0.004,0.015]	[0.004,0.009]	ds.half	S24985.Y1.E1.L1	yes	..
I24987	I24987.AG	AGZ-458-45	long bone	Context: Context date based on date of stratum 4.2, 3850±35 BP (GrN-14478)	2457-2204 calBCE	Initial Late Holocene HG	HG	Aguazuque (Cundinamarca, Soacha)	Colombia	4.60345	-74.2781	1	1240k	0.271522	0.0401989	378707	249804	133977	F	n/a (no relatives detected)	n/a (female)	n/a (female)	37.96	A2+(64)+@16111	[0.978,0.994]	0.079	0.009	n/a (female)	n/a (female)	ds.half	S24987.Y1.E1.L1	yes	..
I24988	I24988.TW	AGZ-458-58	long bone	Context: Archaeological	2700-2300 BCE	Middle Holocene HG	HG	Aguazuque (Cundinamarca, Soacha)	Colombia	4.60345	-74.2781	2	Twist1.4M	0.0141	0.0005	24255	15983	8634	M	n/a (no relatives detected)	Q	Q	2.558	C1b	[0.874,0.988]	0.097	0.305	n/a (2.SNPs)	n/a (<2000 X SNPs)	ds.half,ds.half	S24988.Y1.E3.L1,S24988.Y1.E4.L1	yes (flag)	sex.ratio=0.305
I24991	I24991.AG	AGZ-458-32	long bone	Direct: IntCal20	2471-2306 calBCE (3920±20 BP, UCIAMS-316457)*	Initial Late Holocene HG	HG	Aguazuque (Cundinamarca, Soacha)	Colombia	4.60345	-74.2781	1	1240k	0.0878521	0.0109029	136785	90369	49298	M	n/a (no relatives detected)	Q-M3	Q1b1a1a	20.08	A2+(64)+@16111	[0.968,0.993]	0.074	0.411	n/a (20 SNPs)	n/a (<2000 X SNPs)	ds.half	S24991.Y1.E1.L1	yes	..
I25418	I25418.AG	OHI-124 (TCE04-C9-N5-R90-T27-I42)	ossicle	Context: Context date based on 13 AMS dates spanning 1290±30 - 1020±30 BP	700-1000 CE	Final Late Holocene Muisca (Early)	Herrera-Muisca	Nueva Esperanza (Cundinamarca, Bogotá)	Colombia	4.57306	-74.2837	1	1240k	6.83075	0.180525	1333683	853543	459625	F	Nueva Esperanza Family A (18 members) (2d: I23729-I23720, I22710-I25423, I22714-I23720, I23720-I23730 | 2/3d: I23729-I22695, I23729-I22710, I23729-I22714, I23729-I23730, I22695-I23730, I22710-I22638, I22710-I23720, I22710-I23733, I22710-I23735, I22710-I22714, I22710-I22715, I22710-I23730, I22710-I23970, I22710-I24390, I22714-I23730, I22714-I25423, I23720-I23733, I23720-I25423, I23720-I24390, I237…	n/a (female)	n/a (female)	127.6	A2ac1	[0.983,0.996]	0.124	0.011	n/a (female)	n/a (female)	ds.half	S25418.Y1.E1.L1	yes	..
I25419	I25419.AG	OHI-309 (TCE09-OHI-309)	ossicle	Context: Context date based on 8 AMS dates spanning 2490±30 - 1690±30 BP	500 BCE-300 CE	Initial Late Holocene Herrera	Herrera-Muisca	Nueva Esperanza (Cundinamarca, Bogotá)	Colombia	4.57306	-74.2837	1	1240k	8.34565	0.227749	1356664	863978	465527	M	n/a (no relatives detected)	Q-MPB016	Q1b1a1a	129.1	A2ac1	[0.966,0.987]	0.118	0.444	[0.002,0.005]	[0.003,0.004]	ds.half	S25419.Y1.E1.L1	yes	..
I25420	I25420.AG	OHI-597 (TCE19-H12-N3-R24-T10-I12)	ossicle	Context: Context date based on 24 AMS dates spanning 990±30 - 410±30 BP	1000-1600 CE	Final Late Holocene Muisca (Late)	Herrera-Muisca	Nueva Esperanza (Cundinamarca, Bogotá)	Colombia	4.57306	-74.2837	1	1240k	3.3812	0.165336	1301495	839050	450957	F	n/a (no relatives detected)	n/a (female)	n/a (female)	119.8	A2ac1	[0.989,0.999]	0.13	0.011	n/a (female)	n/a (female)	ds.half	S25420.Y1.E1.L1	yes	..
I25421	I25421.AG	OHI-546 (TCE14-J9-N1-I44)	ossicle	Context: Context date based on 24 AMS dates spanning 990±30 - 410±30 BP	1000-1600 CE	Final Late Holocene Muisca (Late)	Herrera-Muisca	Nueva Esperanza (Cundinamarca, Bogotá)	Colombia	4.57306	-74.2837	1	1240k	5.98546	0.193196	1329388	851938	458418	M	n/a (no relatives detected)	Q-M848	Q1b1a1a	161.8	A2+(64)+@16111	[0.990,0.999]	0.142	0.431	[0.002,0.005]	[0.003,0.004]	ds.half	S25421.Y1.E1.L1	yes	..
I25422	I25422.AG	OHI-579 (TCE18-I2-N5-R18-T13-I13)	ossicle	Context: Context date based on 24 AMS dates spanning 990±30 - 410±30 BP	1000-1600 CE	Final Late Holocene Muisca (Late)	Herrera-Muisca	Nueva Esperanza (Cundinamarca, Bogotá)	Colombia	4.57306	-74.2837	1	1240k	7.31494	0.214112	1383010	881368	473558	F	n/a (no relatives detected)	n/a (female)	n/a (female)	98.13	C1d1d	[0.975,0.993]	0.067	0.009	n/a (female)	n/a (female)	ds.half	S25422.Y1.E1.L1	yes	..
I25423	I25423.AG	OHI-545 (TCE14-J7-N2-R15-T24-I38)	ossicle	Context: Context date based on 24 AMS dates spanning 990±30 - 410±30 BP	1000-1600 CE	Final Late Holocene Muisca (Late)	Herrera-Muisca	Nueva Esperanza (Cundinamarca, Bogotá)	Colombia	4.57306	-74.2837	1	1240k	6.84832	0.214077	1369332	872925	469267	M	Nueva Esperanza Family A (18 members) (2d: I23729-I23720, I22710-I25423, I22714-I23720, I23720-I23730 | 2/3d: I23729-I22695, I23729-I22710, I23729-I22714, I23729-I23730, I22695-I23730, I22710-I22638, I22710-I23720, I22710-I23733, I22710-I23735, I22710-I22714, I22710-I22715, I22710-I23730, I22710-I23970, I22710-I24390, I22714-I23730, I22714-I25423, I23720-I23733, I23720-I25423, I23720-I24390, I237…	Q-M848	Q1b1a1a	124.9	A2w	[0.972,0.990]	0.087	0.43	[0.003,0.006]	[0.002,0.004]	ds.half	S25423.Y1.E1.L1	yes	..
I28092	I28092.TW	Sueva 458-17	tooth	Direct: IntCal20	6567-6437 calBCE (7647±21 BP) [R_combine: (7665±40 BP, PSUAMS-18377), (7640±25 BP, UCIAMS-288521)]*	Early-Middle Holocene HG	HG	Sueva I (Cundinamarca, Sueva)	Colombia	4.75	-73.6667	2	Twist1.4M	0.31639	0.0153381	436514	290975	160193	F	n/a (no relatives detected)	n/a (female)	n/a (female)	29.742	B2	[0.987,0.999]	0.126	0.007	n/a (female)	n/a (female)	ds.half,ds.half	S28092.Y1.E2.L1,S28092.Y1.E1.L1	yes	..

## Sheet: S2
Table S2. qpWave tests for cladality among individuals from hunter-gatherer/early food producing contexts (Step 1) or site+temporal groups (Step 2).
Step 1 (Individual level)				Step 2 (Site-time period groupings)
A	B	p-value		A	B	p-value
I22623	I23787	7.1104e-05		Colombia_Aguazuque_InitialLateH_HG	Colombia_Aguazuque_MidH_HG	0.280633
I23787	I22623	7.1104e-05		Colombia_Aguazuque_InitialLateH_HG	Colombia_Bonaca_MidH_HG	0.278329
I23671	I22326	0.000302295		Colombia_Aguazuque_InitialLateH_HG	Colombia_Checua_6000BP	0.706625
I22326	I23671	0.000302295		Colombia_Aguazuque_InitialLateH_HG	Colombia_Checua_MidH_HG	0.237976
I23787	PREC005	0.00109859		Colombia_Aguazuque_InitialLateH_HG	Colombia_Sueva1_EarlyMidH_HG	0.350851
PREC005	I23787	0.00109859		Colombia_Aguazuque_InitialLateH_HG	Colombia_Tequendama_EarlyMidH_HG	0.496321
I13218	I23787	0.00115415		Colombia_Aguazuque_InitialLateH_HG	Colombia_Tequendama_MidH_HG	0.595084
I23787	I13218	0.00115415		Colombia_Aguazuque_InitialLateH_HG	Colombia_Ubate_MidH_HG	0.991654
I22327	I23671	0.00137682		Colombia_Aguazuque_InitialLateH_HG	Colombia_VistaHermosa_InitialLateH_HG	0.919979
I23671	I22327	0.00137682		Colombia_Aguazuque_InitialLateH_HG	I22318	0.0571063
PREC005	PREC007	0.00159351		Colombia_Aguazuque_InitialLateH_HG	I22323	0.0977618
PREC007	PREC005	0.00159351		Colombia_Aguazuque_InitialLateH_HG	I22326	0.0130067
I22318	I22819	0.00160924		Colombia_Aguazuque_InitialLateH_HG	I22623	0.0872306
I22819	I22318	0.00160924		Colombia_Aguazuque_InitialLateH_HG	I23671	0.00657642
I23787	I23796	0.00173677		Colombia_Aguazuque_InitialLateH_HG	I23787	0.00284309
I23796	I23787	0.00173677		Colombia_Aguazuque_InitialLateH_HG	I23898	0.160584
I23671	PREC005	0.00197688		Colombia_Aguazuque_InitialLateH_HG	PREC007	0.0662129
PREC005	I23671	0.00197688		Colombia_Aguazuque_MidH_HG	Colombia_Aguazuque_InitialLateH_HG	0.280633
I22456	I23787	0.00206396		Colombia_Aguazuque_MidH_HG	Colombia_Bonaca_MidH_HG	0.130601
I23671	I24985	0.00212016		Colombia_Aguazuque_MidH_HG	Colombia_Checua_6000BP	0.351408
I23787	I22456	0.00206396		Colombia_Aguazuque_MidH_HG	Colombia_Checua_MidH_HG	0.550099
I24985	I23671	0.00212016		Colombia_Aguazuque_MidH_HG	Colombia_Sueva1_EarlyMidH_HG	0.242112
I22456	I23671	0.00235433		Colombia_Aguazuque_MidH_HG	Colombia_Tequendama_EarlyMidH_HG	0.781126
I23671	I22456	0.00235433		Colombia_Aguazuque_MidH_HG	Colombia_Tequendama_MidH_HG	0.542816
I23787	I24985	0.00248107		Colombia_Aguazuque_MidH_HG	Colombia_Ubate_MidH_HG	0.668715
I24985	I23787	0.00248107		Colombia_Aguazuque_MidH_HG	Colombia_VistaHermosa_InitialLateH_HG	0.785358
I22318	I23671	0.00281634		Colombia_Aguazuque_MidH_HG	I22318	0.00776102
I23671	I22318	0.00281634		Colombia_Aguazuque_MidH_HG	I22323	0.85913
I22470	I23787	0.00326645		Colombia_Aguazuque_MidH_HG	I22326	0.0816092
I23787	I22470	0.00326645		Colombia_Aguazuque_MidH_HG	I22623	0.0387759
I23787	PREC006	0.0032686		Colombia_Aguazuque_MidH_HG	I23671	0.0343395
PREC006	I23787	0.0032686		Colombia_Aguazuque_MidH_HG	I23787	0.09405
I23673	I23787	0.0034065		Colombia_Aguazuque_MidH_HG	I23898	0.158831
I23787	I23673	0.0034065		Colombia_Aguazuque_MidH_HG	PREC007	0.178686
I23787	PREC002	0.00372297		Colombia_Bonaca_MidH_HG	Colombia_Aguazuque_InitialLateH_HG	0.278329
PREC002	I23787	0.00372297		Colombia_Bonaca_MidH_HG	Colombia_Aguazuque_MidH_HG	0.130601
I22325	I22318	0.00381406		Colombia_Bonaca_MidH_HG	Colombia_Checua_6000BP	0.344815
I22318	I22325	0.00381406		Colombia_Bonaca_MidH_HG	Colombia_Checua_MidH_HG	0.20912
I23787	PREC004	0.00399877		Colombia_Bonaca_MidH_HG	Colombia_Sueva1_EarlyMidH_HG	0.588601
PREC004	I23787	0.00399877		Colombia_Bonaca_MidH_HG	Colombia_Tequendama_EarlyMidH_HG	0.511074
I23671	I23898	0.00426006		Colombia_Bonaca_MidH_HG	Colombia_Tequendama_MidH_HG	0.34199
I23898	I23671	0.00426006		Colombia_Bonaca_MidH_HG	Colombia_Ubate_MidH_HG	0.571773
I23671	PREC001	0.00429124		Colombia_Bonaca_MidH_HG	Colombia_VistaHermosa_InitialLateH_HG	0.235364
PREC001	I23671	0.00429124		Colombia_Bonaca_MidH_HG	I22318	0.0320677
I23787	I23893	0.00432414		Colombia_Bonaca_MidH_HG	I22323	0.129281
I23893	I23787	0.00432414		Colombia_Bonaca_MidH_HG	I22326	0.792795
I23671	PREC002	0.00443453		Colombia_Bonaca_MidH_HG	I22623	0.623276
PREC002	I23671	0.00443453		Colombia_Bonaca_MidH_HG	I23671	0.0301892
I22623	I23898	0.00453706		Colombia_Bonaca_MidH_HG	I23787	0.00173677
I23898	I22623	0.00453706		Colombia_Bonaca_MidH_HG	I23898	0.0767455
I23787	PREC001	0.00456206		Colombia_Bonaca_MidH_HG	PREC007	0.028747
I22318	I23673	0.00751699		Colombia_Checua_6000BP	Colombia_Aguazuque_InitialLateH_HG	0.706625
I23673	I22318	0.00751699		Colombia_Checua_6000BP	Colombia_Aguazuque_MidH_HG	0.351408
I22623	I24991	0.0076375		Colombia_Checua_6000BP	Colombia_Bonaca_MidH_HG	0.344815
I24991	I22623	0.0076375		Colombia_Checua_6000BP	Colombia_Checua_MidH_HG	0.0202868
I22318	I22326	0.00811254		Colombia_Checua_6000BP	Colombia_Sueva1_EarlyMidH_HG	0.31164
I22326	I22318	0.00811254		Colombia_Checua_6000BP	Colombia_Tequendama_EarlyMidH_HG	0.239008
I24982	PREC007	0.00816105		Colombia_Checua_6000BP	Colombia_Tequendama_MidH_HG	0.218964
PREC007	I24982	0.00816105		Colombia_Checua_6000BP	Colombia_Ubate_MidH_HG	0.971132
I22326	PREC007	0.00824677		Colombia_Checua_6000BP	Colombia_VistaHermosa_InitialLateH_HG	0.710636
PREC007	I22326	0.00824677		Colombia_Checua_6000BP	I22318	0.00756247
I23671	I23785	0.00883338		Colombia_Checua_6000BP	I22323	0.0309077
I23785	I23671	0.00883338		Colombia_Checua_6000BP	I22326	0.0179754
I22322	I23787	0.0092591		Colombia_Checua_6000BP	I22623	0.163565
I23787	I22322	0.0092591		Colombia_Checua_6000BP	I23671	0.00260098
I23671	I23894	0.00953658		Colombia_Checua_6000BP	I23787	0.00141276
I23894	I23671	0.00953658		Colombia_Checua_6000BP	I23898	0.169852
I22323	PREC005	0.0095596		Colombia_Checua_6000BP	PREC007	0.00319235
PREC001	I23787	0.00456206		Colombia_Checua_MidH_HG	Colombia_Aguazuque_InitialLateH_HG	0.237976
I22325	PREC005	0.00465907		Colombia_Checua_MidH_HG	Colombia_Aguazuque_MidH_HG	0.550099
PREC005	I22325	0.00465907		Colombia_Checua_MidH_HG	Colombia_Bonaca_MidH_HG	0.20912
I22320	I23671	0.00554885		Colombia_Checua_MidH_HG	Colombia_Checua_6000BP	0.0202868
I23671	I22320	0.00554885		Colombia_Checua_MidH_HG	Colombia_Sueva1_EarlyMidH_HG	0.815622
I22623	I23673	0.00578768		Colombia_Checua_MidH_HG	Colombia_Tequendama_EarlyMidH_HG	0.584946
I23673	I22623	0.00578768		Colombia_Checua_MidH_HG	Colombia_Tequendama_MidH_HG	0.740119
I23671	PREC007	0.00650726		Colombia_Checua_MidH_HG	Colombia_Ubate_MidH_HG	0.81944
PREC007	I23671	0.00650726		Colombia_Checua_MidH_HG	Colombia_VistaHermosa_InitialLateH_HG	0.846209
I22325	I23671	0.00658159		Colombia_Checua_MidH_HG	I22318	0.0208981
I23671	I22325	0.00658159		Colombia_Checua_MidH_HG	I22323	0.0798985
I22324	I22326	0.00707549		Colombia_Checua_MidH_HG	I22326	0.0170853
I22326	I22324	0.00707549		Colombia_Checua_MidH_HG	I22623	0.0267082
I23684	I23787	0.00713932		Colombia_Checua_MidH_HG	I23671	0.00868792
I23787	I23684	0.00713932		Colombia_Checua_MidH_HG	I23787	0.0149356
I22622	I22623	0.00736294		Colombia_Checua_MidH_HG	I23898	0.101925
I22623	I22622	0.00736294		Colombia_Checua_MidH_HG	PREC007	0.0197022
PREC005	I22323	0.0095596		Colombia_Sueva1_EarlyMidH_HG	Colombia_Aguazuque_InitialLateH_HG	0.350851
I23671	PREC003	0.009873		Colombia_Sueva1_EarlyMidH_HG	Colombia_Aguazuque_MidH_HG	0.242112
PREC003	I23671	0.009873		Colombia_Sueva1_EarlyMidH_HG	Colombia_Bonaca_MidH_HG	0.588601
I23671	I22319	0.0105335		Colombia_Sueva1_EarlyMidH_HG	Colombia_Checua_6000BP	0.31164
I22319	I23671	0.0105335		Colombia_Sueva1_EarlyMidH_HG	Colombia_Checua_MidH_HG	0.815622
I23673	PREC007	0.0105879		Colombia_Sueva1_EarlyMidH_HG	Colombia_Tequendama_EarlyMidH_HG	0.595639
PREC007	I23673	0.0105879		Colombia_Sueva1_EarlyMidH_HG	Colombia_Tequendama_MidH_HG	0.903307
I22324	I22623	0.010659		Colombia_Sueva1_EarlyMidH_HG	Colombia_Ubate_MidH_HG	0.533269
I22623	I22324	0.010659		Colombia_Sueva1_EarlyMidH_HG	Colombia_VistaHermosa_InitialLateH_HG	0.534426
I22326	I23898	0.0108488		Colombia_Sueva1_EarlyMidH_HG	I22318	0.139704
I23898	I22326	0.0108488		Colombia_Sueva1_EarlyMidH_HG	I22323	0.135114
I22319	I22623	0.0109618		Colombia_Sueva1_EarlyMidH_HG	I22326	0.574205
I22623	I22319	0.0109618		Colombia_Sueva1_EarlyMidH_HG	I22623	0.057026
I23898	PREC001	0.0117156		Colombia_Sueva1_EarlyMidH_HG	I23671	0.0153379
PREC001	I23898	0.0117156		Colombia_Sueva1_EarlyMidH_HG	I23787	0.0133051
I22318	I23684	0.0119904		Colombia_Sueva1_EarlyMidH_HG	I23898	0.0806704
I23684	I22318	0.0119904		Colombia_Sueva1_EarlyMidH_HG	PREC007	0.14162
I22322	I22326	0.0122709		Colombia_Tequendama_EarlyMidH_HG	Colombia_Aguazuque_InitialLateH_HG	0.496321
I22326	I22322	0.0122709		Colombia_Tequendama_EarlyMidH_HG	Colombia_Aguazuque_MidH_HG	0.781126
I23785	I23787	0.0123303		Colombia_Tequendama_EarlyMidH_HG	Colombia_Bonaca_MidH_HG	0.511074
I23671	I23789	0.0127362		Colombia_Tequendama_EarlyMidH_HG	Colombia_Checua_6000BP	0.239008
I23787	I23785	0.0123303		Colombia_Tequendama_EarlyMidH_HG	Colombia_Checua_MidH_HG	0.584946
I23789	I23671	0.0127362		Colombia_Tequendama_EarlyMidH_HG	Colombia_Sueva1_EarlyMidH_HG	0.595639
I23787	I23894	0.0132854		Colombia_Tequendama_EarlyMidH_HG	Colombia_Tequendama_MidH_HG	0.862578
I23894	I23787	0.0132854		Colombia_Tequendama_EarlyMidH_HG	Colombia_Ubate_MidH_HG	0.644777
I23787	I28092	0.0133051		Colombia_Tequendama_EarlyMidH_HG	Colombia_VistaHermosa_InitialLateH_HG	0.684702
I28092	I23787	0.0133051		Colombia_Tequendama_EarlyMidH_HG	I22318	0.0232112
I23671	I23899	0.013563		Colombia_Tequendama_EarlyMidH_HG	I22323	0.115535
I23899	I23671	0.013563		Colombia_Tequendama_EarlyMidH_HG	I22326	0.354991
I23671	I23673	0.0144571		Colombia_Tequendama_EarlyMidH_HG	I22623	0.0303137
I23673	I23671	0.0144571		Colombia_Tequendama_EarlyMidH_HG	I23671	0.0414493
I22318	I22327	0.0145191		Colombia_Tequendama_EarlyMidH_HG	I23787	0.0277561
I22327	I22318	0.0145191		Colombia_Tequendama_EarlyMidH_HG	I23898	0.195762
I22325	I22456	0.0146256		Colombia_Tequendama_EarlyMidH_HG	PREC007	0.00816105
I22456	I22325	0.0146256		Colombia_Tequendama_MidH_HG	Colombia_Aguazuque_InitialLateH_HG	0.595084
I22317	I22623	0.014845		Colombia_Tequendama_MidH_HG	Colombia_Aguazuque_MidH_HG	0.542816
I22623	I22317	0.014845		Colombia_Tequendama_MidH_HG	Colombia_Bonaca_MidH_HG	0.34199
PREC005	I22318	0.014942		Colombia_Tequendama_MidH_HG	Colombia_Checua_6000BP	0.218964
I22318	PREC005	0.014942		Colombia_Tequendama_MidH_HG	Colombia_Checua_MidH_HG	0.740119
I22326	PREC005	0.0151407		Colombia_Tequendama_MidH_HG	Colombia_Sueva1_EarlyMidH_HG	0.903307
PREC005	I22326	0.0151407		Colombia_Tequendama_MidH_HG	Colombia_Tequendama_EarlyMidH_HG	0.862578
I23671	I28092	0.0153379		Colombia_Tequendama_MidH_HG	Colombia_Ubate_MidH_HG	0.840853
I28092	I23671	0.0153379		Colombia_Tequendama_MidH_HG	Colombia_VistaHermosa_InitialLateH_HG	0.972378
I22316	I23671	0.0156199		Colombia_Tequendama_MidH_HG	I22318	0.00212779
I23671	I22316	0.0156199		Colombia_Tequendama_MidH_HG	I22323	0.0888385
I22326	I22456	0.0157461		Colombia_Tequendama_MidH_HG	I22326	0.187536
I22456	I22326	0.0157461		Colombia_Tequendama_MidH_HG	I22623	0.0429919
I22320	I22328	0.0158917		Colombia_Tequendama_MidH_HG	I23671	0.00670174
I22328	I22320	0.0158917		Colombia_Tequendama_MidH_HG	I23787	0.0078286
I13218	I23671	0.0161164		Colombia_Tequendama_MidH_HG	I23898	0.119662
I23671	I13218	0.0161164		Colombia_Tequendama_MidH_HG	PREC007	0.0696431
I23787	I23896	0.0169607		Colombia_Ubate_MidH_HG	Colombia_Aguazuque_InitialLateH_HG	0.991654
I23896	I23787	0.0169607		Colombia_Ubate_MidH_HG	Colombia_Aguazuque_MidH_HG	0.668715
I22623	I22819	0.0169728		Colombia_Ubate_MidH_HG	Colombia_Bonaca_MidH_HG	0.571773
I22316	I22623	0.0170826		Colombia_Ubate_MidH_HG	Colombia_Checua_6000BP	0.971132
I22819	I22623	0.0169728		Colombia_Ubate_MidH_HG	Colombia_Checua_MidH_HG	0.81944
I22623	I22316	0.0170826		Colombia_Ubate_MidH_HG	Colombia_Sueva1_EarlyMidH_HG	0.533269
PREC006	PREC007	0.0173387		Colombia_Ubate_MidH_HG	Colombia_Tequendama_EarlyMidH_HG	0.644777
PREC007	PREC006	0.0173387		Colombia_Ubate_MidH_HG	Colombia_Tequendama_MidH_HG	0.840853
I22621	I23787	0.0176108		Colombia_Ubate_MidH_HG	Colombia_VistaHermosa_InitialLateH_HG	0.976254
I23787	I22621	0.0176108		Colombia_Ubate_MidH_HG	I22318	0.590983
I22318	I24985	0.0176317		Colombia_Ubate_MidH_HG	I22323	0.364092
I24985	I22318	0.0176317		Colombia_Ubate_MidH_HG	I22326	0.170978
I23671	I23783	0.0176698		Colombia_Ubate_MidH_HG	I22623	0.545843
I23783	I23671	0.0176698		Colombia_Ubate_MidH_HG	I23671	0.174139
I22318	PREC004	0.0176712		Colombia_Ubate_MidH_HG	I23787	0.00432414
PREC004	I22318	0.0176712		Colombia_Ubate_MidH_HG	I23898	0.35937
I22327	I22623	0.0178072		Colombia_Ubate_MidH_HG	PREC007	0.404648
I22623	I22327	0.0178072		Colombia_VistaHermosa_InitialLateH_HG	Colombia_Aguazuque_InitialLateH_HG	0.919979
I22318	I22623	0.0179772		Colombia_VistaHermosa_InitialLateH_HG	Colombia_Aguazuque_MidH_HG	0.785358
I22623	I22318	0.0179772		Colombia_VistaHermosa_InitialLateH_HG	Colombia_Bonaca_MidH_HG	0.235364
I23671	I22819	0.0180636		Colombia_VistaHermosa_InitialLateH_HG	Colombia_Checua_6000BP	0.710636
I22819	I23671	0.0180636		Colombia_VistaHermosa_InitialLateH_HG	Colombia_Checua_MidH_HG	0.846209
I23785	I23898	0.0181406		Colombia_VistaHermosa_InitialLateH_HG	Colombia_Sueva1_EarlyMidH_HG	0.534426
I23898	I23785	0.0181406		Colombia_VistaHermosa_InitialLateH_HG	Colombia_Tequendama_EarlyMidH_HG	0.684702
I22622	I23787	0.0184335		Colombia_VistaHermosa_InitialLateH_HG	Colombia_Tequendama_MidH_HG	0.972378
I23787	I22622	0.0184335		Colombia_VistaHermosa_InitialLateH_HG	Colombia_Ubate_MidH_HG	0.976254
I22326	I23896	0.0185517		Colombia_VistaHermosa_InitialLateH_HG	I22318	0.00414131
I23896	I22326	0.0185517		Colombia_VistaHermosa_InitialLateH_HG	I22323	0.190893
I22316	I23787	0.0186967		Colombia_VistaHermosa_InitialLateH_HG	I22326	0.0807504
I23787	I22316	0.0186967		Colombia_VistaHermosa_InitialLateH_HG	I22623	0.0867352
I22320	I22326	0.0187625		Colombia_VistaHermosa_InitialLateH_HG	I23671	0.00795559
I22326	I22320	0.0187625		Colombia_VistaHermosa_InitialLateH_HG	I23787	0.0187214
I23671	I23684	0.0192778		Colombia_VistaHermosa_InitialLateH_HG	I23898	0.0947944
I23684	I23671	0.0192778		Colombia_VistaHermosa_InitialLateH_HG	PREC007	0.209845
I22623	I22628	0.0194649		I22318	Colombia_Aguazuque_InitialLateH_HG	0.0571063
I22628	I22623	0.0194649		I22318	Colombia_Aguazuque_MidH_HG	0.00776102
PREC003	PREC007	0.0199844		I22318	Colombia_Bonaca_MidH_HG	0.0320677
I22623	PREC003	0.0205229		I22318	Colombia_Checua_6000BP	0.00756247
PREC007	PREC003	0.0199844		I22318	Colombia_Checua_MidH_HG	0.0208981
PREC003	I22623	0.0205229		I22318	Colombia_Sueva1_EarlyMidH_HG	0.139704
I22325	PREC004	0.0215388		I22318	Colombia_Tequendama_EarlyMidH_HG	0.0232112
PREC004	I22325	0.0215388		I22318	Colombia_Tequendama_MidH_HG	0.00212779
I22322	PREC005	0.021782		I22318	Colombia_Ubate_MidH_HG	0.590983
PREC005	I22322	0.021782		I22318	Colombia_VistaHermosa_InitialLateH_HG	0.00414131
I13218	I22323	0.0224087		I22318	I22323	0.0762175
I22323	I13218	0.0224087		I22318	I22326	0.00811254
I22456	PREC001	0.0227458		I22318	I22623	0.0179772
PREC001	I22456	0.0227458		I22318	I23671	0.00281634
I22322	PREC007	0.0228079		I22318	I23787	0.0509904
PREC007	I22322	0.0228079		I22318	I23898	0.047906
I22318	I24982	0.0232112		I22318	PREC007	0.0384295
I24982	I22318	0.0232112		I22323	Colombia_Aguazuque_InitialLateH_HG	0.0977618
I13218	PREC007	0.0235391		I22323	Colombia_Aguazuque_MidH_HG	0.85913
PREC007	I13218	0.0235391		I22323	Colombia_Bonaca_MidH_HG	0.129281
PREC005	I22328	0.0242459		I22323	Colombia_Checua_6000BP	0.0309077
I22328	PREC005	0.0242459		I22323	Colombia_Checua_MidH_HG	0.0798985
I22325	I22623	0.0253438		I22323	Colombia_Sueva1_EarlyMidH_HG	0.135114
I22623	I22325	0.0253438		I22323	Colombia_Tequendama_EarlyMidH_HG	0.115535
I22326	I23787	0.0254969		I22323	Colombia_Tequendama_MidH_HG	0.0888385
I23787	I22326	0.0254969		I22323	Colombia_Ubate_MidH_HG	0.364092
I22320	I23787	0.0255905		I22323	Colombia_VistaHermosa_InitialLateH_HG	0.190893
I23787	I22320	0.0255905		I22323	I22318	0.0762175
I22621	I22623	0.0258658		I22323	I22326	0.0269086
I22623	I22621	0.0258658		I22323	I22623	0.045364
I23787	I23898	0.0258984		I22323	I23671	0.0304494
I23898	I23787	0.0258984		I22323	I23787	0.0626002
I23787	I23789	0.0261213		I22323	I23898	0.112188
I23789	I23787	0.0261213		I22323	PREC007	0.579907
I22819	I23787	0.0262199		I22326	Colombia_Aguazuque_InitialLateH_HG	0.0130067
I23787	I22819	0.0262199		I22326	Colombia_Aguazuque_MidH_HG	0.0816092
I22323	I22326	0.0269086		I22326	Colombia_Bonaca_MidH_HG	0.792795
I22324	PREC001	0.0272483		I22326	Colombia_Checua_6000BP	0.0179754
I22326	I22323	0.0269086		I22326	Colombia_Checua_MidH_HG	0.0170853
PREC001	I22324	0.0272483		I22326	Colombia_Sueva1_EarlyMidH_HG	0.574205
I22318	I23672	0.027428		I22326	Colombia_Tequendama_EarlyMidH_HG	0.354991
I23672	I22318	0.027428		I22326	Colombia_Tequendama_MidH_HG	0.187536
I22324	PREC005	0.0274695		I22326	Colombia_Ubate_MidH_HG	0.170978
PREC005	I22324	0.0274695		I22326	Colombia_VistaHermosa_InitialLateH_HG	0.0807504
I23787	I24982	0.0277561		I22326	I22318	0.00811254
I24982	I23787	0.0277561		I22326	I22323	0.0269086
I22318	I23789	0.0283886		I22326	I22623	0.04497
I23789	I22318	0.0283886		I22326	I23671	0.000302295
I23796	PREC007	0.028747		I22326	I23787	0.0254969
PREC007	I23796	0.028747		I22326	I23898	0.0108488
I22623	I23783	0.0288331		I22326	PREC007	0.00824677
I23783	I22623	0.0288331		I22623	Colombia_Aguazuque_InitialLateH_HG	0.0872306
I22819	PREC007	0.0294123		I22623	Colombia_Aguazuque_MidH_HG	0.0387759
PREC007	I22819	0.0294123		I22623	Colombia_Bonaca_MidH_HG	0.623276
PREC004	I23673	0.0295473		I22623	Colombia_Checua_6000BP	0.163565
I23673	PREC004	0.0295473		I22623	Colombia_Checua_MidH_HG	0.0267082
I22622	I23671	0.0296997		I22623	Colombia_Sueva1_EarlyMidH_HG	0.057026
I23671	I22622	0.0296997		I22623	Colombia_Tequendama_EarlyMidH_HG	0.0303137
I23671	I23796	0.0301892		I22623	Colombia_Tequendama_MidH_HG	0.0429919
I23796	I23671	0.0301892		I22623	Colombia_Ubate_MidH_HG	0.545843
I22623	I24982	0.0303137		I22623	Colombia_VistaHermosa_InitialLateH_HG	0.0867352
I24982	I22623	0.0303137		I22623	I22318	0.0179772
I22323	I23671	0.0304494		I22623	I22323	0.045364
I23671	I22323	0.0304494		I22623	I22326	0.04497
PREC001	PREC005	0.0306837		I22623	I23671	0.0483651
PREC005	PREC001	0.0306837		I22623	I23787	7.1104e-05
I23671	I23787	0.0308942		I22623	I23898	0.00453706
I23787	I23671	0.0308942		I22623	PREC007	0.0314719
I22322	I22623	0.0312069		I23671	Colombia_Aguazuque_InitialLateH_HG	0.00657642
I22623	I22322	0.0312069		I23671	Colombia_Aguazuque_MidH_HG	0.0343395
I22623	PREC007	0.0314719		I23671	Colombia_Bonaca_MidH_HG	0.0301892
I22318	I23796	0.0320677		I23671	Colombia_Checua_6000BP	0.00260098
PREC007	I22623	0.0314719		I23671	Colombia_Checua_MidH_HG	0.00868792
I23796	I22318	0.0320677		I23671	Colombia_Sueva1_EarlyMidH_HG	0.0153379
I22456	I22623	0.032424		I23671	Colombia_Tequendama_EarlyMidH_HG	0.0414493
I22623	I22456	0.032424		I23671	Colombia_Tequendama_MidH_HG	0.00670174
I22316	PREC007	0.0326004		I23671	Colombia_Ubate_MidH_HG	0.174139
PREC007	I22316	0.0326004		I23671	Colombia_VistaHermosa_InitialLateH_HG	0.00795559
I22322	PREC004	0.0332237		I23671	I22318	0.00281634
PREC004	I22322	0.0332237		I23671	I22323	0.0304494
I22324	PREC007	0.0340774		I23671	I22326	0.000302295
PREC007	I22324	0.0340774		I23671	I22623	0.0483651
PREC002	PREC007	0.0344389		I23671	I23787	0.0308942
PREC007	PREC002	0.0344389		I23671	I23898	0.00426006
I22327	I23787	0.0346808		I23671	PREC007	0.00650726
I23787	I22327	0.0346808		I23787	Colombia_Aguazuque_InitialLateH_HG	0.00284309
I22621	PREC005	0.0348268		I23787	Colombia_Aguazuque_MidH_HG	0.09405
PREC005	I22621	0.0348268		I23787	Colombia_Bonaca_MidH_HG	0.00173677
PREC006	I22326	0.0355546		I23787	Colombia_Checua_6000BP	0.00141276
I22326	PREC006	0.0355546		I23787	Colombia_Checua_MidH_HG	0.0149356
I23898	I24985	0.0356167		I23787	Colombia_Sueva1_EarlyMidH_HG	0.0133051
I24985	I23898	0.0356167		I23787	Colombia_Tequendama_EarlyMidH_HG	0.0277561
I22322	I22323	0.035982		I23787	Colombia_Tequendama_MidH_HG	0.0078286
I22323	I22322	0.035982		I23787	Colombia_Ubate_MidH_HG	0.00432414
I22328	I23787	0.037198		I23787	Colombia_VistaHermosa_InitialLateH_HG	0.0187214
I23787	I22328	0.037198		I23787	I22318	0.0509904
I22317	I23796	0.0372432		I23787	I22323	0.0626002
I23796	I22317	0.0372432		I23787	I22326	0.0254969
I22470	PREC007	0.0372507		I23787	I22623	7.1104e-05
PREC007	I22470	0.0372507		I23787	I23671	0.0308942
I22318	PREC001	0.0374852		I23787	I23898	0.0258984
PREC001	I22318	0.0374852		I23787	PREC007	0.0582427
I22316	I22456	0.0377746		I23898	Colombia_Aguazuque_InitialLateH_HG	0.160584
I22456	I22316	0.0377746		I23898	Colombia_Aguazuque_MidH_HG	0.158831
I13218	I24991	0.0381389		I23898	Colombia_Bonaca_MidH_HG	0.0767455
I23671	I23896	0.0383123		I23898	Colombia_Checua_6000BP	0.169852
I24991	I13218	0.0381389		I23898	Colombia_Checua_MidH_HG	0.101925
I23896	I23671	0.0383123		I23898	Colombia_Sueva1_EarlyMidH_HG	0.0806704
I22318	PREC007	0.0384295		I23898	Colombia_Tequendama_EarlyMidH_HG	0.195762
PREC007	I22318	0.0384295		I23898	Colombia_Tequendama_MidH_HG	0.119662
I22323	I23673	0.0386276		I23898	Colombia_Ubate_MidH_HG	0.35937
I23673	I22323	0.0386276		I23898	Colombia_VistaHermosa_InitialLateH_HG	0.0947944
I23671	I24991	0.0398167		I23898	I22318	0.047906
I24991	I23671	0.0398167		I23898	I22323	0.112188
I22328	I22623	0.0399925		I23898	I22326	0.0108488
I22623	I22328	0.0399925		I23898	I22623	0.00453706
I22323	I24985	0.0403886		I23898	I23671	0.00426006
I24985	I22323	0.0403886		I23898	I23787	0.0258984
I22318	I23894	0.0407708		I23898	PREC007	0.0448433
I23894	I22318	0.0407708		PREC007	Colombia_Aguazuque_InitialLateH_HG	0.0662129
I23671	I24982	0.0414493		PREC007	Colombia_Aguazuque_MidH_HG	0.178686
I24982	I23671	0.0414493		PREC007	Colombia_Bonaca_MidH_HG	0.028747
I23896	I22318	0.0415749		PREC007	Colombia_Checua_6000BP	0.00319235
I22318	I23896	0.0415749		PREC007	Colombia_Checua_MidH_HG	0.0197022
I23783	I23787	0.0420381		PREC007	Colombia_Sueva1_EarlyMidH_HG	0.14162
I23787	I23783	0.0420381		PREC007	Colombia_Tequendama_EarlyMidH_HG	0.00816105
I22326	I22622	0.0422475		PREC007	Colombia_Tequendama_MidH_HG	0.0696431
I22622	I22326	0.0422475		PREC007	Colombia_Ubate_MidH_HG	0.404648
I13218	I22326	0.0425489		PREC007	Colombia_VistaHermosa_InitialLateH_HG	0.209845
I22326	I13218	0.0425489		PREC007	I22318	0.0384295
I22819	I24985	0.0434057		PREC007	I22323	0.579907
I24985	I22819	0.0434057		PREC007	I22326	0.00824677
I22324	PREC004	0.0436218		PREC007	I22623	0.0314719
PREC004	I22324	0.0436218		PREC007	I23671	0.00650726
I23684	I23898	0.043817		PREC007	I23787	0.0582427
I23898	I23684	0.043817		PREC007	I23898	0.0448433
I13218	I22318	0.0442093
I22318	I13218	0.0442093
I22318	I22621	0.0447392
I22621	I22318	0.0447392
I22324	I22456	0.0447909
I22456	I22324	0.0447909
I23898	PREC007	0.0448433
PREC007	I23898	0.0448433
I22623	PREC002	0.0448487
PREC002	I22623	0.0448487
I22326	I22623	0.04497
I22623	I22326	0.04497
I23672	I23673	0.0449701
I23673	I23672	0.0449701
I22318	I22622	0.0450793
I22622	I22318	0.0450793
I22323	I22623	0.045364
I22623	I22323	0.045364
I22320	I22623	0.0454682
I22623	I22320	0.0454682
I22317	I22326	0.0467223
I22326	I22317	0.0467223
I22324	I24985	0.0469879
I24985	I22324	0.0469879
I28092	PREC005	0.0471523
PREC005	I28092	0.0471523
I23673	I24987	0.0472863
I24987	I23673	0.0472863
I22318	I23898	0.047906
I23898	I22318	0.047906
I23896	PREC003	0.0479679
PREC003	I23896	0.0479679
I22322	I22456	0.0480362
I22456	I22322	0.0480362
I22819	PREC005	0.0481797
PREC005	I22819	0.0481797
I22623	I23671	0.0483651
I23671	I22623	0.0483651
I22316	I22320	0.0488104
I22320	I22316	0.0488104
I22819	PREC001	0.0489631
PREC001	I22819	0.0489631
I23671	PREC006	0.0509228
PREC006	I23671	0.0509228
I22318	I23787	0.0509904
I23787	I22318	0.0509904
I22325	I23787	0.0512213
I23787	I22325	0.0512213
I22316	I22323	0.0522504
I22323	I22316	0.0522504
I22628	I23787	0.0522516
I23787	I22628	0.0522516
I24991	PREC004	0.0530774
PREC004	I24991	0.0530774
I22326	I23673	0.0550095
I23673	I22326	0.0550095
I22327	I22621	0.0555262
I22621	I22327	0.0555262
I22323	I22324	0.0566981
I22324	I22323	0.0566981
I22623	I28092	0.057026
I28092	I22623	0.057026
I22317	I22318	0.0570303
I22318	I22317	0.0570303
I22621	I23671	0.0578045
I23671	I22621	0.0578045
I22320	I22470	0.0580296
I22470	I22320	0.0580296
I23787	PREC007	0.0582427
PREC007	I23787	0.0582427
I22469	I23787	0.058325
I23787	I22469	0.058325
I22470	I23671	0.0585593
I23671	I22470	0.0585593
I22323	I22819	0.0600788
I22819	I22323	0.0600788
I22325	PREC006	0.0600869
PREC006	I22325	0.0600869
I22322	I23671	0.0612685
I23671	I22322	0.0612685
I13218	I23898	0.0618101
I23898	I13218	0.0618101
I22323	I22327	0.0618221
I22327	I22323	0.0618221
I22329	I23787	0.0618767
I23787	I22329	0.0618767
I23671	PREC004	0.0623039
PREC004	I23671	0.0623039
I22323	I23787	0.0626002
I23787	I22323	0.0626002
I22328	PREC006	0.0630603
PREC006	I22328	0.0630603
I22320	I23796	0.0633402
I23796	I22320	0.0633402
I22320	PREC001	0.0647399
PREC001	I22320	0.0647399
I23673	I23785	0.0650965
I23785	I23673	0.0650965
I22316	I23672	0.0658131
I23672	I22316	0.0658131
I24985	PREC007	0.0659576
PREC007	I24985	0.0659576
I23787	PREC003	0.06703
PREC003	I23787	0.06703
I22469	I23671	0.0671689
I23671	I22469	0.0671689
I22320	PREC007	0.0679827
PREC007	I22320	0.0679827
I22325	PREC007	0.068381
PREC007	I22325	0.068381
I22819	I24991	0.0696797
I24991	I22819	0.0696797
I22623	I24985	0.0699341
I24985	I22623	0.0699341
I24982	PREC001	0.0700322
PREC001	I24982	0.0700322
I22623	I23682	0.070133
I23682	I22623	0.070133
I22327	PREC007	0.0704499
PREC007	I22327	0.0704499
I22326	I23682	0.070799
I23682	I22326	0.070799
I22326	I22621	0.0711769
I22621	I22326	0.0711769
I22323	I22456	0.0713934
I22456	I22323	0.0713934
I22322	I23789	0.071477
I23789	I22322	0.071477
I23794	PREC007	0.0717895
PREC007	I23794	0.0717895
I22628	PREC007	0.072024
PREC007	I22628	0.072024
I22469	I22623	0.0721221
I22623	I22469	0.0721221
I23796	I24991	0.0723242
I24991	I23796	0.0723242
I23673	I23684	0.0734814
I23684	I23673	0.0734814
I22324	I23789	0.0754833
I23789	I22324	0.0754833
I22328	I23898	0.0760358
I23898	I22328	0.0760358
I22318	I22323	0.0762175
I22323	I22318	0.0762175
PREC001	PREC003	0.0763394
PREC003	PREC001	0.0763394
I23787	I23794	0.0765332
I23794	I23787	0.0765332
I22318	I22470	0.0767211
I22470	I22318	0.0767211
I22623	I23672	0.0767407
I23672	I22623	0.0767407
I23796	I23898	0.0767455
I23898	I23796	0.0767455
I22623	I23896	0.0769985
I23896	I22623	0.0769985
I22325	I22328	0.0770587
I22328	I22325	0.0770587
I22322	PREC003	0.0771824
PREC003	I22322	0.0771824
I22322	I23684	0.0776697
I23684	I22322	0.0776697
I23898	I28092	0.0806704
I28092	I23898	0.0806704
I23787	I24987	0.0829905
I24987	I23787	0.0829905
I22327	I23896	0.0830047
I23896	I22327	0.0830047
I22319	I23787	0.0834332
I23787	I22319	0.0834332
I22622	PREC007	0.0849527
PREC007	I22622	0.0849527
I22327	I22328	0.0857779
I22328	I22327	0.0857779
I22622	PREC001	0.0858887
PREC001	I22622	0.0858887
I13218	I22325	0.0859309
I22325	I13218	0.0859309
I22621	PREC006	0.0862145
PREC006	I22621	0.0862145
I22322	I22325	0.0868643
I22325	I22322	0.0868643
I22326	I22470	0.0906178
I22470	I22326	0.0906178
I22324	I23796	0.090865
I23796	I22324	0.090865
I22326	I22469	0.0912293
I22469	I22326	0.0912293
I23671	I23672	0.0915108
I23672	I23671	0.0915108
I22326	PREC004	0.0924385
PREC004	I22326	0.0924385
I22456	I24991	0.0928989
I24991	I22456	0.0928989
I23787	I23899	0.0931337
I23899	I23787	0.0931337
I22320	I22628	0.0931474
I22628	I22320	0.0931474
I22622	I23796	0.093502
I23796	I22622	0.093502
I22317	PREC006	0.093695
PREC006	I22317	0.093695
I22623	I23789	0.0937658
I23789	I22623	0.0937658
I22319	PREC005	0.094134
PREC005	I22319	0.094134
I22456	I23684	0.0943969
I23684	I22456	0.0943969
I22325	PREC002	0.0949552
PREC002	I22325	0.0949552
I22318	I22628	0.0951676
I22628	I22318	0.0951676
I23673	PREC005	0.0960921
PREC005	I23673	0.0960921
I22316	PREC005	0.0961739
PREC005	I22316	0.0961739
I22322	I22819	0.0965068
I22819	I22322	0.0965068
I22324	I23684	0.0969905
I23684	I22324	0.0969905
I22318	I22328	0.0976239
I22328	I22318	0.0976239
I22323	I22622	0.0976706
I22622	I22323	0.0976706
I23898	I24987	0.0981242
I24987	I23898	0.0981242
I22456	PREC007	0.0991397
PREC007	I22456	0.0991397
I22628	I23671	0.0994955
I23671	I22628	0.0994955
I22322	I24982	0.101066
I24982	I22322	0.101066
I22320	PREC004	0.101515
PREC004	I22320	0.101515
I23898	PREC004	0.101524
PREC004	I23898	0.101524
I22317	I23787	0.102163
I23787	I22317	0.102163
I22328	PREC007	0.102415
PREC007	I22328	0.102415
I22324	I23671	0.102435
I23671	I22324	0.102435
I22316	I23898	0.102587
I23898	I22316	0.102587
I22623	I23894	0.102714
I23894	I22623	0.102714
I22318	I22456	0.1032
I22456	I22318	0.1032
I22316	I22819	0.104351
I22819	I22316	0.104351
I24991	PREC005	0.104818
PREC005	I24991	0.104818
I22317	I22320	0.104822
I22320	I22317	0.104822
I22327	PREC001	0.104913
PREC001	I22327	0.104913
I23673	PREC006	0.105089
PREC006	I23673	0.105089
I22327	I23673	0.105198
I23673	I22327	0.105198
I22628	PREC005	0.105639
PREC005	I22628	0.105639
I22325	I23898	0.106499
I23898	I22325	0.106499
I23896	I23898	0.108017
I23898	I23896	0.108017
I22327	I23796	0.108293
I23796	I22327	0.108293
I22819	PREC006	0.109334
PREC006	I22819	0.109334
I22316	I22326	0.110413
I22326	I22316	0.110413
I22320	I23684	0.110847
I23684	I22320	0.110847
I22322	I23898	0.110912
I23898	I22322	0.110912
I23672	I23898	0.11139
I23898	I23672	0.11139
I22319	I22323	0.112156
I22323	I22319	0.112156
I22323	I23898	0.112188
I23898	I22323	0.112188
I23898	PREC006	0.112696
PREC006	I23898	0.112696
I22326	PREC002	0.114888
PREC002	I22326	0.114888
I22323	I24982	0.115535
I24982	I22323	0.115535
I22316	PREC004	0.115568
PREC004	I22316	0.115568
I22623	I24987	0.117452
I24987	I22623	0.117452
I23672	I24985	0.117701
I24985	I23672	0.117701
I22326	I23684	0.118015
I23684	I22326	0.118015
I22324	I22819	0.120857
I22819	I22324	0.120857
I23896	PREC006	0.121374
PREC006	I23896	0.121374
I22327	I22456	0.122997
I22456	I22327	0.122997
I22323	PREC006	0.123149
PREC006	I22323	0.123149
I22324	I23898	0.123368
I23898	I22324	0.123368
I22327	I23898	0.123534
I23898	I22327	0.123534
I22322	I22327	0.12354
I22327	I22322	0.12354
I22319	PREC004	0.124144
PREC004	I22319	0.124144
I22320	I22456	0.124366
I22456	I22320	0.124366
I23898	I24988	0.124628
I24988	I23898	0.124628
I22623	I23899	0.124848
I23899	I22623	0.124848
I22317	PREC005	0.125451
PREC005	I22317	0.125451
I22326	I22327	0.125703
I22327	I22326	0.125703
I23682	I23796	0.127197
I23796	I23682	0.127197
I22323	I23796	0.129281
I23796	I22323	0.129281
I22323	PREC004	0.129452
PREC004	I22323	0.129452
I22322	I23672	0.130597
I23672	I22322	0.130597
I22470	I23898	0.131496
I23898	I22470	0.131496
I24988	PREC005	0.131899
PREC005	I24988	0.131899
I22623	I23897	0.132095
I23897	I22623	0.132095
I22319	I23796	0.132629
I23796	I22319	0.132629
I22324	I22328	0.132787
I22328	I22324	0.132787
I22326	I23783	0.132906
I23783	I22326	0.132906
I23898	I24991	0.133832
I24991	I23898	0.133832
I22323	I23785	0.133926
I23785	I22323	0.133926
I23672	I23896	0.134995
I23896	I23672	0.134995
I22323	I28092	0.135114
I28092	I22323	0.135114
I22469	I23673	0.135821
I23673	I22469	0.135821
I22326	I24985	0.135935
I24985	I22326	0.135935
I22322	I23796	0.136176
I23796	I22322	0.136176
PREC004	PREC007	0.136838
PREC007	PREC004	0.136838
I23899	PREC007	0.136987
PREC007	I23899	0.136987
I23898	I23899	0.137669
I23899	I23898	0.137669
I22456	I23672	0.137788
I23672	I22456	0.137788
I23794	PREC001	0.137901
PREC001	I23794	0.137901
I22318	I22469	0.138173
I22469	I22318	0.138173
PREC001	PREC007	0.138296
PREC007	PREC001	0.138296
I22318	PREC003	0.138616
PREC003	I22318	0.138616
I22456	PREC003	0.13947
PREC003	I22456	0.13947
I22318	I28092	0.139704
I28092	I22318	0.139704
I22621	PREC003	0.141397
PREC003	I22621	0.141397
I28092	PREC007	0.14162
PREC007	I28092	0.14162
I22320	I23896	0.144062
I23896	I22320	0.144062
I24982	PREC005	0.144428
PREC005	I24982	0.144428
I22322	I23785	0.144735
I23785	I22322	0.144735
I13218	I23672	0.14533
I23672	I13218	0.14533
I23682	I28092	0.147569
I28092	I23682	0.147569
I22328	I23682	0.147719
I23682	I22328	0.147719
I22621	PREC004	0.149389
PREC004	I22621	0.149389
I22320	I22819	0.149903
I22819	I22320	0.149903
I22328	I23673	0.150361
I23673	I22328	0.150361
I22317	I22319	0.150418
I22319	I22317	0.150418
I22320	I23673	0.15045
I23673	I22320	0.15045
I22324	I23787	0.152238
I23787	I22324	0.152238
I23684	I24991	0.152722
I24991	I23684	0.152722
I22622	I23785	0.153227
I23785	I22622	0.153227
I22324	I23673	0.153314
I23673	I22324	0.153314
I22623	I24988	0.153722
I24988	I22623	0.153722
I22328	I23671	0.154105
I23671	I22328	0.154105
I22322	I24987	0.155732
I24987	I22322	0.155732
I22456	I23796	0.157463
I23796	I22456	0.157463
I22316	I22621	0.157489
I22621	I22316	0.157489
I24987	PREC007	0.158239
PREC007	I24987	0.158239
I23794	I23896	0.158659
I23896	I23794	0.158659
I22621	I24987	0.158853
I24987	I22621	0.158853
I13218	I23673	0.159185
I23673	I13218	0.159185
I22456	I28092	0.160306
I28092	I22456	0.160306
I22328	I23794	0.160921
I23794	I22328	0.160921
I22323	I22328	0.161727
I22328	I22323	0.161727
I22623	I23794	0.16177
I23794	I22623	0.16177
I23672	I23787	0.16192
I23787	I23672	0.16192
I22320	PREC005	0.162673
PREC005	I22320	0.162673
I24985	PREC006	0.163483
PREC006	I24985	0.163483
I22470	I22623	0.164462
I22623	I22470	0.164462
I23682	I23787	0.164575
I23787	I23682	0.164575
I13218	I22324	0.164959
I22324	I13218	0.164959
I22320	I23898	0.165234
I23898	I22320	0.165234
I23796	PREC005	0.165647
PREC005	I23796	0.165647
I22469	I23796	0.166036
I23796	I22469	0.166036
I23672	I23796	0.167036
I23796	I23672	0.167036
I22326	I24991	0.167486
I24991	I22326	0.167486
I23783	I23796	0.167518
I23796	I23783	0.167518
I22456	I24982	0.169483
I24982	I22456	0.169483
I23789	I23796	0.170079
I23796	I23789	0.170079
I13218	I22317	0.170231
I22317	I13218	0.170231
I22326	I23893	0.170978
I23893	I22326	0.170978
I13218	I22328	0.171839
I22328	I13218	0.171839
I23796	I24985	0.172191
I24985	I23796	0.172191
I22456	I23673	0.17223
I23673	I22456	0.17223
I22621	I23796	0.172242
I23796	I22621	0.172242
I23783	PREC004	0.173181
PREC004	I23783	0.173181
I23671	I23893	0.174139
I23893	I23671	0.174139
I22316	I22318	0.174633
I22318	I22316	0.174633
I22318	I22320	0.175467
I22320	I22318	0.175467
I22325	I24985	0.175667
I24985	I22325	0.175667
I22469	I23896	0.175906
I23896	I22469	0.175906
I23671	I24987	0.176884
I24987	I23671	0.176884
I23673	PREC001	0.177004
PREC001	I23673	0.177004
I23783	PREC005	0.178052
PREC005	I23783	0.178052
I22621	I23785	0.178793
I23785	I22621	0.178793
I23789	I28092	0.1788
I28092	I23789	0.1788
I23673	I23789	0.179393
I23789	I23673	0.179393
I23896	I24982	0.179407
I24982	I23896	0.179407
I24982	I24991	0.179603
I24991	I24982	0.179603
PREC001	PREC006	0.18111
PREC006	PREC001	0.18111
I22324	I23896	0.181422
I23896	I22324	0.181422
I23796	I23896	0.181457
I23896	I23796	0.181457
I23684	PREC003	0.182011
PREC003	I23684	0.182011
I22323	PREC002	0.183058
PREC002	I22323	0.183058
I23896	PREC005	0.183428
PREC005	I23896	0.183428
I23684	PREC005	0.183494
PREC005	I23684	0.183494
I22623	I23684	0.184544
I23684	I22623	0.184544
I22623	PREC005	0.184814
PREC005	I22623	0.184814
I22317	I23671	0.185242
I23671	I22317	0.185242
I13218	I23896	0.185646
I23896	I13218	0.185646
I22316	I23789	0.186093
I23789	I22316	0.186093
I22819	I23785	0.186686
I23785	I22819	0.186686
I22328	I23672	0.187624
I23672	I22328	0.187624
I22317	I22325	0.187694
I22325	I22317	0.187694
PREC003	PREC004	0.18795
PREC004	PREC003	0.18795
I22326	I23672	0.18826
I23672	I22326	0.18826
I23789	PREC006	0.189395
PREC006	I23789	0.189395
I22320	I22621	0.190209
I22621	I22320	0.190209
I22621	I23898	0.191411
I23898	I22621	0.191411
I23896	PREC002	0.193232
PREC002	I23896	0.193232
PREC001	PREC002	0.19557
PREC002	PREC001	0.19557
I23898	I24982	0.195762
I24982	I23898	0.195762
I22316	I23783	0.196033
I23783	I22316	0.196033
I13218	I23783	0.196833
I23783	I13218	0.196833
I24987	PREC001	0.197742
PREC001	I24987	0.197742
I22323	I22470	0.197781
I22470	I22323	0.197781
I22327	I22470	0.197924
I22470	I22327	0.197924
I22317	I23785	0.198482
I23785	I22317	0.198482
I22456	I24985	0.198483
I24985	I22456	0.198483
PREC003	PREC005	0.198608
PREC005	PREC003	0.198608
I22322	I23682	0.201188
I23682	I22322	0.201188
I13218	PREC003	0.202123
PREC003	I13218	0.202123
I22328	PREC003	0.202489
PREC003	I22328	0.202489
I23671	I23682	0.203936
I23682	I23671	0.203936
I13218	I22316	0.203979
I22316	I13218	0.203979
PREC001	PREC004	0.204295
PREC004	PREC001	0.204295
I22317	I22323	0.204433
I22323	I22317	0.204433
I22317	I22819	0.20573
I22819	I22317	0.20573
I22327	I23783	0.206991
I23783	I22327	0.206991
I22320	I22325	0.208923
I22325	I22320	0.208923
I22628	I23898	0.210316
I23898	I22628	0.210316
I22320	I22323	0.210591
I22323	I22320	0.210591
I22324	I22325	0.210757
I22325	I22324	0.210757
I13218	PREC001	0.211987
PREC001	I13218	0.211987
I22621	PREC001	0.215185
PREC001	I22621	0.215185
I23796	I23897	0.215767
I23897	I23796	0.215767
I22316	PREC006	0.216117
PREC006	I22316	0.216117
I23785	I23896	0.220672
I23896	I23785	0.220672
I22323	I22621	0.220792
I22621	I22323	0.220792
I22317	I22322	0.222164
I22322	I22317	0.222164
I24985	PREC003	0.223289
PREC003	I24985	0.223289
I22327	I22819	0.224223
I22819	I22327	0.224223
I23684	I24985	0.224699
I24985	I23684	0.224699
I23672	PREC001	0.22515
PREC001	I23672	0.22515
I22456	I22628	0.226806
I22628	I22456	0.226806
I22319	PREC001	0.227307
PREC001	I22319	0.227307
I22325	I22622	0.227312
I22622	I22325	0.227312
I22628	PREC006	0.228168
PREC006	I22628	0.228168
I22318	PREC002	0.22894
PREC002	I22318	0.22894
I23896	I24987	0.230748
I24987	I23896	0.230748
I24985	PREC004	0.230901
PREC004	I24985	0.230901
I22621	PREC002	0.233529
PREC002	I22621	0.233529
I22328	I23896	0.233539
I23896	I22328	0.233539
I22470	PREC005	0.233817
PREC005	I22470	0.233817
I22319	I23898	0.234759
I23898	I22319	0.234759
I22319	PREC006	0.237443
PREC006	I22319	0.237443
I22328	I22622	0.23796
I22622	I22328	0.23796
I22320	I24985	0.23803
I24985	I22320	0.23803
I23783	I24985	0.239065
I24985	I23783	0.239065
I22317	I23673	0.23923
I23673	I22317	0.23923
I23672	PREC005	0.239514
PREC005	I23672	0.239514
I24985	PREC005	0.240633
PREC005	I24985	0.240633
I22318	I23682	0.240718
I23682	I22318	0.240718
I24985	I24987	0.242126
I24987	I24985	0.242126
I13218	I22322	0.242256
I22322	I13218	0.242256
I22456	PREC006	0.242836
PREC006	I22456	0.242836
I22326	I23794	0.243646
I23794	I22326	0.243646
I22329	I23898	0.244447
I23898	I22329	0.244447
I24988	PREC006	0.245606
PREC006	I24988	0.245606
I23896	PREC004	0.246013
PREC004	I23896	0.246013
I23684	I23794	0.246241
I23794	I23684	0.246241
I22456	I22819	0.247307
I22819	I22456	0.247307
I22327	I28092	0.247479
I28092	I22327	0.247479
I22324	I22621	0.248728
I22621	I22324	0.248728
I22318	I22329	0.248878
I22329	I22318	0.248878
I23896	I23899	0.249654
I23899	I23896	0.249654
I23682	PREC001	0.25096
PREC001	I23682	0.25096
I22628	PREC004	0.251646
PREC004	I22628	0.251646
I23673	I23796	0.252064
I23796	I23673	0.252064
I23785	PREC005	0.252461
PREC005	I23785	0.252461
I22322	I22329	0.252558
I22329	I22322	0.252558
I23787	I23897	0.253556
I23897	I23787	0.253556
I22326	PREC001	0.255749
PREC001	I22326	0.255749
I22325	I23893	0.257488
I23893	I22325	0.257488
I22318	I23899	0.258405
I23899	I22318	0.258405
I22470	I23672	0.258546
I23672	I22470	0.258546
I22819	I24987	0.259532
I24987	I22819	0.259532
I23684	PREC006	0.259658
PREC006	I23684	0.259658
I22318	I23783	0.261626
I23783	I22318	0.261626
I24991	PREC006	0.262789
PREC006	I24991	0.262789
I22319	I23794	0.26318
I23794	I22319	0.26318
I22323	I23896	0.263404
I23896	I22323	0.263404
I22319	I22326	0.265299
I22326	I22319	0.265299
I22456	I23896	0.265323
I23896	I22456	0.265323
I23785	PREC007	0.265656
PREC007	I23785	0.265656
I23684	I23783	0.265816
I23783	I23684	0.265816
I22623	PREC001	0.266332
PREC001	I22623	0.266332
I22819	I23896	0.267631
I23896	I22819	0.267631
I23682	I23684	0.269626
I23684	I23682	0.269626
I22320	I23785	0.269755
I23785	I22320	0.269755
I22316	I24982	0.270933
I24982	I22316	0.270933
I22328	I23796	0.271076
I23796	I22328	0.271076
I24985	PREC002	0.271144
PREC002	I24985	0.271144
I22327	I22628	0.272496
I22628	I22327	0.272496
I22324	PREC002	0.273831
PREC002	I22324	0.273831
I22328	I24982	0.275325
I24982	I22328	0.275325
I22319	I22470	0.275636
I22470	I22319	0.275636
I22317	I23898	0.276772
I23898	I22317	0.276772
I23673	I24991	0.276796
I24991	I23673	0.276796
I22328	I23684	0.276841
I23684	I22328	0.276841
I22317	I22327	0.277035
I22327	I22317	0.277035
I23785	I23794	0.278437
I23794	I23785	0.278437
I22322	I22469	0.278544
I22469	I22322	0.278544
I22325	I23789	0.278642
I23789	I22325	0.278642
I22622	I23684	0.278739
I23684	I22622	0.278739
I22328	I22329	0.278745
I22329	I22328	0.278745
I22819	I23684	0.281052
I23684	I22819	0.281052
I22329	I23671	0.283398
I23671	I22329	0.283398
I23789	I24991	0.283513
I24991	I23789	0.283513
I22317	I28092	0.283827
I28092	I22317	0.283827
I22325	I23684	0.284105
I23684	I22325	0.284105
I22622	PREC004	0.284501
PREC004	I22622	0.284501
I22320	I28092	0.285219
I28092	I22320	0.285219
I23672	I28092	0.285559
I28092	I23672	0.285559
I22456	I23794	0.286038
I23794	I22456	0.286038
I22323	I23794	0.286623
I23794	I22323	0.286623
I22628	I23684	0.288097
I23684	I22628	0.288097
I22819	I23783	0.28835
I23783	I22819	0.28835
I13218	I22623	0.290341
I22623	I13218	0.290341
I13218	I22621	0.291055
I22621	I13218	0.291055
I23671	I23794	0.291452
I23794	I23671	0.291452
I24988	PREC002	0.291799
PREC002	I24988	0.291799
I22327	I24991	0.291932
I24991	I22327	0.291932
I22819	PREC002	0.29204
PREC002	I22819	0.29204
I22323	I23684	0.292458
I23684	I22323	0.292458
I23794	I24991	0.2925
I24991	I23794	0.2925
I23783	PREC006	0.293266
PREC006	I23783	0.293266
I22318	I23794	0.294744
I23794	I22318	0.294744
I22326	I23894	0.295021
I23894	I22326	0.295021
I22328	I23783	0.295763
I23783	I22328	0.295763
I22819	I23789	0.298607
I23789	I22819	0.298607
I22328	PREC002	0.299213
PREC002	I22328	0.299213
I22317	PREC007	0.299775
PREC007	I22317	0.299775
I24987	I28092	0.299954
I28092	I24987	0.299954
I22469	I23785	0.300934
I23785	I22469	0.300934
I22328	I22456	0.302408
I22456	I22328	0.302408
I22320	PREC002	0.303237
PREC002	I22320	0.303237
I23783	I23785	0.30337
I23785	I23783	0.30337
I23794	I24988	0.303506
I24988	I23794	0.303506
I13218	I22628	0.304894
I22628	I13218	0.304894
I22326	I24987	0.306135
I24987	I22326	0.306135
I22621	I23684	0.308362
I23684	I22621	0.308362
I22456	I24987	0.309276
I24987	I22456	0.309276
I22319	I22329	0.309283
I22329	I22319	0.309283
I23672	PREC007	0.309716
PREC007	I23672	0.309716
I22469	I24985	0.309829
I24985	I22469	0.309829
I22819	I23672	0.310152
I23672	I22819	0.310152
I23789	I23794	0.310997
I23794	I23789	0.310997
I22322	I22328	0.311795
I22328	I22322	0.311795
I24982	I24985	0.311803
I24985	I24982	0.311803
I22318	I22322	0.312551
I22322	I22318	0.312551
I22327	I24988	0.312712
I24988	I22327	0.312712
I23684	PREC002	0.312855
PREC002	I23684	0.312855
I22326	I22628	0.312946
I22628	I22326	0.312946
I22326	I23789	0.314518
I23789	I22326	0.314518
I23783	I24982	0.314964
I24982	I23783	0.314964
I22324	I22327	0.315319
I22327	I22324	0.315319
I22318	PREC006	0.316735
PREC006	I22318	0.316735
I22316	I23682	0.317606
I23682	I22316	0.317606
I24982	PREC002	0.31787
PREC002	I24982	0.31787
I22325	I22327	0.318016
I22327	I22325	0.318016
I23682	I23785	0.31944
I23785	I23682	0.31944
I22621	I23789	0.320396
I23789	I22621	0.320396
I23672	PREC002	0.320971
PREC002	I23672	0.320971
I22316	I23684	0.321196
I23684	I22316	0.321196
I22469	I23898	0.321898
I23898	I22469	0.321898
I22621	PREC007	0.322695
PREC007	I22621	0.322695
I22328	I23789	0.322878
I23789	I22328	0.322878
I22319	I23789	0.322906
I23789	I22319	0.322906
I22328	PREC004	0.323575
PREC004	I22328	0.323575
I23893	I24988	0.32446
I24988	I23893	0.32446
I22317	PREC001	0.324779
PREC001	I22317	0.324779
I23789	I24982	0.325687
I24982	I23789	0.325687
I23672	I23785	0.326058
I23785	I23672	0.326058
I22324	I23785	0.326726
I23785	I22324	0.326726
I22324	I22470	0.32701
I22470	I22324	0.32701
I22621	I24985	0.328255
I24985	I22621	0.328255
I22316	I22319	0.329092
I22319	I22316	0.329092
I22470	I22819	0.329469
I22819	I22470	0.329469
I22323	I23894	0.329529
I23894	I22323	0.329529
I23673	PREC003	0.330503
PREC003	I23673	0.330503
I22328	I24991	0.330546
I24991	I22328	0.330546
I23789	PREC001	0.330719
PREC001	I23789	0.330719
I23783	I23794	0.330973
I23794	I23783	0.330973
I23684	I24982	0.332196
I24982	I23684	0.332196
I23673	I24985	0.332229
I24985	I23673	0.332229
I22456	I22469	0.33478
I22469	I22456	0.33478
I22469	I22819	0.335908
I22819	I22469	0.335908
I22623	PREC006	0.336133
PREC006	I22623	0.336133
I22322	I23894	0.337009
I23894	I22322	0.337009
I22325	I22470	0.337402
I22470	I22325	0.337402
I22319	I23785	0.338693
I23785	I22319	0.338693
I23682	PREC004	0.339452
PREC004	I23682	0.339452
I22322	PREC001	0.339898
PREC001	I22322	0.339898
I23682	PREC005	0.340257
PREC005	I23682	0.340257
I22325	PREC001	0.34033
PREC001	I22325	0.34033
I22320	I22322	0.341671
I22322	I22320	0.341671
I22316	I22327	0.341958
I22327	I22316	0.341958
I13218	I22319	0.342542
I22319	I13218	0.342542
I22819	I23682	0.342803
I23682	I22819	0.342803
I28092	PREC004	0.34456
PREC004	I28092	0.34456
I22320	I23789	0.344662
I23789	I22320	0.344662
PREC003	PREC006	0.347446
PREC006	PREC003	0.347446
I22621	I23794	0.347645
I23794	I22621	0.347645
I23672	I24991	0.347744
I24991	I23672	0.347744
I22456	I22470	0.349591
I22470	I22456	0.349591
I22819	I23898	0.350037
I23898	I22819	0.350037
I23796	I24987	0.352521
I24987	I23796	0.352521
I22326	I24982	0.354991
I24982	I22326	0.354991
I23794	I28092	0.355741
I28092	I23794	0.355741
I23684	I23899	0.356234
I23899	I23684	0.356234
I24991	PREC007	0.357043
PREC007	I24991	0.357043
I22320	I24982	0.358006
I24982	I22320	0.358006
I22323	I23899	0.358413
I23899	I22323	0.358413
I23893	I23898	0.35937
I23898	I23893	0.35937
I22328	I22819	0.360368
I22819	I22328	0.360368
I22622	I24988	0.360552
I24988	I22622	0.360552
I22326	I23897	0.361608
I23897	I22326	0.361608
I13218	I23682	0.361812
I23682	I13218	0.361812
I22319	I24987	0.362211
I24987	I22319	0.362211
I22319	I23672	0.3628
I23672	I22319	0.3628
I22323	PREC003	0.362867
PREC003	I22323	0.362867
I23684	I23796	0.36319
I23796	I23684	0.36319
I22323	I23893	0.364092
I23893	I22323	0.364092
I22316	I22325	0.364295
I22325	I22316	0.364295
I22819	PREC004	0.364443
PREC004	I22819	0.364443
I22470	I23783	0.367906
I23783	I22470	0.367906
I23783	I23898	0.36794
I23898	I23783	0.36794
I22319	I22325	0.368761
I22325	I22319	0.368761
I23898	PREC005	0.369735
PREC005	I23898	0.369735
I22456	I24988	0.371092
I24988	I22456	0.371092
I23789	I24988	0.371709
I24988	I23789	0.371709
I22819	I23796	0.371749
I23796	I22819	0.371749
I23785	PREC002	0.371789
PREC002	I23785	0.371789
I22318	I24988	0.372221
I24988	I22318	0.372221
I22320	I24988	0.372979
I24988	I22320	0.372979
I13218	I22320	0.376061
I22320	I13218	0.376061
I22317	I22324	0.377086
I22324	I22317	0.377086
I22317	I23684	0.377145
I23684	I22317	0.377145
I22320	I24991	0.377787
I24991	I22320	0.377787
I22327	PREC004	0.377838
PREC004	I22327	0.377838
I22470	I23794	0.378028
I23794	I22470	0.378028
I22324	I28092	0.37878
I28092	I22324	0.37878
I23796	I24988	0.378852
I24988	I23796	0.378852
I22322	I23794	0.379317
I23794	I22322	0.379317
I23789	I23896	0.380008
I23896	I23789	0.380008
I22326	I22819	0.380832
I22819	I22326	0.380832
I22328	I24987	0.381076
I24987	I22328	0.381076
I22317	I24985	0.381451
I24985	I22317	0.381451
I22326	I22328	0.382053
I22328	I22326	0.382053
I23796	PREC006	0.383819
PREC006	I23796	0.383819
I22327	I24985	0.384564
I24985	I22327	0.384564
I23673	I24982	0.384971
I24982	I23673	0.384971
I23785	I24991	0.386538
I24991	I23785	0.386538
I24991	PREC002	0.386684
PREC002	I24991	0.386684
I22456	I23785	0.387361
I23785	I22456	0.387361
I22322	I24985	0.387747
I24985	I22322	0.387747
I22316	I22328	0.388633
I22328	I22316	0.388633
I22319	I23684	0.389062
I23684	I22319	0.389062
I23894	I23898	0.389231
I23898	I23894	0.389231
I22328	I24985	0.389436
I24985	I22328	0.389436
I23794	I24985	0.390352
I24985	I23794	0.390352
I23785	I23789	0.390402
I23789	I23785	0.390402
I22317	I23794	0.390549
I23794	I22317	0.390549
I24987	PREC005	0.390569
PREC005	I24987	0.390569
I22325	I23785	0.391594
I23785	I22325	0.391594
I22320	I22324	0.391761
I22324	I22320	0.391761
I22628	I23789	0.393235
I23789	I22628	0.393235
I22325	I23896	0.39327
I23896	I22325	0.39327
I28092	PREC006	0.394146
PREC006	I28092	0.394146
I23794	PREC004	0.394185
PREC004	I23794	0.394185
I22621	I23672	0.39507
I23672	I22621	0.39507
I23684	I23789	0.395775
I23789	I23684	0.395775
I23783	PREC001	0.395929
PREC001	I23783	0.395929
I22319	I23673	0.396303
I23673	I22319	0.396303
I22317	PREC004	0.396444
PREC004	I22317	0.396444
I22323	I22325	0.396987
I22325	I22323	0.396987
I13218	I22819	0.397389
I22819	I13218	0.397389
I22621	I24991	0.397649
I24991	I22621	0.397649
I23787	I24991	0.397789
I24991	I23787	0.397789
I23898	PREC003	0.397906
PREC003	I23898	0.397906
I13218	I22469	0.397938
I22469	I13218	0.397938
I22319	PREC003	0.398036
PREC003	I22319	0.398036
I22328	I23785	0.398079
I23785	I22328	0.398079
I22327	I23785	0.398897
I23785	I22327	0.398897
I23796	I23894	0.399972
I23894	I23796	0.399972
I22327	I23682	0.400575
I23682	I22327	0.400575
I23894	I24988	0.402753
I24988	I23894	0.402753
I22324	I23894	0.403611
I23894	I22324	0.403611
I23783	I23789	0.403904
I23789	I23783	0.403904
I22323	PREC001	0.40456
PREC001	I22323	0.40456
I23893	PREC007	0.404648
PREC007	I23893	0.404648
I22325	I22469	0.405801
I22469	I22325	0.405801
I22470	I23789	0.40588
I23789	I22470	0.40588
I22316	I24988	0.408054
I24988	I22316	0.408054
I24982	PREC006	0.408299
PREC006	I24982	0.408299
I23673	I23899	0.408747
I23899	I23673	0.408747
I22317	I22622	0.411284
I22622	I22317	0.411284
I22316	I22469	0.411604
I22469	I22316	0.411604
I23794	I23796	0.412318
I23796	I23794	0.412318
I22318	I23785	0.412827
I23785	I22318	0.412827
I22316	I23796	0.412997
I23796	I22316	0.412997
I13218	I24988	0.413151
I24988	I13218	0.413151
I22469	I22470	0.413593
I22470	I22469	0.413593
I24985	I24991	0.414437
I24991	I24985	0.414437
I24991	I28092	0.414455
I28092	I24991	0.414455
I23789	PREC003	0.415759
PREC003	I23789	0.415759
I22328	I22470	0.416647
I22470	I22328	0.416647
I22329	PREC007	0.417008
PREC007	I22329	0.417008
I22628	I23796	0.417563
I23796	I22628	0.417563
I22328	I22469	0.417707
I22469	I22328	0.417707
I22469	I23794	0.419253
I23794	I22469	0.419253
I22323	I23789	0.419407
I23789	I22323	0.419407
I22328	PREC001	0.420063
PREC001	I22328	0.420063
I23894	PREC007	0.420483
PREC007	I23894	0.420483
I22819	I23899	0.421184
I23899	I22819	0.421184
I22819	I23794	0.423222
I23794	I22819	0.423222
I22622	PREC006	0.423504
PREC006	I22622	0.423504
I22322	I22470	0.423697
I22470	I22322	0.423697
I22470	I24988	0.424529
I24988	I22470	0.424529
I23894	I24991	0.426808
I24991	I23894	0.426808
I22456	I23899	0.427874
I23899	I22456	0.427874
I22317	I24982	0.427999
I24982	I22317	0.427999
I22469	PREC001	0.428083
PREC001	I22469	0.428083
I22621	I24982	0.428462
I24982	I22621	0.428462
I13218	I22456	0.429815
I22456	I13218	0.429815
I22325	I23673	0.430062
I23673	I22325	0.430062
I22319	I23896	0.430515
I23896	I22319	0.430515
I23783	PREC003	0.431864
PREC003	I23783	0.431864
I22327	PREC002	0.433137
PREC002	I22327	0.433137
I22819	I23893	0.433197
I23893	I22819	0.433197
I23796	PREC002	0.433347
PREC002	I23796	0.433347
I22469	I22621	0.433774
I22621	I22469	0.433774
I23796	PREC001	0.434093
PREC001	I23796	0.434093
I23673	I24988	0.437203
I24988	I23673	0.437203
I23682	PREC002	0.438658
PREC002	I23682	0.438658
I22456	I22621	0.439087
I22621	I22456	0.439087
I23682	I24985	0.439777
I24985	I23682	0.439777
I22628	I23794	0.440872
I23794	I22628	0.440872
I22319	I24982	0.441202
I24982	I22319	0.441202
I22316	I23794	0.442595
I23794	I22316	0.442595
I23796	I23899	0.443475
I23899	I23796	0.443475
I22320	PREC003	0.446544
PREC003	I22320	0.446544
I22469	I24982	0.446882
I24982	I22469	0.446882
I22325	I24987	0.447486
I24987	I22325	0.447486
I23673	I23783	0.448021
I23783	I23673	0.448021
I22325	I23794	0.448102
I23794	I22325	0.448102
I22323	I22628	0.449267
I22628	I22323	0.449267
I22324	I23899	0.449439
I23899	I22324	0.449439
I22319	I24985	0.449892
I24985	I22319	0.449892
I23789	I24987	0.450057
I24987	I23789	0.450057
I22628	I23785	0.450184
I23785	I22628	0.450184
I24991	PREC003	0.450525
PREC003	I24991	0.450525
I22623	PREC004	0.451514
PREC004	I22623	0.451514
I22325	I23672	0.45161
I23672	I22325	0.45161
I13218	I23789	0.452025
I23789	I13218	0.452025
I23893	PREC003	0.452057
PREC003	I23893	0.452057
I22324	I23783	0.45296
I23783	I22324	0.45296
I22628	I23672	0.453867
I23672	I22628	0.453867
I22622	I28092	0.455253
I28092	I22622	0.455253
I22324	PREC006	0.455849
PREC006	I22324	0.455849
I22322	I22622	0.456984
I22622	I22322	0.456984
I22325	I23796	0.458376
I23796	I22325	0.458376
I22470	I22621	0.458642
I22621	I22470	0.458642
I23899	PREC004	0.458922
PREC004	I23899	0.458922
I23896	I24988	0.46139
I24988	I23896	0.46139
I22327	PREC006	0.461645
PREC006	I22327	0.461645
I23785	PREC006	0.462182
PREC006	I23785	0.462182
I22325	I23894	0.462549
I23894	I22325	0.462549
I22456	I23898	0.462758
I23898	I22456	0.462758
I22622	I23896	0.463312
I23896	I22622	0.463312
I24988	PREC003	0.463393
PREC003	I24988	0.463393
I22316	I24987	0.463892
I24987	I22316	0.463892
I23684	I23896	0.464168
I23896	I23684	0.464168
I22316	I22317	0.464521
I22317	I22316	0.464521
I22329	I24988	0.465498
I24988	I22329	0.465498
I22316	I23785	0.466101
I23785	I22316	0.466101
I23682	PREC007	0.466646
PREC007	I23682	0.466646
I22628	PREC001	0.467274
PREC001	I22628	0.467274
I22329	PREC002	0.467828
PREC002	I22329	0.467828
I13218	I22327	0.472282
I22327	I13218	0.472282
I22322	PREC006	0.472531
PREC006	I22322	0.472531
I22322	I23783	0.472532
I23783	I22322	0.472532
I22623	I23785	0.472857
I23785	I22623	0.472857
I22328	I23894	0.474131
I23894	I22328	0.474131
I22318	I24987	0.47592
I24987	I22318	0.47592
I23897	I23898	0.47673
I23898	I23897	0.47673
I22329	I28092	0.478054
I28092	I22329	0.478054
I22322	I22324	0.478228
I22324	I22322	0.478228
I23896	PREC001	0.478711
PREC001	I23896	0.478711
I23896	I24991	0.479173
I24991	I23896	0.479173
I22322	I23899	0.479394
I23899	I22322	0.479394
I13218	I22622	0.47951
I22622	I13218	0.47951
I22456	I23783	0.480704
I23783	I22456	0.480704
I22469	I28092	0.482255
I28092	I22469	0.482255
I22622	I24985	0.482806
I24985	I22622	0.482806
I23896	I28092	0.483608
I28092	I23896	0.483608
I28092	PREC003	0.483814
PREC003	I28092	0.483814
I22317	PREC003	0.484082
PREC003	I22317	0.484082
I23783	PREC002	0.484253
PREC002	I23783	0.484253
I22469	PREC003	0.486403
PREC003	I22469	0.486403
I22325	I22326	0.486799
I22326	I22325	0.486799
I23671	I23897	0.487132
I23897	I23671	0.487132
I22317	I23896	0.48824
I23896	I22317	0.48824
I22324	I23893	0.490351
I23893	I22324	0.490351
I22324	I22329	0.491576
I22329	I22324	0.491576
I22327	PREC003	0.493282
PREC003	I22327	0.493282
I24985	I24988	0.494247
I24988	I24985	0.494247
I23796	PREC004	0.494809
PREC004	I23796	0.494809
I22324	I23672	0.495023
I23672	I22324	0.495023
I23893	I24991	0.495497
I24991	I23893	0.495497
I24982	PREC004	0.495726
PREC004	I24982	0.495726
I23672	PREC006	0.498668
PREC006	I23672	0.498668
I23897	PREC001	0.499564
PREC001	I23897	0.499564
I22328	I22621	0.500216
I22621	I22328	0.500216
I22470	I24991	0.500234
I24991	I22470	0.500234
I23673	PREC002	0.501202
PREC002	I23673	0.501202
I24988	PREC004	0.502788
PREC004	I24988	0.502788
I23896	PREC007	0.503572
PREC007	I23896	0.503572
I23684	I28092	0.505788
I28092	I23684	0.505788
I22621	I23899	0.506509
I23899	I22621	0.506509
I22326	I22329	0.506557
I22329	I22326	0.506557
I22318	I24991	0.506869
I24991	I22318	0.506869
I22318	I23897	0.507363
I23897	I22318	0.507363
I23785	I23897	0.507501
I23897	I23785	0.507501
I22318	I22319	0.508563
I22319	I22318	0.508563
I22328	I23893	0.509374
I23893	I22328	0.509374
I22319	I22456	0.509732
I22456	I22319	0.509732
I23796	I24982	0.511074
I24982	I23796	0.511074
I22470	PREC003	0.511103
PREC003	I22470	0.511103
I22324	PREC003	0.511686
PREC003	I22324	0.511686
I22325	I22819	0.512001
I22819	I22325	0.512001
I22329	I24991	0.512034
I24991	I22329	0.512034
I23673	I23794	0.513189
I23794	I23673	0.513189
I24988	PREC007	0.518266
PREC007	I24988	0.518266
I22322	I23896	0.518738
I23896	I22322	0.518738
I22621	I22622	0.520463
I22622	I22621	0.520463
I23684	PREC001	0.52048
PREC001	I23684	0.52048
I23673	I23682	0.521351
I23682	I23673	0.521351
I23684	I24988	0.521991
I24988	I23684	0.521991
I22469	PREC005	0.522253
PREC005	I22469	0.522253
I23783	I24987	0.522665
I24987	I23783	0.522665
I23785	PREC001	0.522854
PREC001	I23785	0.522854
I22622	I23783	0.523019
I23783	I22622	0.523019
I22316	PREC003	0.523385
PREC003	I22316	0.523385
I22319	I23682	0.523691
I23682	I22319	0.523691
I22320	I23894	0.524499
I23894	I22320	0.524499
I13218	I28092	0.525361
I28092	I13218	0.525361
I23673	I23897	0.52543
I23897	I23673	0.52543
I23672	I23789	0.526185
I23789	I23672	0.526185
I23896	I24985	0.526437
I24985	I23896	0.526437
I23783	I23899	0.526467
I23899	I23783	0.526467
PREC005	PREC006	0.527084
PREC006	PREC005	0.527084
I22329	I22621	0.527147
I22621	I22329	0.527147
I28092	PREC002	0.52923
PREC002	I28092	0.52923
I13218	PREC002	0.530916
PREC002	I13218	0.530916
I23894	PREC001	0.531011
PREC001	I23894	0.531011
I22322	PREC002	0.531162
PREC002	I22322	0.531162
I23684	PREC007	0.531206
PREC007	I23684	0.531206
I23789	PREC002	0.531359
PREC002	I23789	0.531359
I23893	I28092	0.533269
I28092	I23893	0.533269
I23789	I23898	0.535167
I23898	I23789	0.535167
I22319	I22622	0.535912
I22622	I22319	0.535912
I22325	I22621	0.537862
I22621	I22325	0.537862
I22329	I23673	0.538722
I23673	I22329	0.538722
I22469	I24991	0.538784
I24991	I22469	0.538784
I22316	PREC001	0.539063
PREC001	I22316	0.539063
I22316	I22324	0.53952
I22324	I22316	0.53952
I22317	I22470	0.540164
I22470	I22317	0.540164
I22622	I23672	0.542092
I23672	I22622	0.542092
I22319	I22327	0.544388
I22327	I22319	0.544388
I24988	PREC001	0.545566
PREC001	I24988	0.545566
I22623	I23893	0.545843
I23893	I22623	0.545843
I23897	I28092	0.546587
I28092	I23897	0.546587
I24991	PREC001	0.547029
PREC001	I24991	0.547029
I22622	PREC005	0.547206
PREC005	I22622	0.547206
I23682	I23898	0.547746
I23898	I23682	0.547746
I13218	I23684	0.550501
I23684	I13218	0.550501
I22327	I24982	0.552173
I24982	I22327	0.552173
I22622	PREC003	0.552798
PREC003	I22622	0.552798
I23789	PREC007	0.553012
PREC007	I23789	0.553012
I22319	I22324	0.55398
I22324	I22319	0.55398
I22320	I22622	0.555863
I22622	I22320	0.555863
I22322	I23897	0.557278
I23897	I22322	0.557278
I22324	I22469	0.561141
I22469	I22324	0.561141
I22318	I22324	0.561439
I22324	I22318	0.561439
I22317	PREC002	0.56307
PREC002	I22317	0.56307
I22316	I22329	0.563223
I22329	I22316	0.563223
I22324	I23794	0.56427
I23794	I22324	0.56427
I22316	I23897	0.564835
I23897	I22316	0.564835
I22628	I22819	0.565424
I22819	I22628	0.565424
I22325	I28092	0.565585
I28092	I22325	0.565585
I23682	I24988	0.565603
I24988	I23682	0.565603
I22316	I23896	0.565999
I23896	I22316	0.565999
I23785	I28092	0.56659
I28092	I23785	0.56659
I23785	I24985	0.566869
I24985	I23785	0.566869
I22628	I24985	0.56707
I24985	I22628	0.56707
I23794	I23894	0.567476
I23894	I23794	0.567476
I23794	I23898	0.568006
I23898	I23794	0.568006
I22622	I22819	0.569615
I22819	I22622	0.569615
I23794	PREC005	0.570002
PREC005	I23794	0.570002
I23672	I23899	0.570772
I23899	I23672	0.570772
I23785	PREC003	0.57098
PREC003	I23785	0.57098
I22319	I24991	0.571276
I24991	I22319	0.571276
I23796	I23893	0.571773
I23893	I23796	0.571773
I13218	I23794	0.574193
I23794	I13218	0.574193
I22326	I28092	0.574205
I28092	I22326	0.574205
I24987	I24988	0.574244
I24988	I24987	0.574244
I22319	PREC007	0.575171
PREC007	I22319	0.575171
I23785	I24988	0.575999
I24988	I23785	0.575999
I22470	I23684	0.57623
I23684	I22470	0.57623
I22319	I22328	0.577633
I22328	I22319	0.577633
I22322	I24988	0.579189
I24988	I22322	0.579189
I22628	PREC002	0.579423
PREC002	I22628	0.579423
I23783	I23894	0.579604
I23894	I23783	0.579604
I22323	PREC007	0.579907
PREC007	I22323	0.579907
I24988	I24991	0.580976
I24991	I24988	0.580976
I23672	I23794	0.581788
I23794	I23672	0.581788
I22329	I22819	0.582124
I22819	I22329	0.582124
I23673	I23893	0.582458
I23893	I23673	0.582458
I23672	I23893	0.58286
I23893	I23672	0.58286
I22469	I23899	0.583714
I23899	I22469	0.583714
I22622	I24991	0.584088
I24991	I22622	0.584088
I22323	I24991	0.584215
I24991	I22323	0.584215
I22469	PREC006	0.587568
PREC006	I22469	0.587568
I23684	I24987	0.587997
I24987	I23684	0.587997
I23796	I28092	0.588601
I28092	I23796	0.588601
I23672	I23684	0.590634
I23684	I23672	0.590634
I22318	I23893	0.590983
I23893	I22318	0.590983
I22469	I24988	0.594156
I24988	I22469	0.594156
I23682	I23899	0.595107
I23899	I23682	0.595107
I22323	I24987	0.595524
I24987	I22323	0.595524
I24982	I28092	0.595639
I28092	I24982	0.595639
I23673	I23894	0.596731
I23894	I23673	0.596731
I13218	I24985	0.60049
I24985	I13218	0.60049
I23682	PREC006	0.601918
PREC006	I23682	0.601918
I23673	I23898	0.602373
I23898	I23673	0.602373
I23684	I23893	0.602833
I23893	I23684	0.602833
I28092	PREC001	0.60293
PREC001	I28092	0.60293
PREC002	PREC006	0.604158
PREC006	PREC002	0.604158
I22469	I22628	0.60506
I22628	I22469	0.60506
I22622	I24987	0.605187
I24987	I22622	0.605187
I22325	I23682	0.605269
I23682	I22325	0.605269
I22470	I23682	0.605412
I23682	I22470	0.605412
I23796	PREC003	0.607727
PREC003	I23796	0.607727
I22322	I22621	0.608508
I22621	I22322	0.608508
I22470	PREC004	0.609016
PREC004	I22470	0.609016
I22317	I22329	0.609216
I22329	I22317	0.609216
PREC004	PREC006	0.609805
PREC006	PREC004	0.609805
I22456	I23682	0.611813
I23682	I22456	0.611813
I23894	PREC006	0.612856
PREC006	I23894	0.612856
I23794	PREC002	0.613457
PREC002	I23794	0.613457
I22317	I23893	0.614129
I23893	I22317	0.614129
I22325	I24988	0.61539
I24988	I22325	0.61539
I22322	I22628	0.61572
I22628	I22322	0.61572
I22328	I23899	0.617367
I23899	I22328	0.617367
I24987	PREC002	0.617699
PREC002	I24987	0.617699
I22316	I24985	0.620041
I24985	I22316	0.620041
I22325	I24991	0.622013
I24991	I22325	0.622013
I22623	I23796	0.623276
I23796	I22623	0.623276
I22470	I23673	0.624817
I23673	I22470	0.624817
I22317	I22456	0.626154
I22456	I22317	0.626154
I24985	I28092	0.626168
I28092	I24985	0.626168
PREC002	PREC005	0.626747
PREC005	PREC002	0.626747
I13218	I23796	0.631089
I23796	I13218	0.631089
I23682	I23893	0.631302
I23893	I23682	0.631302
I22329	I22456	0.631433
I22456	I22329	0.631433
I22819	I23673	0.632048
I23673	I22819	0.632048
I23794	I24987	0.632436
I24987	I23794	0.632436
I23783	I28092	0.632747
I28092	I23783	0.632747
I23794	I23897	0.632853
I23897	I23794	0.632853
I22622	I23898	0.632867
I23898	I22622	0.632867
I22324	I24988	0.634523
[truncated: 655 more rows]

## Sheet: S3
Table S3. Results of f4-statistics testing for ancestry differences between Herrera-Muisca Period groups (2M dataset).
A	B	C	D	f4	std err	Z	SNPs	Affinity	SecondAffinity
Yoruba.DG	Argentina_Aconcagua_Inca_500BP.SG	Colombia_Boyaca1_LaSalina	Colombia_Boyaca2	0.000311	0.00017	1.835	991416	Anc Arg	Andean
Yoruba.DG	Argentina_ArroyoSeco2_7700BP.AG	Colombia_Boyaca1_LaSalina	Colombia_Boyaca2	3e-06	0.000136	0.024	960490	Anc Arg	Andean
Yoruba.DG	Argentina_BeagleChannel_Yamana_100BP.AG	Colombia_Boyaca1_LaSalina	Colombia_Boyaca2	0.000269	0.000147	1.826	950846	Anc Arg	Andean
Yoruba.DG	Argentina_BeagleChannel_Yamana_1500BP.AG	Colombia_Boyaca1_LaSalina	Colombia_Boyaca2	0.000392	0.000171	2.29	652115	Anc Arg	Andean
Yoruba.DG	Argentina_MitrePeninsula_Haush_400BP.AG	Colombia_Boyaca1_LaSalina	Colombia_Boyaca2	6e-05	0.000136	0.438	927137	Anc Arg	Andean
Yoruba.DG	Argentina_NorthTierradelFiego_Selknam_100BP.SG	Colombia_Boyaca1_LaSalina	Colombia_Boyaca2	-3e-06	0.000175	-0.018	892022	Anc Arg	Andean
Yoruba.DG	Argentina_NorthTierradelFuego_LaArcillosa2_5800BP.AG	Colombia_Boyaca1_LaSalina	Colombia_Boyaca2	0.000262	0.000171	1.532	762735	Anc Arg	Andean
Yoruba.DG	Argentina_NorthTierradelFuego_Selknam_500BP.AG	Colombia_Boyaca1_LaSalina	Colombia_Boyaca2	0.000187	0.000138	1.352	976619	Anc Arg	Andean
Yoruba.DG	Argentina_Pampas_1600BP.AG	Colombia_Boyaca1_LaSalina	Colombia_Boyaca2	0.000274	0.000174	1.574	621941	Anc Arg	Andean
Yoruba.DG	Argentina_Pampas_6800BP.AG	Colombia_Boyaca1_LaSalina	Colombia_Boyaca2	2.5e-05	0.00016	0.154	479968	Anc Arg	Andean
Yoruba.DG	Argentina_Pampas_Southern_2600BP.AG	Colombia_Boyaca1_LaSalina	Colombia_Boyaca2	3.3e-05	0.00023	0.142	194699	Anc Arg	Andean
Yoruba.DG	Belize_5600-3700BP.AG	Colombia_Boyaca1_LaSalina	Colombia_Boyaca2	8e-05	0.000116	0.687	1044770	Anc Belize	Chibchan Admixed
Yoruba.DG	Belize_9600-7300BP.AG	Colombia_Boyaca1_LaSalina	Colombia_Boyaca2	0.000176	0.00013	1.353	781618	Anc Belize	Belize
Yoruba.DG	Bolivia_Akapana_Tiwanaku.SG	Colombia_Boyaca1_LaSalina	Colombia_Boyaca2	0.000123	0.000138	0.887	727286	Anc Bolivia	Andean
Yoruba.DG	Bolivia_Lukurmata_Tiwanaku.SG	Colombia_Boyaca1_LaSalina	Colombia_Boyaca2	8.7e-05	0.000133	0.654	983495	Anc Bolivia	Andean
Yoruba.DG	Bolivia_MH_Iroco_1050BP.AG	Colombia_Boyaca1_LaSalina	Colombia_Boyaca2	3.8e-05	0.000181	0.212	587335	Anc Bolivia	Andean
Yoruba.DG	Bolivia_Miraflores_MH.AG	Colombia_Boyaca1_LaSalina	Colombia_Boyaca2	0.000158	0.000136	1.163	959364	Anc Bolivia	Andean
Yoruba.DG	Bolivia_MonolitoDescabezado_Tiwanaku.SG	Colombia_Boyaca1_LaSalina	Colombia_Boyaca2	5.6e-05	0.000165	0.342	682018	Anc Bolivia	Amazonian
Yoruba.DG	Bolivia_Pumapunku_Tiwanaku.SG	Colombia_Boyaca1_LaSalina	Colombia_Boyaca2	0.000143	0.000196	0.729	274981	Anc Bolivia	Andean
Yoruba.DG	Bolivia_Putuni_Tiwanaku.SG	Colombia_Boyaca1_LaSalina	Colombia_Boyaca2	7.5e-05	0.000176	0.426	540677	Anc Bolivia	Andean
Yoruba.DG	Bolivia_Tiwanaku_MH.AG	Colombia_Boyaca1_LaSalina	Colombia_Boyaca2	0.000182	0.00016	1.136	388528	Anc Bolivia	Andean
Yoruba.DG	Bolivia_Totocachi_Tiwanaku.SG	Colombia_Boyaca1_LaSalina	Colombia_Boyaca2	0.000227	0.000219	1.039	220074	Anc Bolivia	Andean
Yoruba.DG	Brazil_Cabecuda_Sambaqui_3200BP.AG	Colombia_Boyaca1_LaSalina	Colombia_Boyaca2	9e-05	0.000156	0.581	652904	Anc Brazil	Amazonian
Yoruba.DG	Brazil_Capelinha_Sambaqui_10400BP.AG	Colombia_Boyaca1_LaSalina	Colombia_Boyaca2	-2.8e-05	0.000202	-0.141	354731	Anc Brazil	Amazonian
Yoruba.DG	Brazil_GalhetaIV_Sambaqui_1200BP.AG	Colombia_Boyaca1_LaSalina	Colombia_Boyaca2	-3.7e-05	0.000201	-0.182	223528	Anc Brazil	Amazonian
Yoruba.DG	Brazil_JabuticabeiraII_Sambaqui_2200BP.AG	Colombia_Boyaca1_LaSalina	Colombia_Boyaca2	0.000319	0.000173	1.847	697661	Anc Brazil	Amazonian
Yoruba.DG	Brazil_JabuticabeiraII_Sambaqui_2400BP.AG	Colombia_Boyaca1_LaSalina	Colombia_Boyaca2	3.9e-05	0.000123	0.314	1057204	Anc Brazil	Amazonian
Yoruba.DG	Brazil_LapaDoSanto_older9000BP.AG	Colombia_Boyaca1_LaSalina	Colombia_Boyaca2	-0.000163	0.000121	-1.356	945254	Anc Brazil	Amazonian
Yoruba.DG	Brazil_Laranjal_6000BP.AG	Colombia_Boyaca1_LaSalina	Colombia_Boyaca2	2.5e-05	0.000151	0.167	582265	Anc Brazil	Amazonian
Yoruba.DG	Brazil_Limao_Sambaqui_1900BP.AG	Colombia_Boyaca1_LaSalina	Colombia_Boyaca2	7e-05	0.00014	0.5	762160	Anc Brazil	Amazonian
Yoruba.DG	Brazil_Limao_Sambaqui_2700BP.AG	Colombia_Boyaca1_LaSalina	Colombia_Boyaca2	0.000242	0.000186	1.302	354725	Anc Brazil	Amazonian
Yoruba.DG	Brazil_Limao_Sambaqui_500BP.AG	Colombia_Boyaca1_LaSalina	Colombia_Boyaca2	-0.000265	0.000179	-1.482	695321	Anc Brazil	Amazonian
Yoruba.DG	Brazil_LocaDoSuin_Sambaqui_9100BP.AG	Colombia_Boyaca1_LaSalina	Colombia_Boyaca2	0.000182	0.000192	0.952	357737	Anc Brazil	Amazonian
Yoruba.DG	Brazil_Moraes_5800BP.AG	Colombia_Boyaca1_LaSalina	Colombia_Boyaca2	5.2e-05	0.000197	0.261	294585	Anc Brazil	Amazonian
Yoruba.DG	Brazil_PalmeirasXingu_Sambaqui_500BP.AG	Colombia_Boyaca1_LaSalina	Colombia_Boyaca2	-0.000196	0.000195	-1.007	373355	Anc Brazil	Amazonian
Yoruba.DG	Brazil_RN_ALE_MH_HG_4600BP.AG	Colombia_Boyaca1_LaSalina	Colombia_Boyaca2	-4.1e-05	0.000203	-0.202	255301	Anc Brazil	Amazonian
Yoruba.DG	Brazil_Sumidouro_ca10000BP.SG	Colombia_Boyaca1_LaSalina	Colombia_Boyaca2	1.8e-05	0.00013	0.138	1069464	Anc Brazil	Amazonian
Yoruba.DG	Brazil_VauUna_Sambaqui_600BP.AG	Colombia_Boyaca1_LaSalina	Colombia_Boyaca2	-0.000279	0.000171	-1.629	720299	Anc Brazil	Amazonian
Yoruba.DG	Caribbean_Ceramic.AG	Colombia_Boyaca1_LaSalina	Colombia_Boyaca2	9.2e-05	0.000101	0.906	1069848	Anc Caribbean	Caribbean
Yoruba.DG	Caribbean_PreCeramic.AG	Colombia_Boyaca1_LaSalina	Colombia_Boyaca2	0.000115	0.000128	0.896	1069471	Anc Caribbean 2	Caribbean
Yoruba.DG	Chile_CaletaHuelen_MH_1100BP.AG	Colombia_Boyaca1_LaSalina	Colombia_Boyaca2	0.000297	0.000183	1.622	465231	Anc Chile	Andean
Yoruba.DG	Chile_Conchali_700BP.AG	Colombia_Boyaca1_LaSalina	Colombia_Boyaca2	0.000289	0.000137	2.112	918427	Anc Chile	Andean
Yoruba.DG	Chile_LIP_Pukara_600BP.AG	Colombia_Boyaca1_LaSalina	Colombia_Boyaca2	-6e-06	0.000237	-0.026	173116	Anc Chile	Andean
Yoruba.DG	Chile_LIP_Pukara_700BP.AG	Colombia_Boyaca1_LaSalina	Colombia_Boyaca2	-1.1e-05	0.000215	-0.051	198691	Anc Chile	Andean
Yoruba.DG	Chile_LosRieles_12000BP.AG	Colombia_Boyaca1_LaSalina	Colombia_Boyaca2	-0.000133	0.000179	-0.742	811992	Anc Chile	Andean
Yoruba.DG	Chile_LosRieles_5100BP.AG	Colombia_Boyaca1_LaSalina	Colombia_Boyaca2	0.000272	0.000182	1.497	795080	Anc Chile	Andean
Yoruba.DG	Chile_NorthTierradelFuego_Selknam_100BP.AG	Colombia_Boyaca1_LaSalina	Colombia_Boyaca2	0.00023	0.000178	1.291	674303	Anc Chile	Andean
Yoruba.DG	Chile_PicaOcho_700BP.AG	Colombia_Boyaca1_LaSalina	Colombia_Boyaca2	0	0.000173	-0.001	524149	Anc Chile	Andean
Yoruba.DG	Chile_PuntaSantaAna_7300BP.SG	Colombia_Boyaca1_LaSalina	Colombia_Boyaca2	0.0001	0.000182	0.552	836202	Anc Chile	Andean
Yoruba.DG	Chile_SouthernContinent_Aonikenk_400BP.AG	Colombia_Boyaca1_LaSalina	Colombia_Boyaca2	0.000205	0.000192	1.068	508780	Anc Chile	Andean
Yoruba.DG	Chile_WesternArchipelago_Ayayema_5100BP.SG	Colombia_Boyaca1_LaSalina	Colombia_Boyaca2	0.00041	0.000182	2.256	1069381	Anc Chile	Andean
Yoruba.DG	Chile_WesternArchipelago_Kaweskar_1200BP.SG	Colombia_Boyaca1_LaSalina	Colombia_Boyaca2	0.000178	0.000181	0.983	1034645	Anc Chile	Andean
Yoruba.DG	Chile_WesternArchipelago_Kaweskar_800BP.SG	Colombia_Boyaca1_LaSalina	Colombia_Boyaca2	0.000164	0.000178	0.925	1068207	Anc Chile	Andean
Yoruba.DG	Chile_Yamana_BeagleChannel_800BP.SG	Colombia_Boyaca1_LaSalina	Colombia_Boyaca2	0.000291	0.000148	1.963	1069501	Anc Chile	Andean
Yoruba.DG	Colombia_SB_HG	Colombia_Boyaca1_LaSalina	Colombia_Boyaca2	0.000122	0.000119	1.029	1065396	Anc Colombia	Colombia HG
Yoruba.DG	Curacao_Ceramic.AG	Colombia_Boyaca1_LaSalina	Colombia_Boyaca2	9.6e-05	0.000128	0.754	989964	Anc Caribbean	Chibchan Admixed
Yoruba.DG	Mexico_ChichenItza_MayaLowlands_LateClassic.AG	Colombia_Boyaca1_LaSalina	Colombia_Boyaca2	5.5e-05	0.000101	0.549	1069600	Anc Mayan	Mayan
Yoruba.DG	Mexico_Chihuahua_Medieval.SG	Colombia_Boyaca1_LaSalina	Colombia_Boyaca2	1e-06	0.00018	0.003	686668	Anc Mexico	Mesoamerican
Yoruba.DG	Mexico_CoyoteCave_950BP.AG	Colombia_Boyaca1_LaSalina	Colombia_Boyaca2	-4.8e-05	0.000175	-0.275	496290	Anc Mexico	Mesoamerican
Yoruba.DG	Mexico_CuevaDeLosMuertosChiquitos_1100BP.AG	Colombia_Boyaca1_LaSalina	Colombia_Boyaca2	0.000143	0.000115	1.235	1047547	Anc Mexico	Mesoamerican
Yoruba.DG	Mexico_Guanajuato_Medieval.SG	Colombia_Boyaca1_LaSalina	Colombia_Boyaca2	0.000245	0.000191	1.282	318959	Anc Mexico	Mesoamerican
Yoruba.DG	Mexico_Pericues_500BP.SG	Colombia_Boyaca1_LaSalina	Colombia_Boyaca2	-4.1e-05	0.000194	-0.214	299912	Anc Mexico	Mesoamerican
Yoruba.DG	Mexico_Queretaro_Medieval.SG	Colombia_Boyaca1_LaSalina	Colombia_Boyaca2	0.000159	0.00013	1.22	1058262	Anc Mexico	Mesoamerican
Yoruba.DG	Mexico_Tayopa_1000BP.AG	Colombia_Boyaca1_LaSalina	Colombia_Boyaca2	0.000124	0.000116	1.065	1060872	Anc Mexico	Mesoamerican
Yoruba.DG	Mexico_Trincheras_LaPlaya_1100BP.AG	Colombia_Boyaca1_LaSalina	Colombia_Boyaca2	0.000168	0.000166	1.011	579953	Anc Mexico	Mesoamerican
Yoruba.DG	Mexico_Trincheras_LaPlaya_1900BP.AG	Colombia_Boyaca1_LaSalina	Colombia_Boyaca2	-5.4e-05	0.000164	-0.331	465900	Anc Mexico	Mesoamerican
Yoruba.DG	Mexico_Trincheras_LaPlaya_2500BP.TW	Colombia_Boyaca1_LaSalina	Colombia_Boyaca2	0.000193	0.000176	1.096	544597	Anc Mexico	Mesoamerican
Yoruba.DG	Mexico_Trincheras_LaPlaya_2800BP.AG	Colombia_Boyaca1_LaSalina	Colombia_Boyaca2	0.000112	0.000175	0.643	377936	Anc Mexico	Mesoamerican
Yoruba.DG	Mexico_Trincheras_LaPlaya_600BP.AG	Colombia_Boyaca1_LaSalina	Colombia_Boyaca2	5.4e-05	0.000127	0.425	998197	Anc Mexico	Mesoamerican
Yoruba.DG	Panama_IsthmoColumbian_PreColonial.SG	Colombia_Boyaca1_LaSalina	Colombia_Boyaca2	0.000205	0.000136	1.505	876897	Anc Panama	Chibchan
Yoruba.DG	Peru_Antaura_Tiwanaku.SG	Colombia_Boyaca1_LaSalina	Colombia_Boyaca2	-5.5e-05	0.000173	-0.318	688728	Anc Peru	Andean
Yoruba.DG	Peru_Chincha_LH.SG	Colombia_Boyaca1_LaSalina	Colombia_Boyaca2	0.000159	0.000113	1.407	1068671	Anc Peru	Andean
Yoruba.DG	Peru_Cotahuasi_Tiwanaku.SG	Colombia_Boyaca1_LaSalina	Colombia_Boyaca2	-7.6e-05	0.000183	-0.418	528324	Anc Peru	Andean
Yoruba.DG	Peru_Cullcunche_Tiwanaku.SG	Colombia_Boyaca1_LaSalina	Colombia_Boyaca2	0.000104	0.000173	0.604	506830	Anc Peru	Andean
Yoruba.DG	Peru_Cuncaicha_4200BP.AG	Colombia_Boyaca1_LaSalina	Colombia_Boyaca2	-0.000129	0.00017	-0.757	732662	Anc Peru	Andean
Yoruba.DG	Peru_Cuncaicha_9000BP.AG	Colombia_Boyaca1_LaSalina	Colombia_Boyaca2	8.2e-05	0.000175	0.471	725783	Anc Peru	Andean
Yoruba.DG	Peru_EIP_Moche.AG	Colombia_Boyaca1_LaSalina	Colombia_Boyaca2	-3.7e-05	0.000183	-0.201	228610	Anc Peru	Andean
Yoruba.DG	Peru_ElBrujo_EIP_1300BP.AG	Colombia_Boyaca1_LaSalina	Colombia_Boyaca2	0.000249	0.000148	1.678	649354	Anc Peru	Andean
Yoruba.DG	Peru_Highlands_Chinchawas_MH.AG	Colombia_Boyaca1_LaSalina	Colombia_Boyaca2	0.000163	0.000186	0.875	388880	Anc Peru	Andean
Yoruba.DG	Peru_Highlands_LIP_Chimu.AG	Colombia_Boyaca1_LaSalina	Colombia_Boyaca2	2.6e-05	0.000135	0.193	874624	Anc Peru	Andean
Yoruba.DG	Peru_LaGalgada_4100BP.AG	Colombia_Boyaca1_LaSalina	Colombia_Boyaca2	5.3e-05	0.000176	0.304	913565	Anc Peru	Andean
Yoruba.DG	Peru_Laramate_900BP.AG	Colombia_Boyaca1_LaSalina	Colombia_Boyaca2	4.6e-05	0.00012	0.381	986890	Anc Peru	Andean
Yoruba.DG	Peru_Lauricocha_3500BP.AG	Colombia_Boyaca1_LaSalina	Colombia_Boyaca2	7.5e-05	0.000186	0.404	629949	Anc Peru	Andean
Yoruba.DG	Peru_Lauricocha_5800BP.AG	Colombia_Boyaca1_LaSalina	Colombia_Boyaca2	0.000335	0.000179	1.872	654891	Anc Peru	Andean
Yoruba.DG	Peru_Lauricocha_8600BP.AG	Colombia_Boyaca1_LaSalina	Colombia_Boyaca2	0.000116	0.000153	0.759	990599	Anc Peru	Andean
Yoruba.DG	Peru_LH_Inca.AG	Colombia_Boyaca1_LaSalina	Colombia_Boyaca2	9.7e-05	0.000236	0.412	204649	Anc Peru	Andean
Yoruba.DG	Peru_Lima_EIP_1450BP.AG	Colombia_Boyaca1_LaSalina	Colombia_Boyaca2	-2.9e-05	0.000185	-0.158	370399	Anc Peru	Andean
Yoruba.DG	Peru_Lima_LIP_650BP.AG	Colombia_Boyaca1_LaSalina	Colombia_Boyaca2	-7.4e-05	0.000155	-0.475	953431	Anc Peru	Andean
Yoruba.DG	Peru_LIP_Botigiriayocc_600BP.AG	Colombia_Boyaca1_LaSalina	Colombia_Boyaca2	0.000103	0.000169	0.61	1007882	Anc Peru	Andean
Yoruba.DG	Peru_LIP_Chanka.AG	Colombia_Boyaca1_LaSalina	Colombia_Boyaca2	0.000311	0.000158	1.967	837526	Anc Peru	Andean
Yoruba.DG	Peru_LIP_Pacapaccari_600BP.AG	Colombia_Boyaca1_LaSalina	Colombia_Boyaca2	9.7e-05	0.000148	0.655	812838	Anc Peru	Andean
Yoruba.DG	Peru_LIP_Ychsma.AG	Colombia_Boyaca1_LaSalina	Colombia_Boyaca2	-2.6e-05	0.000157	-0.166	434926	Anc Peru	Andean
Yoruba.DG	Peru_Maucallacta_Tiwanaku.SG	Colombia_Boyaca1_LaSalina	Colombia_Boyaca2	-7.8e-05	0.000177	-0.442	500457	Anc Peru	Andean
Yoruba.DG	Peru_MH_LIP_ElBrujo_850BP.AG	Colombia_Boyaca1_LaSalina	Colombia_Boyaca2	0.000352	0.000186	1.898	384850	Anc Peru	Andean
Yoruba.DG	Peru_MH_LIP_Lambayeque.AG	Colombia_Boyaca1_LaSalina	Colombia_Boyaca2	0.000195	0.000139	1.401	889689	Anc Peru	Andean
Yoruba.DG	Peru_Palpa_LIP_550BP.AG	Colombia_Boyaca1_LaSalina	Colombia_Boyaca2	0.000208	0.000147	1.417	739447	Anc Peru	Andean
Yoruba.DG	Peru_RioUncallane_1600BP.SG	Colombia_Boyaca1_LaSalina	Colombia_Boyaca2	6.9e-05	0.000134	0.517	1069588	Anc Peru	Andean
Yoruba.DG	Peru_SanSebastian_LIP_600BP.AG	Colombia_Boyaca1_LaSalina	Colombia_Boyaca2	7.5e-05	0.000168	0.447	730593	Anc Peru	Andean
Yoruba.DG	Peru_Ullujaya_EIP_1350BP.AG	Colombia_Boyaca1_LaSalina	Colombia_Boyaca2	-7e-06	0.00015	-0.047	584253	Anc Peru	Andean
Yoruba.DG	Peru_Ullujaya_MH_950BP.AG	Colombia_Boyaca1_LaSalina	Colombia_Boyaca2	-7.2e-05	0.000172	-0.419	589592	Anc Peru	Andean
Yoruba.DG	USA_CA_SanClemente_800BP.AG	Colombia_Boyaca1_LaSalina	Colombia_Boyaca2	8.7e-05	0.000123	0.708	1052249	Anc North American	North American
Yoruba.DG	USA_CA_SanClemente_900BP.SG	Colombia_Boyaca1_LaSalina	Colombia_Boyaca2	8.6e-05	0.000142	0.607	1066475	Anc North American	North American
Yoruba.DG	USA_CA_SanNicolas_1600BP.SG	Colombia_Boyaca1_LaSalina	Colombia_Boyaca2	0.000111	0.000122	0.916	1064968	Anc North American	North American
Yoruba.DG	USA_CA_SanNicolas_4800BP.SG	Colombia_Boyaca1_LaSalina	Colombia_Boyaca2	8.7e-05	0.00014	0.619	1066657	Anc North American	North American
Yoruba.DG	USA_CA_SantaRosa_3000BP.AG	Colombia_Boyaca1_LaSalina	Colombia_Boyaca2	9.6e-05	0.000145	0.664	912242	Anc North American	North American
Yoruba.DG	USA_CA_SantaRosa_7400BP.AG	Colombia_Boyaca1_LaSalina	Colombia_Boyaca2	-2e-05	0.000145	-0.139	971471	Anc North American	North American
Yoruba.DG	Venezuela_LasLocas_Ceramic.AG	Colombia_Boyaca1_LaSalina	Colombia_Boyaca2	5.3e-05	0.000115	0.465	967885	Anc Venezuela	Chibchan Admixed
Yoruba.DG	Argentina_Aconcagua_Inca_500BP.SG	Colombia_Boyaca1_LaSalina	Colombia_Cundinamarca	0.000265	0.000146	1.818	1003510	Anc Arg	Andean
Yoruba.DG	Argentina_Aconcagua_Inca_500BP.SG	Colombia_Boyaca2	Colombia_Cundinamarca	-5.2e-05	0.000137	-0.379	1013999	Anc Arg	Andean
Yoruba.DG	Argentina_ArroyoSeco2_7700BP.AG	Colombia_Boyaca1_LaSalina	Colombia_Cundinamarca	-7e-06	0.000123	-0.059	964867	Anc Arg	Andean
Yoruba.DG	Argentina_ArroyoSeco2_7700BP.AG	Colombia_Boyaca2	Colombia_Cundinamarca	-6e-06	0.000103	-0.061	969529	Anc Arg	Andean
Yoruba.DG	Argentina_BeagleChannel_Yamana_100BP.AG	Colombia_Boyaca1_LaSalina	Colombia_Cundinamarca	0.000348	0.000133	2.617	953537	Anc Arg	Andean
Yoruba.DG	Argentina_BeagleChannel_Yamana_100BP.AG	Colombia_Boyaca2	Colombia_Cundinamarca	9.9e-05	0.000113	0.879	956467	Anc Arg	Andean
Yoruba.DG	Argentina_BeagleChannel_Yamana_1500BP.AG	Colombia_Boyaca1_LaSalina	Colombia_Cundinamarca	0.000342	0.000155	2.213	652428	Anc Arg	Andean
Yoruba.DG	Argentina_BeagleChannel_Yamana_1500BP.AG	Colombia_Boyaca2	Colombia_Cundinamarca	-6.1e-05	0.000136	-0.445	652856	Anc Arg	Andean
Yoruba.DG	Argentina_MitrePeninsula_Haush_400BP.AG	Colombia_Boyaca1_LaSalina	Colombia_Cundinamarca	0.000128	0.000125	1.021	929748	Anc Arg	Andean
Yoruba.DG	Argentina_MitrePeninsula_Haush_400BP.AG	Colombia_Boyaca2	Colombia_Cundinamarca	9e-05	0.000106	0.847	932619	Anc Arg	Andean
Yoruba.DG	Argentina_NorthTierradelFiego_Selknam_100BP.SG	Colombia_Boyaca1_LaSalina	Colombia_Cundinamarca	0.00014	0.000156	0.895	898052	Anc Arg	Andean
Yoruba.DG	Argentina_NorthTierradelFiego_Selknam_100BP.SG	Colombia_Boyaca2	Colombia_Cundinamarca	0.000114	0.000135	0.845	903547	Anc Arg	Andean
Yoruba.DG	Argentina_NorthTierradelFuego_LaArcillosa2_5800BP.AG	Colombia_Boyaca1_LaSalina	Colombia_Cundinamarca	0.000281	0.000163	1.725	763466	Anc Arg	Andean
Yoruba.DG	Argentina_NorthTierradelFuego_LaArcillosa2_5800BP.AG	Colombia_Boyaca2	Colombia_Cundinamarca	8e-06	0.000138	0.06	764247	Anc Arg	Andean
Yoruba.DG	Argentina_NorthTierradelFuego_Selknam_500BP.AG	Colombia_Boyaca1_LaSalina	Colombia_Cundinamarca	0.00013	0.000125	1.045	979798	Anc Arg	Andean
Yoruba.DG	Argentina_NorthTierradelFuego_Selknam_500BP.AG	Colombia_Boyaca2	Colombia_Cundinamarca	-5.9e-05	0.000106	-0.557	983437	Anc Arg	Andean
Yoruba.DG	Argentina_Pampas_1600BP.AG	Colombia_Boyaca1_LaSalina	Colombia_Cundinamarca	0.000185	0.000158	1.171	622057	Anc Arg	Andean
Yoruba.DG	Argentina_Pampas_1600BP.AG	Colombia_Boyaca2	Colombia_Cundinamarca	-9.5e-05	0.000133	-0.719	622207	Anc Arg	Andean
Yoruba.DG	Argentina_Pampas_6800BP.AG	Colombia_Boyaca1_LaSalina	Colombia_Cundinamarca	0.000132	0.000134	0.985	480062	Anc Arg	Andean
Yoruba.DG	Argentina_Pampas_6800BP.AG	Colombia_Boyaca2	Colombia_Cundinamarca	0.00011	0.000118	0.934	480163	Anc Arg	Andean
Yoruba.DG	Argentina_Pampas_Southern_2600BP.AG	Colombia_Boyaca1_LaSalina	Colombia_Cundinamarca	0.000197	0.000196	1.006	194834	Anc Arg	Andean
Yoruba.DG	Argentina_Pampas_Southern_2600BP.AG	Colombia_Boyaca2	Colombia_Cundinamarca	0.000161	0.000165	0.977	195016	Anc Arg	Andean
Yoruba.DG	Belize_5600-3700BP.AG	Colombia_Boyaca1_LaSalina	Colombia_Cundinamarca	6.5e-05	0.000101	0.637	1052410	Anc Belize	Chibchan Admixed
Yoruba.DG	Belize_5600-3700BP.AG	Colombia_Boyaca2	Colombia_Cundinamarca	-3.3e-05	9.3e-05	-0.352	1059972	Anc Belize	Chibchan Admixed
Yoruba.DG	Belize_9600-7300BP.AG	Colombia_Boyaca1_LaSalina	Colombia_Cundinamarca	0.000303	0.000119	2.554	783969	Anc Belize	Belize
Yoruba.DG	Belize_9600-7300BP.AG	Colombia_Boyaca2	Colombia_Cundinamarca	7.6e-05	0.000104	0.732	786384	Anc Belize	Belize
Yoruba.DG	Bolivia_Akapana_Tiwanaku.SG	Colombia_Boyaca1_LaSalina	Colombia_Cundinamarca	0.000258	0.00012	2.156	731582	Anc Bolivia	Andean
Yoruba.DG	Bolivia_Akapana_Tiwanaku.SG	Colombia_Boyaca2	Colombia_Cundinamarca	0.000118	0.000105	1.122	735574	Anc Bolivia	Andean
Yoruba.DG	Bolivia_Lukurmata_Tiwanaku.SG	Colombia_Boyaca1_LaSalina	Colombia_Cundinamarca	9.6e-05	0.000122	0.781	989596	Anc Bolivia	Andean
Yoruba.DG	Bolivia_Lukurmata_Tiwanaku.SG	Colombia_Boyaca2	Colombia_Cundinamarca	1.9e-05	0.00011	0.176	995744	Anc Bolivia	Andean
Yoruba.DG	Bolivia_MH_Iroco_1050BP.AG	Colombia_Boyaca1_LaSalina	Colombia_Cundinamarca	0.000115	0.000157	0.737	589456	Anc Bolivia	Andean
Yoruba.DG	Bolivia_MH_Iroco_1050BP.AG	Colombia_Boyaca2	Colombia_Cundinamarca	8.7e-05	0.000137	0.633	591538	Anc Bolivia	Andean
Yoruba.DG	Bolivia_Miraflores_MH.AG	Colombia_Boyaca1_LaSalina	Colombia_Cundinamarca	5.3e-05	0.00012	0.44	965266	Anc Bolivia	Andean
Yoruba.DG	Bolivia_Miraflores_MH.AG	Colombia_Boyaca2	Colombia_Cundinamarca	-8.9e-05	0.000102	-0.872	971238	Anc Bolivia	Andean
Yoruba.DG	Bolivia_MonolitoDescabezado_Tiwanaku.SG	Colombia_Boyaca1_LaSalina	Colombia_Cundinamarca	7.2e-05	0.000149	0.488	684119	Anc Bolivia	Amazonian
Yoruba.DG	Bolivia_MonolitoDescabezado_Tiwanaku.SG	Colombia_Boyaca2	Colombia_Cundinamarca	7e-06	0.000129	0.053	686285	Anc Bolivia	Amazonian
Yoruba.DG	Bolivia_Pumapunku_Tiwanaku.SG	Colombia_Boyaca1_LaSalina	Colombia_Cundinamarca	9e-05	0.000167	0.538	275566	Anc Bolivia	Andean
Yoruba.DG	Bolivia_Pumapunku_Tiwanaku.SG	Colombia_Boyaca2	Colombia_Cundinamarca	-3.9e-05	0.000155	-0.25	276191	Anc Bolivia	Andean
Yoruba.DG	Bolivia_Putuni_Tiwanaku.SG	Colombia_Boyaca1_LaSalina	Colombia_Cundinamarca	5.6e-05	0.000156	0.361	542229	Anc Bolivia	Andean
Yoruba.DG	Bolivia_Putuni_Tiwanaku.SG	Colombia_Boyaca2	Colombia_Cundinamarca	-2.9e-05	0.000134	-0.217	543734	Anc Bolivia	Andean
Yoruba.DG	Bolivia_Tiwanaku_MH.AG	Colombia_Boyaca1_LaSalina	Colombia_Cundinamarca	0.000183	0.000139	1.323	388992	Anc Bolivia	Andean
Yoruba.DG	Bolivia_Tiwanaku_MH.AG	Colombia_Boyaca2	Colombia_Cundinamarca	1.7e-05	0.000114	0.15	389520	Anc Bolivia	Andean
Yoruba.DG	Bolivia_Totocachi_Tiwanaku.SG	Colombia_Boyaca1_LaSalina	Colombia_Cundinamarca	0.000225	0.000196	1.147	221491	Anc Bolivia	Andean
Yoruba.DG	Bolivia_Totocachi_Tiwanaku.SG	Colombia_Boyaca2	Colombia_Cundinamarca	-2e-06	0.000169	-0.011	222794	Anc Bolivia	Andean
Yoruba.DG	Brazil_Cabecuda_Sambaqui_3200BP.AG	Colombia_Boyaca1_LaSalina	Colombia_Cundinamarca	0.000121	0.000137	0.882	655128	Anc Brazil	Amazonian
Yoruba.DG	Brazil_Cabecuda_Sambaqui_3200BP.AG	Colombia_Boyaca2	Colombia_Cundinamarca	4.7e-05	0.000125	0.374	657108	Anc Brazil	Amazonian
Yoruba.DG	Brazil_Capelinha_Sambaqui_10400BP.AG	Colombia_Boyaca2	Colombia_Cundinamarca	-9e-06	0.000153	-0.058	356261	Anc Brazil	Amazonian
Yoruba.DG	Brazil_Capelinha_Sambaqui_10400BP.AG	Colombia_Boyaca1_LaSalina	Colombia_Cundinamarca	-4.3e-05	0.000177	-0.244	355500	Anc Brazil	Amazonian
Yoruba.DG	Brazil_GalhetaIV_Sambaqui_1200BP.AG	Colombia_Boyaca2	Colombia_Cundinamarca	-7.3e-05	0.000154	-0.474	224024	Anc Brazil	Amazonian
Yoruba.DG	Brazil_GalhetaIV_Sambaqui_1200BP.AG	Colombia_Boyaca1_LaSalina	Colombia_Cundinamarca	-0.000112	0.00018	-0.624	223783	Anc Brazil	Amazonian
Yoruba.DG	Brazil_JabuticabeiraII_Sambaqui_2200BP.AG	Colombia_Boyaca1_LaSalina	Colombia_Cundinamarca	0.000292	0.000155	1.887	700379	Anc Brazil	Amazonian
Yoruba.DG	Brazil_JabuticabeiraII_Sambaqui_2200BP.AG	Colombia_Boyaca2	Colombia_Cundinamarca	-2.9e-05	0.000133	-0.216	702926	Anc Brazil	Amazonian
Yoruba.DG	Brazil_JabuticabeiraII_Sambaqui_2400BP.AG	Colombia_Boyaca1_LaSalina	Colombia_Cundinamarca	-3.4e-05	0.000113	-0.304	1068105	Anc Brazil	Amazonian
Yoruba.DG	Brazil_JabuticabeiraII_Sambaqui_2400BP.AG	Colombia_Boyaca2	Colombia_Cundinamarca	-7.4e-05	9.9e-05	-0.743	1078008	Anc Brazil	Amazonian
Yoruba.DG	Brazil_LapaDoSanto_older9000BP.AG	Colombia_Boyaca2	Colombia_Cundinamarca	0.000231	9.4e-05	2.474	952121	Anc Brazil	Amazonian
Yoruba.DG	Brazil_LapaDoSanto_older9000BP.AG	Colombia_Boyaca1_LaSalina	Colombia_Cundinamarca	6.1e-05	0.000112	0.543	948482	Anc Brazil	Amazonian
Yoruba.DG	Brazil_Laranjal_6000BP.AG	Colombia_Boyaca1_LaSalina	Colombia_Cundinamarca	0.000107	0.000136	0.786	583669	Anc Brazil	Amazonian
Yoruba.DG	Brazil_Laranjal_6000BP.AG	Colombia_Boyaca2	Colombia_Cundinamarca	8.5e-05	0.000121	0.703	584994	Anc Brazil	Amazonian
Yoruba.DG	Brazil_Limao_Sambaqui_1900BP.AG	Colombia_Boyaca1_LaSalina	Colombia_Cundinamarca	0.000137	0.000121	1.135	764683	Anc Brazil	Amazonian
Yoruba.DG	Brazil_Limao_Sambaqui_1900BP.AG	Colombia_Boyaca2	Colombia_Cundinamarca	6.8e-05	0.000103	0.663	767151	Anc Brazil	Amazonian
Yoruba.DG	Brazil_Limao_Sambaqui_2700BP.AG	Colombia_Boyaca1_LaSalina	Colombia_Cundinamarca	0.000171	0.000168	1.02	355257	Anc Brazil	Amazonian
Yoruba.DG	Brazil_Limao_Sambaqui_2700BP.AG	Colombia_Boyaca2	Colombia_Cundinamarca	-8.5e-05	0.000145	-0.581	355656	Anc Brazil	Amazonian
Yoruba.DG	Brazil_Limao_Sambaqui_500BP.AG	Colombia_Boyaca2	Colombia_Cundinamarca	0.000188	0.000131	1.436	699163	Anc Brazil	Amazonian
Yoruba.DG	Brazil_Limao_Sambaqui_500BP.AG	Colombia_Boyaca1_LaSalina	Colombia_Cundinamarca	-6e-05	0.000151	-0.4	697276	Anc Brazil	Amazonian
Yoruba.DG	Brazil_LocaDoSuin_Sambaqui_9100BP.AG	Colombia_Boyaca1_LaSalina	Colombia_Cundinamarca	0.000377	0.000174	2.167	358352	Anc Brazil	Amazonian
Yoruba.DG	Brazil_LocaDoSuin_Sambaqui_9100BP.AG	Colombia_Boyaca2	Colombia_Cundinamarca	0.000199	0.000154	1.294	359029	Anc Brazil	Amazonian
Yoruba.DG	Brazil_Moraes_5800BP.AG	Colombia_Boyaca1_LaSalina	Colombia_Cundinamarca	-7.1e-05	0.00018	-0.394	295293	Anc Brazil	Amazonian
Yoruba.DG	Brazil_Moraes_5800BP.AG	Colombia_Boyaca2	Colombia_Cundinamarca	-0.000102	0.000152	-0.673	295926	Anc Brazil	Amazonian
Yoruba.DG	Brazil_PalmeirasXingu_Sambaqui_500BP.AG	Colombia_Boyaca2	Colombia_Cundinamarca	0.000196	0.000148	1.327	374612	Anc Brazil	Amazonian
Yoruba.DG	Brazil_PalmeirasXingu_Sambaqui_500BP.AG	Colombia_Boyaca1_LaSalina	Colombia_Cundinamarca	-7e-06	0.000162	-0.046	374006	Anc Brazil	Amazonian
Yoruba.DG	Brazil_RN_ALE_MH_HG_4600BP.AG	Colombia_Boyaca2	Colombia_Cundinamarca	5.5e-05	0.000157	0.347	256202	Anc Brazil	Amazonian
Yoruba.DG	Brazil_RN_ALE_MH_HG_4600BP.AG	Colombia_Boyaca1_LaSalina	Colombia_Cundinamarca	5e-06	0.00017	0.032	255794	Anc Brazil	Amazonian
Yoruba.DG	Brazil_Sumidouro_ca10000BP.SG	Colombia_Boyaca2	Colombia_Cundinamarca	6.8e-05	9.9e-05	0.687	1094708	Anc Brazil	Amazonian
Yoruba.DG	Brazil_Sumidouro_ca10000BP.SG	Colombia_Boyaca1_LaSalina	Colombia_Cundinamarca	7.4e-05	0.00012	0.619	1083001	Anc Brazil	Amazonian
Yoruba.DG	Brazil_VauUna_Sambaqui_600BP.AG	Colombia_Boyaca2	Colombia_Cundinamarca	9.5e-05	0.000127	0.747	724785	Anc Brazil	Amazonian
Yoruba.DG	Brazil_VauUna_Sambaqui_600BP.AG	Colombia_Boyaca1_LaSalina	Colombia_Cundinamarca	-0.000202	0.000151	-1.335	722518	Anc Brazil	Amazonian
Yoruba.DG	Caribbean_Ceramic.AG	Colombia_Boyaca1_LaSalina	Colombia_Cundinamarca	0.000152	9.1e-05	1.675	1083378	Anc Caribbean	Caribbean
Yoruba.DG	Caribbean_Ceramic.AG	Colombia_Boyaca2	Colombia_Cundinamarca	6.5e-05	7.8e-05	0.835	1095101	Anc Caribbean	Caribbean
Yoruba.DG	Caribbean_PreCeramic.AG	Colombia_Boyaca1_LaSalina	Colombia_Cundinamarca	9.6e-05	0.000118	0.814	1082785	Anc Caribbean 2	Caribbean
Yoruba.DG	Caribbean_PreCeramic.AG	Colombia_Boyaca2	Colombia_Cundinamarca	-3.3e-05	0.0001	-0.335	1094384	Anc Caribbean 2	Caribbean
Yoruba.DG	Chile_CaletaHuelen_MH_1100BP.AG	Colombia_Boyaca1_LaSalina	Colombia_Cundinamarca	0.000212	0.000169	1.256	466185	Anc Chile	Andean
Yoruba.DG	Chile_CaletaHuelen_MH_1100BP.AG	Colombia_Boyaca2	Colombia_Cundinamarca	-9.7e-05	0.000139	-0.702	467235	Anc Chile	Andean
Yoruba.DG	Chile_Conchali_700BP.AG	Colombia_Boyaca1_LaSalina	Colombia_Cundinamarca	0.000308	0.000119	2.593	920448	Anc Chile	Andean
Yoruba.DG	Chile_Conchali_700BP.AG	Colombia_Boyaca2	Colombia_Cundinamarca	2.8e-05	0.000104	0.27	922848	Anc Chile	Andean
Yoruba.DG	Chile_LIP_Pukara_600BP.AG	Colombia_Boyaca2	Colombia_Cundinamarca	9.3e-05	0.000176	0.527	173644	Anc Chile	Andean
Yoruba.DG	Chile_LIP_Pukara_600BP.AG	Colombia_Boyaca1_LaSalina	Colombia_Cundinamarca	7.7e-05	0.0002	0.387	173342	Anc Chile	Andean
Yoruba.DG	Chile_LIP_Pukara_700BP.AG	Colombia_Boyaca1_LaSalina	Colombia_Cundinamarca	-9.8e-05	0.000194	-0.505	198808	Anc Chile	Andean
Yoruba.DG	Chile_LIP_Pukara_700BP.AG	Colombia_Boyaca2	Colombia_Cundinamarca	-8.5e-05	0.000159	-0.532	198964	Anc Chile	Andean
Yoruba.DG	Chile_LosRieles_12000BP.AG	Colombia_Boyaca2	Colombia_Cundinamarca	0.00021	0.000143	1.474	815615	Anc Chile	Andean
Yoruba.DG	Chile_LosRieles_12000BP.AG	Colombia_Boyaca1_LaSalina	Colombia_Cundinamarca	7.8e-05	0.000156	0.5	813694	Anc Chile	Andean
Yoruba.DG	Chile_LosRieles_5100BP.AG	Colombia_Boyaca1_LaSalina	Colombia_Cundinamarca	0.000252	0.000163	1.545	796239	Anc Chile	Andean
Yoruba.DG	Chile_LosRieles_5100BP.AG	Colombia_Boyaca2	Colombia_Cundinamarca	-2.3e-05	0.000133	-0.174	797417	Anc Chile	Andean
Yoruba.DG	Chile_NorthTierradelFuego_Selknam_100BP.AG	Colombia_Boyaca1_LaSalina	Colombia_Cundinamarca	0.000195	0.000159	1.225	676478	Anc Chile	Andean
Yoruba.DG	Chile_NorthTierradelFuego_Selknam_100BP.AG	Colombia_Boyaca2	Colombia_Cundinamarca	-1.7e-05	0.000138	-0.125	678859	Anc Chile	Andean
Yoruba.DG	Chile_PicaOcho_700BP.AG	Colombia_Boyaca2	Colombia_Cundinamarca	6.7e-05	0.000133	0.503	525157	Anc Chile	Andean
Yoruba.DG	Chile_PicaOcho_700BP.AG	Colombia_Boyaca1_LaSalina	Colombia_Cundinamarca	5.3e-05	0.000157	0.339	524600	Anc Chile	Andean
Yoruba.DG	Chile_PuntaSantaAna_7300BP.SG	Colombia_Boyaca1_LaSalina	Colombia_Cundinamarca	2.4e-05	0.000165	0.143	845099	Anc Chile	Andean
Yoruba.DG	Chile_PuntaSantaAna_7300BP.SG	Colombia_Boyaca2	Colombia_Cundinamarca	-0.000101	0.000141	-0.719	852905	Anc Chile	Andean
Yoruba.DG	Chile_SouthernContinent_Aonikenk_400BP.AG	Colombia_Boyaca1_LaSalina	Colombia_Cundinamarca	0.000128	0.000169	0.757	510251	Anc Chile	Andean
Yoruba.DG	Chile_SouthernContinent_Aonikenk_400BP.AG	Colombia_Boyaca2	Colombia_Cundinamarca	-8.4e-05	0.000151	-0.558	511955	Anc Chile	Andean
Yoruba.DG	Chile_WesternArchipelago_Ayayema_5100BP.SG	Colombia_Boyaca1_LaSalina	Colombia_Cundinamarca	0.00022	0.000168	1.312	1082908	Anc Chile	Andean
Yoruba.DG	Chile_WesternArchipelago_Ayayema_5100BP.SG	Colombia_Boyaca2	Colombia_Cundinamarca	-0.000178	0.000139	-1.282	1094610	Anc Chile	Andean
Yoruba.DG	Chile_WesternArchipelago_Kaweskar_1200BP.SG	Colombia_Boyaca1_LaSalina	Colombia_Cundinamarca	0.000149	0.000156	0.955	1047266	Anc Chile	Andean
Yoruba.DG	Chile_WesternArchipelago_Kaweskar_1200BP.SG	Colombia_Boyaca2	Colombia_Cundinamarca	4e-06	0.000139	0.032	1058353	Anc Chile	Andean
Yoruba.DG	Chile_WesternArchipelago_Kaweskar_800BP.SG	Colombia_Boyaca1_LaSalina	Colombia_Cundinamarca	0.000231	0.000154	1.506	1081657	Anc Chile	Andean
Yoruba.DG	Chile_WesternArchipelago_Kaweskar_800BP.SG	Colombia_Boyaca2	Colombia_Cundinamarca	3.7e-05	0.000134	0.277	1093298	Anc Chile	Andean
Yoruba.DG	Chile_Yamana_BeagleChannel_800BP.SG	Colombia_Boyaca1_LaSalina	Colombia_Cundinamarca	0.000301	0.000136	2.21	1083025	Anc Chile	Andean
Yoruba.DG	Chile_Yamana_BeagleChannel_800BP.SG	Colombia_Boyaca2	Colombia_Cundinamarca	5.3e-05	0.000119	0.449	1094729	Anc Chile	Andean
Yoruba.DG	Colombia_SB_HG	Colombia_Boyaca1_LaSalina	Colombia_Cundinamarca	-1e-06	0.000107	-0.012	1076355	Anc Colombia	Colombia HG
Yoruba.DG	Colombia_SB_HG	Colombia_Boyaca2	Colombia_Cundinamarca	-0.00012	9.5e-05	-1.262	1086538	Anc Colombia	Colombia HG
Yoruba.DG	Curacao_Ceramic.AG	Colombia_Boyaca1_LaSalina	Colombia_Cundinamarca	0.000107	0.000116	0.922	993746	Anc Caribbean	Chibchan Admixed
Yoruba.DG	Curacao_Ceramic.AG	Colombia_Boyaca2	Colombia_Cundinamarca	1.2e-05	0.000102	0.122	997693	Anc Caribbean	Chibchan Admixed
Yoruba.DG	Mexico_ChichenItza_MayaLowlands_LateClassic.AG	Colombia_Boyaca1_LaSalina	Colombia_Cundinamarca	2.6e-05	9.2e-05	0.287	1082878	Anc Mayan	Mayan
Yoruba.DG	Mexico_ChichenItza_MayaLowlands_LateClassic.AG	Colombia_Boyaca2	Colombia_Cundinamarca	-2.5e-05	7.9e-05	-0.319	1094500	Anc Mayan	Mayan
Yoruba.DG	Mexico_Chihuahua_Medieval.SG	Colombia_Boyaca2	Colombia_Cundinamarca	9.2e-05	0.000138	0.668	699376	Anc Mexico	Mesoamerican
Yoruba.DG	Mexico_Chihuahua_Medieval.SG	Colombia_Boyaca1_LaSalina	Colombia_Cundinamarca	5.2e-05	0.000152	0.341	693372	Anc Mexico	Mesoamerican
Yoruba.DG	Mexico_CoyoteCave_950BP.AG	Colombia_Boyaca2	Colombia_Cundinamarca	5.8e-05	0.000137	0.427	496961	Anc Mexico	Mesoamerican
Yoruba.DG	Mexico_CoyoteCave_950BP.AG	Colombia_Boyaca1_LaSalina	Colombia_Cundinamarca	2.3e-05	0.000153	0.151	496601	Anc Mexico	Mesoamerican
Yoruba.DG	Mexico_CuevaDeLosMuertosChiquitos_1100BP.AG	Colombia_Boyaca1_LaSalina	Colombia_Cundinamarca	9.6e-05	9.9e-05	0.966	1055352	Anc Mexico	Mesoamerican
Yoruba.DG	Mexico_CuevaDeLosMuertosChiquitos_1100BP.AG	Colombia_Boyaca2	Colombia_Cundinamarca	-5.9e-05	8.8e-05	-0.671	1063127	Anc Mexico	Mesoamerican
Yoruba.DG	Mexico_Guanajuato_Medieval.SG	Colombia_Boyaca1_LaSalina	Colombia_Cundinamarca	0.000299	0.000162	1.845	321150	Anc Mexico	Mesoamerican
Yoruba.DG	Mexico_Guanajuato_Medieval.SG	Colombia_Boyaca2	Colombia_Cundinamarca	6.5e-05	0.000146	0.443	323182	Anc Mexico	Mesoamerican
Yoruba.DG	Mexico_Pericues_500BP.SG	Colombia_Boyaca2	Colombia_Cundinamarca	-7e-05	0.000143	-0.487	303028	Anc Mexico	Mesoamerican
Yoruba.DG	Mexico_Pericues_500BP.SG	Colombia_Boyaca1_LaSalina	Colombia_Cundinamarca	-9.4e-05	0.000167	-0.563	301531	Anc Mexico	Mesoamerican
Yoruba.DG	Mexico_Queretaro_Medieval.SG	Colombia_Boyaca1_LaSalina	Colombia_Cundinamarca	0.00015	0.000113	1.324	1071029	Anc Mexico	Mesoamerican
Yoruba.DG	Mexico_Queretaro_Medieval.SG	Colombia_Boyaca2	Colombia_Cundinamarca	-3e-06	0.00011	-0.026	1082028	Anc Mexico	Mesoamerican
Yoruba.DG	Mexico_Tayopa_1000BP.AG	Colombia_Boyaca1_LaSalina	Colombia_Cundinamarca	0.000157	0.000103	1.526	1071655	Anc Mexico	Mesoamerican
Yoruba.DG	Mexico_Tayopa_1000BP.AG	Colombia_Boyaca2	Colombia_Cundinamarca	3.3e-05	9e-05	0.363	1081477	Anc Mexico	Mesoamerican
Yoruba.DG	Mexico_Trincheras_LaPlaya_1100BP.AG	Colombia_Boyaca1_LaSalina	Colombia_Cundinamarca	0.000131	0.000149	0.885	580160	Anc Mexico	Mesoamerican
Yoruba.DG	Mexico_Trincheras_LaPlaya_1100BP.AG	Colombia_Boyaca2	Colombia_Cundinamarca	-3.4e-05	0.000142	-0.242	580463	Anc Mexico	Mesoamerican
Yoruba.DG	Mexico_Trincheras_LaPlaya_1900BP.AG	Colombia_Boyaca2	Colombia_Cundinamarca	-3.3e-05	0.000129	-0.254	466330	Anc Mexico	Mesoamerican
Yoruba.DG	Mexico_Trincheras_LaPlaya_1900BP.AG	Colombia_Boyaca1_LaSalina	Colombia_Cundinamarca	-9e-05	0.000149	-0.608	466109	Anc Mexico	Mesoamerican
Yoruba.DG	Mexico_Trincheras_LaPlaya_2500BP.TW	Colombia_Boyaca1_LaSalina	Colombia_Cundinamarca	0.000249	0.000151	1.651	546511	Anc Mexico	Mesoamerican
Yoruba.DG	Mexico_Trincheras_LaPlaya_2500BP.TW	Colombia_Boyaca2	Colombia_Cundinamarca	7.6e-05	0.000132	0.58	548370	Anc Mexico	Mesoamerican
Yoruba.DG	Mexico_Trincheras_LaPlaya_2800BP.AG	Colombia_Boyaca1_LaSalina	Colombia_Cundinamarca	0.000191	0.000158	1.207	378118	Anc Mexico	Mesoamerican
Yoruba.DG	Mexico_Trincheras_LaPlaya_2800BP.AG	Colombia_Boyaca2	Colombia_Cundinamarca	7.1e-05	0.00014	0.509	378313	Anc Mexico	Mesoamerican
Yoruba.DG	Mexico_Trincheras_LaPlaya_600BP.AG	Colombia_Boyaca1_LaSalina	Colombia_Cundinamarca	0.000104	0.000106	0.979	1003015	Anc Mexico	Mesoamerican
Yoruba.DG	Mexico_Trincheras_LaPlaya_600BP.AG	Colombia_Boyaca2	Colombia_Cundinamarca	7.9e-05	0.0001	0.786	1008006	Anc Mexico	Mesoamerican
Yoruba.DG	Panama_IsthmoColumbian_PreColonial.SG	Colombia_Boyaca1_LaSalina	Colombia_Cundinamarca	-0.000114	0.000119	-0.954	886895	Anc Panama	Chibchan
Yoruba.DG	Panama_IsthmoColumbian_PreColonial.SG	Colombia_Boyaca2	Colombia_Cundinamarca	-0.000297	0.000106	-2.805	895510	Anc Panama	Chibchan
Yoruba.DG	Peru_Antaura_Tiwanaku.SG	Colombia_Boyaca2	Colombia_Cundinamarca	0.000103	0.000133	0.776	693419	Anc Peru	Andean
Yoruba.DG	Peru_Antaura_Tiwanaku.SG	Colombia_Boyaca1_LaSalina	Colombia_Cundinamarca	4.7e-05	0.000148	0.313	690999	Anc Peru	Andean
Yoruba.DG	Peru_Chincha_LH.SG	Colombia_Boyaca1_LaSalina	Colombia_Cundinamarca	0.00014	0.000104	1.347	1082138	Anc Peru	Andean
Yoruba.DG	Peru_Chincha_LH.SG	Colombia_Boyaca2	Colombia_Cundinamarca	2e-06	8.8e-05	0.026	1093872	Anc Peru	Andean
Yoruba.DG	Peru_Cotahuasi_Tiwanaku.SG	Colombia_Boyaca2	Colombia_Cundinamarca	7.3e-05	0.00013	0.562	530808	Anc Peru	Andean
Yoruba.DG	Peru_Cotahuasi_Tiwanaku.SG	Colombia_Boyaca1_LaSalina	Colombia_Cundinamarca	-2e-05	0.000162	-0.125	529449	Anc Peru	Andean
Yoruba.DG	Peru_Cullcunche_Tiwanaku.SG	Colombia_Boyaca1_LaSalina	Colombia_Cundinamarca	0.000169	0.000152	1.116	508461	Anc Peru	Andean
Yoruba.DG	Peru_Cullcunche_Tiwanaku.SG	Colombia_Boyaca2	Colombia_Cundinamarca	9.2e-05	0.000128	0.723	509941	Anc Peru	Andean
Yoruba.DG	Peru_Cuncaicha_4200BP.AG	Colombia_Boyaca2	Colombia_Cundinamarca	0.00018	0.00013	1.386	734528	Anc Peru	Andean
Yoruba.DG	Peru_Cuncaicha_4200BP.AG	Colombia_Boyaca1_LaSalina	Colombia_Cundinamarca	5.1e-05	0.000153	0.333	733615	Anc Peru	Andean
Yoruba.DG	Peru_Cuncaicha_9000BP.AG	Colombia_Boyaca1_LaSalina	Colombia_Cundinamarca	0.000267	0.000147	1.819	726822	Anc Peru	Andean
Yoruba.DG	Peru_Cuncaicha_9000BP.AG	Colombia_Boyaca2	Colombia_Cundinamarca	0.000168	0.000134	1.255	727946	Anc Peru	Andean
Yoruba.DG	Peru_EIP_Moche.AG	Colombia_Boyaca2	Colombia_Cundinamarca	7.4e-05	0.000143	0.516	229275	Anc Peru	Andean
Yoruba.DG	Peru_EIP_Moche.AG	Colombia_Boyaca1_LaSalina	Colombia_Cundinamarca	3.3e-05	0.00016	0.208	228897	Anc Peru	Andean
Yoruba.DG	Peru_ElBrujo_EIP_1300BP.AG	Colombia_Boyaca1_LaSalina	Colombia_Cundinamarca	0.000273	0.000134	2.043	650867	Anc Peru	Andean
Yoruba.DG	Peru_ElBrujo_EIP_1300BP.AG	Colombia_Boyaca2	Colombia_Cundinamarca	1.5e-05	0.000114	0.131	652562	Anc Peru	Andean
Yoruba.DG	Peru_Highlands_Chinchawas_MH.AG	Colombia_Boyaca1_LaSalina	Colombia_Cundinamarca	-0.000158	0.000157	-1.003	389255	Anc Peru	Andean
Yoruba.DG	Peru_Highlands_Chinchawas_MH.AG	Colombia_Boyaca2	Colombia_Cundinamarca	-0.00034	0.000142	-2.391	389635	Anc Peru	Andean
Yoruba.DG	Peru_Highlands_LIP_Chimu.AG	Colombia_Boyaca1_LaSalina	Colombia_Cundinamarca	7.2e-05	0.000119	0.603	876305	Anc Peru	Andean
Yoruba.DG	Peru_Highlands_LIP_Chimu.AG	Colombia_Boyaca2	Colombia_Cundinamarca	4.6e-05	0.000102	0.446	878183	Anc Peru	Andean
Yoruba.DG	Peru_LaGalgada_4100BP.AG	Colombia_Boyaca1_LaSalina	Colombia_Cundinamarca	4.5e-05	0.000157	0.287	916892	Anc Peru	Andean
Yoruba.DG	Peru_LaGalgada_4100BP.AG	Colombia_Boyaca2	Colombia_Cundinamarca	-2.5e-05	0.000133	-0.189	920124	Anc Peru	Andean
Yoruba.DG	Peru_Laramate_900BP.AG	Colombia_Boyaca1_LaSalina	Colombia_Cundinamarca	0.000107	0.000111	0.97	990985	Anc Peru	Andean
Yoruba.DG	Peru_Laramate_900BP.AG	Colombia_Boyaca2	Colombia_Cundinamarca	7.2e-05	9.2e-05	0.78	995238	Anc Peru	Andean
Yoruba.DG	Peru_Lauricocha_3500BP.AG	Colombia_Boyaca1_LaSalina	Colombia_Cundinamarca	-7.3e-05	0.000159	-0.457	631987	Anc Peru	Andean
Yoruba.DG	Peru_Lauricocha_3500BP.AG	Colombia_Boyaca2	Colombia_Cundinamarca	-0.000209	0.000141	-1.487	634153	Anc Peru	Andean
Yoruba.DG	Peru_Lauricocha_5800BP.AG	Colombia_Boyaca1_LaSalina	Colombia_Cundinamarca	0.000372	0.000163	2.274	657352	Anc Peru	Andean
Yoruba.DG	Peru_Lauricocha_5800BP.AG	Colombia_Boyaca2	Colombia_Cundinamarca	5.4e-05	0.000136	0.394	659938	Anc Peru	Andean
Yoruba.DG	Peru_Lauricocha_8600BP.AG	Colombia_Boyaca1_LaSalina	Colombia_Cundinamarca	0.000114	0.000132	0.862	997000	Anc Peru	Andean
Yoruba.DG	Peru_Lauricocha_8600BP.AG	Colombia_Boyaca2	Colombia_Cundinamarca	-2.1e-05	0.000119	-0.177	1003300	Anc Peru	Andean
Yoruba.DG	Peru_LH_Inca.AG	Colombia_Boyaca1_LaSalina	Colombia_Cundinamarca	0.000175	0.000208	0.839	205050	Anc Peru	Andean
Yoruba.DG	Peru_LH_Inca.AG	Colombia_Boyaca2	Colombia_Cundinamarca	5.1e-05	0.000173	0.291	205463	Anc Peru	Andean
Yoruba.DG	Peru_Lima_EIP_1450BP.AG	Colombia_Boyaca2	Colombia_Cundinamarca	-5.4e-05	0.000134	-0.406	372247	Anc Peru	Andean
Yoruba.DG	Peru_Lima_EIP_1450BP.AG	Colombia_Boyaca1_LaSalina	Colombia_Cundinamarca	-8.6e-05	0.000158	-0.542	371294	Anc Peru	Andean
Yoruba.DG	Peru_Lima_LIP_650BP.AG	Colombia_Boyaca2	Colombia_Cundinamarca	9.8e-05	0.000119	0.824	965058	Anc Peru	Andean
Yoruba.DG	Peru_Lima_LIP_650BP.AG	Colombia_Boyaca1_LaSalina	Colombia_Cundinamarca	-1.2e-05	0.000134	-0.091	959238	Anc Peru	Andean
Yoruba.DG	Peru_LIP_Botigiriayocc_600BP.AG	Colombia_Boyaca1_LaSalina	Colombia_Cundinamarca	0.000109	0.000153	0.713	1015044	Anc Peru	Andean
Yoruba.DG	Peru_LIP_Botigiriayocc_600BP.AG	Colombia_Boyaca2	Colombia_Cundinamarca	3e-05	0.000126	0.241	1022187	Anc Peru	Andean
Yoruba.DG	Peru_LIP_Chanka.AG	Colombia_Boyaca1_LaSalina	Colombia_Cundinamarca	0.000334	0.000143	2.336	839396	Anc Peru	Andean
Yoruba.DG	Peru_LIP_Chanka.AG	Colombia_Boyaca2	Colombia_Cundinamarca	2.3e-05	0.000121	0.186	841099	Anc Peru	Andean
Yoruba.DG	Peru_LIP_Pacapaccari_600BP.AG	Colombia_Boyaca1_LaSalina	Colombia_Cundinamarca	-4.5e-05	0.000132	-0.338	814156	Anc Peru	Andean
Yoruba.DG	Peru_LIP_Pacapaccari_600BP.AG	Colombia_Boyaca2	Colombia_Cundinamarca	-0.000142	0.000113	-1.257	815790	Anc Peru	Andean
Yoruba.DG	Peru_LIP_Ychsma.AG	Colombia_Boyaca2	Colombia_Cundinamarca	8.1e-05	0.000118	0.689	436624	Anc Peru	Andean
Yoruba.DG	Peru_LIP_Ychsma.AG	Colombia_Boyaca1_LaSalina	Colombia_Cundinamarca	1.9e-05	0.000136	0.143	435771	Anc Peru	Andean
Yoruba.DG	Peru_Maucallacta_Tiwanaku.SG	Colombia_Boyaca2	Colombia_Cundinamarca	-1.1e-05	0.000137	-0.081	503784	Anc Peru	Andean
Yoruba.DG	Peru_Maucallacta_Tiwanaku.SG	Colombia_Boyaca1_LaSalina	Colombia_Cundinamarca	-7.5e-05	0.000156	-0.482	502046	Anc Peru	Andean
Yoruba.DG	Peru_MH_LIP_ElBrujo_850BP.AG	Colombia_Boyaca1_LaSalina	Colombia_Cundinamarca	0.000266	0.000165	1.613	385584	Anc Peru	Andean
Yoruba.DG	Peru_MH_LIP_ElBrujo_850BP.AG	Colombia_Boyaca2	Colombia_Cundinamarca	-9.7e-05	0.000139	-0.7	386432	Anc Peru	Andean
Yoruba.DG	Peru_MH_LIP_Lambayeque.AG	Colombia_Boyaca1_LaSalina	Colombia_Cundinamarca	0.000187	0.000123	1.522	892557	Anc Peru	Andean
Yoruba.DG	Peru_MH_LIP_Lambayeque.AG	Colombia_Boyaca2	Colombia_Cundinamarca	4e-06	0.000111	0.036	895556	Anc Peru	Andean
Yoruba.DG	Peru_Palpa_LIP_550BP.AG	Colombia_Boyaca1_LaSalina	Colombia_Cundinamarca	0.000134	0.000127	1.058	740566	Anc Peru	Andean
Yoruba.DG	Peru_Palpa_LIP_550BP.AG	Colombia_Boyaca2	Colombia_Cundinamarca	-6.8e-05	0.000113	-0.601	741867	Anc Peru	Andean
Yoruba.DG	Peru_RioUncallane_1600BP.SG	Colombia_Boyaca1_LaSalina	Colombia_Cundinamarca	5.5e-05	0.000118	0.468	1083076	Anc Peru	Andean
Yoruba.DG	Peru_RioUncallane_1600BP.SG	Colombia_Boyaca2	Colombia_Cundinamarca	0	0.000102	-0.003	1094844	Anc Peru	Andean
Yoruba.DG	Peru_SanSebastian_LIP_600BP.AG	Colombia_Boyaca1_LaSalina	Colombia_Cundinamarca	3.7e-05	0.000144	0.26	731293	Anc Peru	Andean
Yoruba.DG	Peru_SanSebastian_LIP_600BP.AG	Colombia_Boyaca2	Colombia_Cundinamarca	-3.3e-05	0.000128	-0.259	732089	Anc Peru	Andean
Yoruba.DG	Peru_Ullujaya_EIP_1350BP.AG	Colombia_Boyaca2	Colombia_Cundinamarca	-6e-06	0.000116	-0.056	585328	Anc Peru	Andean
Yoruba.DG	Peru_Ullujaya_EIP_1350BP.AG	Colombia_Boyaca1_LaSalina	Colombia_Cundinamarca	-2.6e-05	0.000135	-0.195	584752	Anc Peru	Andean
Yoruba.DG	Peru_Ullujaya_MH_950BP.AG	Colombia_Boyaca2	Colombia_Cundinamarca	0.000197	0.000129	1.522	590663	Anc Peru	Andean
Yoruba.DG	Peru_Ullujaya_MH_950BP.AG	Colombia_Boyaca1_LaSalina	Colombia_Cundinamarca	0.000112	0.000151	0.74	590075	Anc Peru	Andean
Yoruba.DG	USA_CA_SanClemente_800BP.AG	Colombia_Boyaca1_LaSalina	Colombia_Cundinamarca	-1.4e-05	0.000109	-0.132	1062337	Anc North American	North American
Yoruba.DG	USA_CA_SanClemente_800BP.AG	Colombia_Boyaca2	Colombia_Cundinamarca	-0.000117	9.5e-05	-1.238	1071766	Anc North American	North American
Yoruba.DG	USA_CA_SanClemente_900BP.SG	Colombia_Boyaca1_LaSalina	Colombia_Cundinamarca	0.000124	0.000123	1.006	1079771	Anc North American	North American
Yoruba.DG	USA_CA_SanClemente_900BP.SG	Colombia_Boyaca2	Colombia_Cundinamarca	7.2e-05	0.00011	0.657	1091348	Anc North American	North American
Yoruba.DG	USA_CA_SanNicolas_1600BP.SG	Colombia_Boyaca1_LaSalina	Colombia_Cundinamarca	3e-05	0.000104	0.288	1078441	Anc North American	North American
Yoruba.DG	USA_CA_SanNicolas_1600BP.SG	Colombia_Boyaca2	Colombia_Cundinamarca	-7.8e-05	9.5e-05	-0.826	1090099	Anc North American	North American
Yoruba.DG	USA_CA_SanNicolas_4800BP.SG	Colombia_Boyaca1_LaSalina	Colombia_Cundinamarca	0.000145	0.000126	1.15	1080141	Anc North American	North American
Yoruba.DG	USA_CA_SanNicolas_4800BP.SG	Colombia_Boyaca2	Colombia_Cundinamarca	6e-05	0.000112	0.538	1091799	Anc North American	North American
Yoruba.DG	USA_CA_SantaRosa_3000BP.AG	Colombia_Boyaca1_LaSalina	Colombia_Cundinamarca	8.4e-05	0.000126	0.665	914249	Anc North American	North American
Yoruba.DG	USA_CA_SantaRosa_3000BP.AG	Colombia_Boyaca2	Colombia_Cundinamarca	-3.5e-05	0.000118	-0.3	916395	Anc North American	North American
Yoruba.DG	USA_CA_SantaRosa_7400BP.AG	Colombia_Boyaca2	Colombia_Cundinamarca	4e-06	0.000117	0.033	979364	Anc North American	North American
Yoruba.DG	USA_CA_SantaRosa_7400BP.AG	Colombia_Boyaca1_LaSalina	Colombia_Cundinamarca	4e-06	0.000127	0.029	975243	Anc North American	North American
Yoruba.DG	Venezuela_LasLocas_Ceramic.AG	Colombia_Boyaca1_LaSalina	Colombia_Cundinamarca	1.3e-05	0.000111	0.115	970288	Anc Venezuela	Chibchan Admixed
Yoruba.DG	Venezuela_LasLocas_Ceramic.AG	Colombia_Boyaca2	Colombia_Cundinamarca	-2.9e-05	9.1e-05	-0.318	973196	Anc Venezuela	Chibchan Admixed
Yoruba.DG	Argentina_Aconcagua_Inca_500BP.SG	Colombia_Boyaca1_LaSalina	Colombia_LagunadelaHerrera_2000BP	-0.000151	0.000233	-0.649	934844	Anc Arg	Andean
Yoruba.DG	Argentina_Aconcagua_Inca_500BP.SG	Colombia_Boyaca2	Colombia_LagunadelaHerrera_2000BP	-0.000491	0.00023	-2.133	939296	Anc Arg	Andean
Yoruba.DG	Argentina_Aconcagua_Inca_500BP.SG	Colombia_Cundinamarca	Colombia_LagunadelaHerrera_2000BP	-0.000452	0.000199	-2.273	947942	Anc Arg	Andean
Yoruba.DG	Argentina_ArroyoSeco2_7700BP.AG	Colombia_Boyaca1_LaSalina	Colombia_LagunadelaHerrera_2000BP	-9.7e-05	0.000184	-0.526	922320	Anc Arg	Andean
Yoruba.DG	Argentina_ArroyoSeco2_7700BP.AG	Colombia_Cundinamarca	Colombia_LagunadelaHerrera_2000BP	-9.8e-05	0.00015	-0.654	927686	Anc Arg	Andean
Yoruba.DG	Argentina_ArroyoSeco2_7700BP.AG	Colombia_Boyaca2	Colombia_LagunadelaHerrera_2000BP	-0.000119	0.000168	-0.71	924594	Anc Arg	Andean
Yoruba.DG	Argentina_BeagleChannel_Yamana_100BP.AG	Colombia_Boyaca1_LaSalina	Colombia_LagunadelaHerrera_2000BP	-3.5e-05	0.000203	-0.173	918736	Anc Arg	Andean
Yoruba.DG	Argentina_BeagleChannel_Yamana_100BP.AG	Colombia_Boyaca2	Colombia_LagunadelaHerrera_2000BP	-0.00033	0.000195	-1.692	920207	Anc Arg	Andean
Yoruba.DG	Argentina_BeagleChannel_Yamana_100BP.AG	Colombia_Cundinamarca	Colombia_LagunadelaHerrera_2000BP	-0.000404	0.000169	-2.383	922002	Anc Arg	Andean
Yoruba.DG	Argentina_BeagleChannel_Yamana_1500BP.AG	Colombia_Boyaca1_LaSalina	Colombia_LagunadelaHerrera_2000BP	-0.000238	0.000238	-1.001	644831	Anc Arg	Andean
Yoruba.DG	Argentina_BeagleChannel_Yamana_1500BP.AG	Colombia_Boyaca2	Colombia_LagunadelaHerrera_2000BP	-0.000646	0.000224	-2.891	645056	Anc Arg	Andean
Yoruba.DG	Argentina_BeagleChannel_Yamana_1500BP.AG	Colombia_Cundinamarca	Colombia_LagunadelaHerrera_2000BP	-0.000583	0.000198	-2.948	645281	Anc Arg	Andean
Yoruba.DG	Argentina_MitrePeninsula_Haush_400BP.AG	Colombia_Boyaca1_LaSalina	Colombia_LagunadelaHerrera_2000BP	-0.000211	0.000189	-1.114	897412	Anc Arg	Andean
Yoruba.DG	Argentina_MitrePeninsula_Haush_400BP.AG	Colombia_Boyaca2	Colombia_LagunadelaHerrera_2000BP	-0.000233	0.000176	-1.325	898844	Anc Arg	Andean
Yoruba.DG	Argentina_MitrePeninsula_Haush_400BP.AG	Colombia_Cundinamarca	Colombia_LagunadelaHerrera_2000BP	-0.00032	0.000158	-2.032	900625	Anc Arg	Andean
Yoruba.DG	Argentina_NorthTierradelFiego_Selknam_100BP.SG	Colombia_Boyaca2	Colombia_LagunadelaHerrera_2000BP	-0.000195	0.000232	-0.839	856927	Anc Arg	Andean
Yoruba.DG	Argentina_NorthTierradelFiego_Selknam_100BP.SG	Colombia_Boyaca1_LaSalina	Colombia_LagunadelaHerrera_2000BP	-0.00022	0.000242	-0.911	854527	Anc Arg	Andean
Yoruba.DG	Argentina_NorthTierradelFiego_Selknam_100BP.SG	Colombia_Cundinamarca	Colombia_LagunadelaHerrera_2000BP	-0.00036	0.000197	-1.829	861097	Anc Arg	Andean
Yoruba.DG	Argentina_NorthTierradelFuego_LaArcillosa2_5800BP.AG	Colombia_Boyaca1_LaSalina	Colombia_LagunadelaHerrera_2000BP	0.000479	0.00025	1.913	750267	Anc Arg	Andean
Yoruba.DG	Argentina_NorthTierradelFuego_LaArcillosa2_5800BP.AG	Colombia_Cundinamarca	Colombia_LagunadelaHerrera_2000BP	0.000219	0.000203	1.082	751125	Anc Arg	Andean
Yoruba.DG	Argentina_NorthTierradelFuego_LaArcillosa2_5800BP.AG	Colombia_Boyaca2	Colombia_LagunadelaHerrera_2000BP	0.000243	0.000234	1.04	750637	Anc Arg	Andean
Yoruba.DG	Argentina_NorthTierradelFuego_Selknam_500BP.AG	Colombia_Boyaca1_LaSalina	Colombia_LagunadelaHerrera_2000BP	-0.000123	0.000187	-0.656	939695	Anc Arg	Andean
Yoruba.DG	Argentina_NorthTierradelFuego_Selknam_500BP.AG	Colombia_Cundinamarca	Colombia_LagunadelaHerrera_2000BP	-0.000232	0.000156	-1.484	943635	Anc Arg	Andean
Yoruba.DG	Argentina_NorthTierradelFuego_Selknam_500BP.AG	Colombia_Boyaca2	Colombia_LagunadelaHerrera_2000BP	-0.00029	0.000175	-1.654	941531	Anc Arg	Andean
Yoruba.DG	Argentina_Pampas_1600BP.AG	Colombia_Boyaca1_LaSalina	Colombia_LagunadelaHerrera_2000BP	-2.7e-05	0.000236	-0.112	616943	Anc Arg	Andean
Yoruba.DG	Argentina_Pampas_1600BP.AG	Colombia_Cundinamarca	Colombia_LagunadelaHerrera_2000BP	-0.000229	0.000198	-1.157	617101	Anc Arg	Andean
Yoruba.DG	Argentina_Pampas_1600BP.AG	Colombia_Boyaca2	Colombia_LagunadelaHerrera_2000BP	-0.000308	0.000223	-1.378	617036	Anc Arg	Andean
Yoruba.DG	Argentina_Pampas_6800BP.AG	Colombia_Boyaca1_LaSalina	Colombia_LagunadelaHerrera_2000BP	-4e-06	0.000214	-0.018	477098	Anc Arg	Andean
Yoruba.DG	Argentina_Pampas_6800BP.AG	Colombia_Boyaca2	Colombia_LagunadelaHerrera_2000BP	-1.4e-05	0.000207	-0.066	477148	Anc Arg	Andean
Yoruba.DG	Argentina_Pampas_6800BP.AG	Colombia_Cundinamarca	Colombia_LagunadelaHerrera_2000BP	-0.000132	0.000179	-0.738	477217	Anc Arg	Andean
Yoruba.DG	Argentina_Pampas_Southern_2600BP.AG	Colombia_Boyaca2	Colombia_LagunadelaHerrera_2000BP	0.000276	0.000297	0.929	191848	Anc Arg	Andean
Yoruba.DG	Argentina_Pampas_Southern_2600BP.AG	Colombia_Boyaca1_LaSalina	Colombia_LagunadelaHerrera_2000BP	0.000256	0.000312	0.821	191752	Anc Arg	Andean
Yoruba.DG	Argentina_Pampas_Southern_2600BP.AG	Colombia_Cundinamarca	Colombia_LagunadelaHerrera_2000BP	0.000115	0.000264	0.434	191937	Anc Arg	Andean
Yoruba.DG	Belize_5600-3700BP.AG	Colombia_Boyaca1_LaSalina	Colombia_LagunadelaHerrera_2000BP	-0.000117	0.000155	-0.759	991371	Anc Belize	Chibchan Admixed
Yoruba.DG	Belize_5600-3700BP.AG	Colombia_Boyaca2	Colombia_LagunadelaHerrera_2000BP	-0.000186	0.000147	-1.267	994970	Anc Belize	Chibchan Admixed
Yoruba.DG	Belize_5600-3700BP.AG	Colombia_Cundinamarca	Colombia_LagunadelaHerrera_2000BP	-0.000172	0.000133	-1.286	1000345	Anc Belize	Chibchan Admixed
Yoruba.DG	Belize_9600-7300BP.AG	Colombia_Boyaca1_LaSalina	Colombia_LagunadelaHerrera_2000BP	0.00024	0.000182	1.322	759989	Anc Belize	Belize
Yoruba.DG	Belize_9600-7300BP.AG	Colombia_Boyaca2	Colombia_LagunadelaHerrera_2000BP	7.2e-05	0.000167	0.433	761202	Anc Belize	Belize
Yoruba.DG	Belize_9600-7300BP.AG	Colombia_Cundinamarca	Colombia_LagunadelaHerrera_2000BP	-2.3e-05	0.000153	-0.148	762865	Anc Belize	Belize
Yoruba.DG	Bolivia_Akapana_Tiwanaku.SG	Colombia_Boyaca1_LaSalina	Colombia_LagunadelaHerrera_2000BP	-6.3e-05	0.00019	-0.331	699232	Anc Bolivia	Andean
Yoruba.DG	Bolivia_Akapana_Tiwanaku.SG	Colombia_Boyaca2	Colombia_LagunadelaHerrera_2000BP	-6.8e-05	0.000182	-0.371	701085	Anc Bolivia	Andean
Yoruba.DG	Bolivia_Akapana_Tiwanaku.SG	Colombia_Cundinamarca	Colombia_LagunadelaHerrera_2000BP	-0.000244	0.000162	-1.508	704009	Anc Bolivia	Andean
Yoruba.DG	Bolivia_Lukurmata_Tiwanaku.SG	Colombia_Boyaca1_LaSalina	Colombia_LagunadelaHerrera_2000BP	-0.000189	0.000185	-1.024	939942	Anc Bolivia	Andean
Yoruba.DG	Bolivia_Lukurmata_Tiwanaku.SG	Colombia_Boyaca2	Colombia_LagunadelaHerrera_2000BP	-0.000277	0.000184	-1.506	942748	Anc Bolivia	Andean
Yoruba.DG	Bolivia_Lukurmata_Tiwanaku.SG	Colombia_Cundinamarca	Colombia_LagunadelaHerrera_2000BP	-0.00028	0.000159	-1.765	946896	Anc Bolivia	Andean
Yoruba.DG	Bolivia_MH_Iroco_1050BP.AG	Colombia_Boyaca2	Colombia_LagunadelaHerrera_2000BP	8e-05	0.000232	0.344	571525	Anc Bolivia	Andean
Yoruba.DG	Bolivia_MH_Iroco_1050BP.AG	Colombia_Boyaca1_LaSalina	Colombia_LagunadelaHerrera_2000BP	3.2e-05	0.000238	0.134	570498	Anc Bolivia	Andean
Yoruba.DG	Bolivia_MH_Iroco_1050BP.AG	Colombia_Cundinamarca	Colombia_LagunadelaHerrera_2000BP	-4.4e-05	0.000208	-0.21	573017	Anc Bolivia	Andean
Yoruba.DG	Bolivia_Miraflores_MH.AG	Colombia_Boyaca1_LaSalina	Colombia_LagunadelaHerrera_2000BP	-0.000112	0.000195	-0.574	918088	Anc Bolivia	Andean
Yoruba.DG	Bolivia_Miraflores_MH.AG	Colombia_Cundinamarca	Colombia_LagunadelaHerrera_2000BP	-0.000113	0.000162	-0.699	925006	Anc Bolivia	Andean
Yoruba.DG	Bolivia_Miraflores_MH.AG	Colombia_Boyaca2	Colombia_LagunadelaHerrera_2000BP	-0.000251	0.000176	-1.428	920802	Anc Bolivia	Andean
Yoruba.DG	Bolivia_MonolitoDescabezado_Tiwanaku.SG	Colombia_Boyaca1_LaSalina	Colombia_LagunadelaHerrera_2000BP	-0.000473	0.000234	-2.019	663315	Anc Bolivia	Amazonian
Yoruba.DG	Bolivia_MonolitoDescabezado_Tiwanaku.SG	Colombia_Boyaca2	Colombia_LagunadelaHerrera_2000BP	-0.000563	0.000231	-2.441	664321	Anc Bolivia	Amazonian
Yoruba.DG	Bolivia_MonolitoDescabezado_Tiwanaku.SG	Colombia_Cundinamarca	Colombia_LagunadelaHerrera_2000BP	-0.000572	0.000197	-2.907	665756	Anc Bolivia	Amazonian
Yoruba.DG	Bolivia_Pumapunku_Tiwanaku.SG	Colombia_Boyaca1_LaSalina	Colombia_LagunadelaHerrera_2000BP	0.000191	0.000274	0.699	269579	Anc Bolivia	Andean
Yoruba.DG	Bolivia_Pumapunku_Tiwanaku.SG	Colombia_Cundinamarca	Colombia_LagunadelaHerrera_2000BP	0.000126	0.000236	0.535	270273	Anc Bolivia	Andean
Yoruba.DG	Bolivia_Pumapunku_Tiwanaku.SG	Colombia_Boyaca2	Colombia_LagunadelaHerrera_2000BP	6.8e-05	0.000261	0.262	269862	Anc Bolivia	Andean
Yoruba.DG	Bolivia_Putuni_Tiwanaku.SG	Colombia_Boyaca1_LaSalina	Colombia_LagunadelaHerrera_2000BP	-0.000177	0.000247	-0.714	526950	Anc Bolivia	Andean
Yoruba.DG	Bolivia_Putuni_Tiwanaku.SG	Colombia_Boyaca2	Colombia_LagunadelaHerrera_2000BP	-0.000321	0.000237	-1.355	527651	Anc Bolivia	Andean
Yoruba.DG	Bolivia_Putuni_Tiwanaku.SG	Colombia_Cundinamarca	Colombia_LagunadelaHerrera_2000BP	-0.000298	0.000209	-1.424	528709	Anc Bolivia	Andean
Yoruba.DG	Bolivia_Tiwanaku_MH.AG	Colombia_Boyaca1_LaSalina	Colombia_LagunadelaHerrera_2000BP	0.000332	0.000217	1.53	381941	Anc Bolivia	Andean
Yoruba.DG	Bolivia_Tiwanaku_MH.AG	Colombia_Boyaca2	Colombia_LagunadelaHerrera_2000BP	0.000147	0.000205	0.718	382206	Anc Bolivia	Andean
Yoruba.DG	Bolivia_Tiwanaku_MH.AG	Colombia_Cundinamarca	Colombia_LagunadelaHerrera_2000BP	0.00012	0.000182	0.658	382519	Anc Bolivia	Andean
Yoruba.DG	Bolivia_Totocachi_Tiwanaku.SG	Colombia_Boyaca1_LaSalina	Colombia_LagunadelaHerrera_2000BP	0.000287	0.00031	0.928	210721	Anc Bolivia	Andean
Yoruba.DG	Bolivia_Totocachi_Tiwanaku.SG	Colombia_Cundinamarca	Colombia_LagunadelaHerrera_2000BP	4.2e-05	0.000268	0.158	212268	Anc Bolivia	Andean
Yoruba.DG	Bolivia_Totocachi_Tiwanaku.SG	Colombia_Boyaca2	Colombia_LagunadelaHerrera_2000BP	-4.6e-05	0.000294	-0.155	211293	Anc Bolivia	Andean
Yoruba.DG	Brazil_Cabecuda_Sambaqui_3200BP.AG	Colombia_Boyaca1_LaSalina	Colombia_LagunadelaHerrera_2000BP	0.000592	0.000214	2.769	636066	Anc Brazil	Amazonian
Yoruba.DG	Brazil_Cabecuda_Sambaqui_3200BP.AG	Colombia_Cundinamarca	Colombia_LagunadelaHerrera_2000BP	0.000455	0.000177	2.579	638584	Anc Brazil	Amazonian
Yoruba.DG	Brazil_Cabecuda_Sambaqui_3200BP.AG	Colombia_Boyaca2	Colombia_LagunadelaHerrera_2000BP	0.000506	0.000205	2.473	636994	Anc Brazil	Amazonian
Yoruba.DG	Brazil_Capelinha_Sambaqui_10400BP.AG	Colombia_Boyaca2	Colombia_LagunadelaHerrera_2000BP	0	0.000264	0	348621	Anc Brazil	Amazonian
Yoruba.DG	Brazil_Capelinha_Sambaqui_10400BP.AG	Colombia_Cundinamarca	Colombia_LagunadelaHerrera_2000BP	-2.3e-05	0.000227	-0.099	349212	Anc Brazil	Amazonian
Yoruba.DG	Brazil_Capelinha_Sambaqui_10400BP.AG	Colombia_Boyaca1_LaSalina	Colombia_LagunadelaHerrera_2000BP	-0.000108	0.000273	-0.398	348238	Anc Brazil	Amazonian
Yoruba.DG	Brazil_GalhetaIV_Sambaqui_1200BP.AG	Colombia_Cundinamarca	Colombia_LagunadelaHerrera_2000BP	9.3e-05	0.000234	0.396	221223	Anc Brazil	Amazonian
Yoruba.DG	Brazil_GalhetaIV_Sambaqui_1200BP.AG	Colombia_Boyaca1_LaSalina	Colombia_LagunadelaHerrera_2000BP	4e-05	0.000287	0.14	220947	Anc Brazil	Amazonian
Yoruba.DG	Brazil_GalhetaIV_Sambaqui_1200BP.AG	Colombia_Boyaca2	Colombia_LagunadelaHerrera_2000BP	2.1e-05	0.000256	0.082	221058	Anc Brazil	Amazonian
Yoruba.DG	Brazil_JabuticabeiraII_Sambaqui_2200BP.AG	Colombia_Boyaca1_LaSalina	Colombia_LagunadelaHerrera_2000BP	0.00036	0.000245	1.469	677642	Anc Brazil	Amazonian
Yoruba.DG	Brazil_JabuticabeiraII_Sambaqui_2200BP.AG	Colombia_Cundinamarca	Colombia_LagunadelaHerrera_2000BP	6.9e-05	0.0002	0.345	680716	Anc Brazil	Amazonian
Yoruba.DG	Brazil_JabuticabeiraII_Sambaqui_2200BP.AG	Colombia_Boyaca2	Colombia_LagunadelaHerrera_2000BP	1.2e-05	0.000224	0.054	678777	Anc Brazil	Amazonian
Yoruba.DG	Brazil_JabuticabeiraII_Sambaqui_2400BP.AG	Colombia_Boyaca1_LaSalina	Colombia_LagunadelaHerrera_2000BP	-4.7e-05	0.000177	-0.266	999022	Anc Brazil	Amazonian
Yoruba.DG	Brazil_JabuticabeiraII_Sambaqui_2400BP.AG	Colombia_Cundinamarca	Colombia_LagunadelaHerrera_2000BP	-7.4e-05	0.000148	-0.5	1011144	Anc Brazil	Amazonian
Yoruba.DG	Brazil_JabuticabeiraII_Sambaqui_2400BP.AG	Colombia_Boyaca2	Colombia_LagunadelaHerrera_2000BP	-0.000154	0.00017	-0.903	1003392	Anc Brazil	Amazonian
Yoruba.DG	Brazil_LapaDoSanto_older9000BP.AG	Colombia_Boyaca2	Colombia_LagunadelaHerrera_2000BP	-8.1e-05	0.000158	-0.515	914886	Anc Brazil	Amazonian
Yoruba.DG	Brazil_LapaDoSanto_older9000BP.AG	Colombia_Boyaca1_LaSalina	Colombia_LagunadelaHerrera_2000BP	-0.000214	0.000167	-1.285	913084	Anc Brazil	Amazonian
Yoruba.DG	Brazil_LapaDoSanto_older9000BP.AG	Colombia_Cundinamarca	Colombia_LagunadelaHerrera_2000BP	-0.000288	0.000138	-2.094	917271	Anc Brazil	Amazonian
Yoruba.DG	Brazil_Laranjal_6000BP.AG	Colombia_Boyaca1_LaSalina	Colombia_LagunadelaHerrera_2000BP	-2.8e-05	0.000224	-0.124	569824	Anc Brazil	Amazonian
Yoruba.DG	Brazil_Laranjal_6000BP.AG	Colombia_Boyaca2	Colombia_LagunadelaHerrera_2000BP	-5.7e-05	0.000201	-0.284	570408	Anc Brazil	Amazonian
Yoruba.DG	Brazil_Laranjal_6000BP.AG	Colombia_Cundinamarca	Colombia_LagunadelaHerrera_2000BP	-0.000133	0.000184	-0.725	571455	Anc Brazil	Amazonian
Yoruba.DG	Brazil_Limao_Sambaqui_1900BP.AG	Colombia_Boyaca1_LaSalina	Colombia_LagunadelaHerrera_2000BP	-2.9e-05	0.000194	-0.15	741162	Anc Brazil	Amazonian
Yoruba.DG	Brazil_Limao_Sambaqui_1900BP.AG	Colombia_Boyaca2	Colombia_LagunadelaHerrera_2000BP	-7.6e-05	0.000181	-0.422	742365	Anc Brazil	Amazonian
Yoruba.DG	Brazil_Limao_Sambaqui_1900BP.AG	Colombia_Cundinamarca	Colombia_LagunadelaHerrera_2000BP	-0.000142	0.000162	-0.878	744120	Anc Brazil	Amazonian
Yoruba.DG	Brazil_Limao_Sambaqui_2700BP.AG	Colombia_Boyaca1_LaSalina	Colombia_LagunadelaHerrera_2000BP	0.000271	0.000253	1.07	349810	Anc Brazil	Amazonian
Yoruba.DG	Brazil_Limao_Sambaqui_2700BP.AG	Colombia_Cundinamarca	Colombia_LagunadelaHerrera_2000BP	0.000185	0.000215	0.858	350391	Anc Brazil	Amazonian
Yoruba.DG	Brazil_Limao_Sambaqui_2700BP.AG	Colombia_Boyaca2	Colombia_LagunadelaHerrera_2000BP	9e-05	0.000243	0.368	350018	Anc Brazil	Amazonian
Yoruba.DG	Brazil_Limao_Sambaqui_500BP.AG	Colombia_Boyaca2	Colombia_LagunadelaHerrera_2000BP	7e-05	0.000228	0.307	679234	Anc Brazil	Amazonian
Yoruba.DG	Brazil_Limao_Sambaqui_500BP.AG	Colombia_Cundinamarca	Colombia_LagunadelaHerrera_2000BP	-0.000111	0.000202	-0.549	680648	Anc Brazil	Amazonian
Yoruba.DG	Brazil_Limao_Sambaqui_500BP.AG	Colombia_Boyaca1_LaSalina	Colombia_LagunadelaHerrera_2000BP	-0.000154	0.000236	-0.653	678389	Anc Brazil	Amazonian
Yoruba.DG	Brazil_LocaDoSuin_Sambaqui_9100BP.AG	Colombia_Boyaca1_LaSalina	Colombia_LagunadelaHerrera_2000BP	0.000188	0.000281	0.667	351682	Anc Brazil	Amazonian
Yoruba.DG	Brazil_LocaDoSuin_Sambaqui_9100BP.AG	Colombia_Boyaca2	Colombia_LagunadelaHerrera_2000BP	-4.1e-05	0.000261	-0.157	351997	Anc Brazil	Amazonian
Yoruba.DG	Brazil_LocaDoSuin_Sambaqui_9100BP.AG	Colombia_Cundinamarca	Colombia_LagunadelaHerrera_2000BP	-0.000226	0.000228	-0.994	352460	Anc Brazil	Amazonian
Yoruba.DG	Brazil_Moraes_5800BP.AG	Colombia_Cundinamarca	Colombia_LagunadelaHerrera_2000BP	-8.2e-05	0.000248	-0.33	289536	Anc Brazil	Amazonian
Yoruba.DG	Brazil_Moraes_5800BP.AG	Colombia_Boyaca1_LaSalina	Colombia_LagunadelaHerrera_2000BP	-0.000126	0.00029	-0.435	288714	Anc Brazil	Amazonian
Yoruba.DG	Brazil_Moraes_5800BP.AG	Colombia_Boyaca2	Colombia_LagunadelaHerrera_2000BP	-0.00019	0.000273	-0.693	289009	Anc Brazil	Amazonian
Yoruba.DG	Brazil_PalmeirasXingu_Sambaqui_500BP.AG	Colombia_Boyaca2	Colombia_LagunadelaHerrera_2000BP	4.9e-05	0.000244	0.2	367173	Anc Brazil	Amazonian
Yoruba.DG	Brazil_PalmeirasXingu_Sambaqui_500BP.AG	Colombia_Boyaca1_LaSalina	Colombia_LagunadelaHerrera_2000BP	-0.000144	0.000257	-0.558	366857	Anc Brazil	Amazonian
Yoruba.DG	Brazil_PalmeirasXingu_Sambaqui_500BP.AG	Colombia_Cundinamarca	Colombia_LagunadelaHerrera_2000BP	-0.000137	0.000219	-0.627	367615	Anc Brazil	Amazonian
Yoruba.DG	Brazil_RN_ALE_MH_HG_4600BP.AG	Colombia_Boyaca2	Colombia_LagunadelaHerrera_2000BP	-3e-06	0.000275	-0.01	251119	Anc Brazil	Amazonian
Yoruba.DG	Brazil_RN_ALE_MH_HG_4600BP.AG	Colombia_Boyaca1_LaSalina	Colombia_LagunadelaHerrera_2000BP	-5.6e-05	0.000287	-0.197	250897	Anc Brazil	Amazonian
Yoruba.DG	Brazil_RN_ALE_MH_HG_4600BP.AG	Colombia_Cundinamarca	Colombia_LagunadelaHerrera_2000BP	-6.7e-05	0.000246	-0.271	251447	Anc Brazil	Amazonian
Yoruba.DG	Brazil_Sumidouro_ca10000BP.SG	Colombia_Boyaca1_LaSalina	Colombia_LagunadelaHerrera_2000BP	-0.000114	0.000178	-0.641	1006827	Anc Brazil	Amazonian
Yoruba.DG	Brazil_Sumidouro_ca10000BP.SG	Colombia_Boyaca2	Colombia_LagunadelaHerrera_2000BP	-0.000135	0.000169	-0.797	1011757	Anc Brazil	Amazonian
Yoruba.DG	Brazil_Sumidouro_ca10000BP.SG	Colombia_Cundinamarca	Colombia_LagunadelaHerrera_2000BP	-0.00019	0.000149	-1.281	1021409	Anc Brazil	Amazonian
Yoruba.DG	Brazil_VauUna_Sambaqui_600BP.AG	Colombia_Boyaca2	Colombia_LagunadelaHerrera_2000BP	-9.9e-05	0.000229	-0.434	702352	Anc Brazil	Amazonian
Yoruba.DG	Brazil_VauUna_Sambaqui_600BP.AG	Colombia_Cundinamarca	Colombia_LagunadelaHerrera_2000BP	-0.000198	0.000204	-0.975	703918	Anc Brazil	Amazonian
Yoruba.DG	Brazil_VauUna_Sambaqui_600BP.AG	Colombia_Boyaca1_LaSalina	Colombia_LagunadelaHerrera_2000BP	-0.000423	0.000238	-1.775	701216	Anc Brazil	Amazonian
Yoruba.DG	Caribbean_Ceramic.AG	Colombia_Boyaca1_LaSalina	Colombia_LagunadelaHerrera_2000BP	-5.7e-05	0.00014	-0.406	1007064	Anc Caribbean	Caribbean
Yoruba.DG	Caribbean_Ceramic.AG	Colombia_Boyaca2	Colombia_LagunadelaHerrera_2000BP	-0.000154	0.000133	-1.155	1012006	Anc Caribbean	Caribbean
Yoruba.DG	Caribbean_Ceramic.AG	Colombia_Cundinamarca	Colombia_LagunadelaHerrera_2000BP	-0.000215	0.000119	-1.814	1021647	Anc Caribbean	Caribbean
Yoruba.DG	Caribbean_PreCeramic.AG	Colombia_Boyaca1_LaSalina	Colombia_LagunadelaHerrera_2000BP	-0.00018	0.000171	-1.052	1006901	Anc Caribbean 2	Caribbean
Yoruba.DG	Caribbean_PreCeramic.AG	Colombia_Boyaca2	Colombia_LagunadelaHerrera_2000BP	-0.000316	0.000169	-1.871	1011808	Anc Caribbean 2	Caribbean
Yoruba.DG	Caribbean_PreCeramic.AG	Colombia_Cundinamarca	Colombia_LagunadelaHerrera_2000BP	-0.000275	0.000143	-1.92	1021278	Anc Caribbean 2	Caribbean
Yoruba.DG	Chile_CaletaHuelen_MH_1100BP.AG	Colombia_Boyaca1_LaSalina	Colombia_LagunadelaHerrera_2000BP	0.000137	0.000253	0.544	454690	Anc Chile	Andean
Yoruba.DG	Chile_CaletaHuelen_MH_1100BP.AG	Colombia_Cundinamarca	Colombia_LagunadelaHerrera_2000BP	-7e-05	0.00021	-0.334	455905	Anc Chile	Andean
Yoruba.DG	Chile_CaletaHuelen_MH_1100BP.AG	Colombia_Boyaca2	Colombia_LagunadelaHerrera_2000BP	-0.000135	0.000236	-0.573	455258	Anc Chile	Andean
Yoruba.DG	Chile_Conchali_700BP.AG	Colombia_Boyaca1_LaSalina	Colombia_LagunadelaHerrera_2000BP	3.6e-05	0.000193	0.187	891140	Anc Chile	Andean
Yoruba.DG	Chile_Conchali_700BP.AG	Colombia_Boyaca2	Colombia_LagunadelaHerrera_2000BP	-0.000232	0.000188	-1.237	892351	Anc Chile	Andean
Yoruba.DG	Chile_Conchali_700BP.AG	Colombia_Cundinamarca	Colombia_LagunadelaHerrera_2000BP	-0.000238	0.000166	-1.431	893754	Anc Chile	Andean
Yoruba.DG	Chile_LIP_Pukara_600BP.AG	Colombia_Boyaca1_LaSalina	Colombia_LagunadelaHerrera_2000BP	0.0002	0.000321	0.623	169568	Anc Chile	Andean
Yoruba.DG	Chile_LIP_Pukara_600BP.AG	Colombia_Cundinamarca	Colombia_LagunadelaHerrera_2000BP	0.000161	0.000274	0.588	169866	Anc Chile	Andean
Yoruba.DG	Chile_LIP_Pukara_600BP.AG	Colombia_Boyaca2	Colombia_LagunadelaHerrera_2000BP	0.000148	0.000314	0.47	169694	Anc Chile	Andean
Yoruba.DG	Chile_LIP_Pukara_700BP.AG	Colombia_Cundinamarca	Colombia_LagunadelaHerrera_2000BP	-0.000338	0.000258	-1.312	196418	Anc Chile	Andean
Yoruba.DG	Chile_LIP_Pukara_700BP.AG	Colombia_Boyaca1_LaSalina	Colombia_LagunadelaHerrera_2000BP	-0.000481	0.000311	-1.546	196247	Anc Chile	Andean
Yoruba.DG	Chile_LIP_Pukara_700BP.AG	Colombia_Boyaca2	Colombia_LagunadelaHerrera_2000BP	-0.000439	0.000283	-1.553	196341	Anc Chile	Andean
Yoruba.DG	Chile_LosRieles_12000BP.AG	Colombia_Boyaca2	Colombia_LagunadelaHerrera_2000BP	4e-06	0.000232	0.017	792796	Anc Chile	Andean
Yoruba.DG	Chile_LosRieles_12000BP.AG	Colombia_Boyaca1_LaSalina	Colombia_LagunadelaHerrera_2000BP	-8.4e-05	0.000244	-0.345	791794	Anc Chile	Andean
Yoruba.DG	Chile_LosRieles_12000BP.AG	Colombia_Cundinamarca	Colombia_LagunadelaHerrera_2000BP	-0.000196	0.000204	-0.96	793990	Anc Chile	Andean
Yoruba.DG	Chile_LosRieles_5100BP.AG	Colombia_Boyaca1_LaSalina	Colombia_LagunadelaHerrera_2000BP	-0.000275	0.000238	-1.155	777912	Anc Chile	Andean
Yoruba.DG	Chile_LosRieles_5100BP.AG	Colombia_Boyaca2	Colombia_LagunadelaHerrera_2000BP	-0.000571	0.000233	-2.455	778516	Anc Chile	Andean
Yoruba.DG	Chile_LosRieles_5100BP.AG	Colombia_Cundinamarca	Colombia_LagunadelaHerrera_2000BP	-0.000549	0.000198	-2.766	779291	Anc Chile	Andean
Yoruba.DG	Chile_NorthTierradelFuego_Selknam_100BP.AG	Colombia_Boyaca1_LaSalina	Colombia_LagunadelaHerrera_2000BP	-0.000107	0.000243	-0.439	652446	Anc Chile	Andean
Yoruba.DG	Chile_NorthTierradelFuego_Selknam_100BP.AG	Colombia_Boyaca2	Colombia_LagunadelaHerrera_2000BP	-0.000324	0.000229	-1.414	653572	Anc Chile	Andean
Yoruba.DG	Chile_NorthTierradelFuego_Selknam_100BP.AG	Colombia_Cundinamarca	Colombia_LagunadelaHerrera_2000BP	-0.000337	0.000205	-1.649	655094	Anc Chile	Andean
Yoruba.DG	Chile_PicaOcho_700BP.AG	Colombia_Boyaca1_LaSalina	Colombia_LagunadelaHerrera_2000BP	-3.9e-05	0.000238	-0.166	517092	Anc Chile	Andean
Yoruba.DG	Chile_PicaOcho_700BP.AG	Colombia_Boyaca2	Colombia_LagunadelaHerrera_2000BP	-6.5e-05	0.000231	-0.282	517400	Anc Chile	Andean
Yoruba.DG	Chile_PicaOcho_700BP.AG	Colombia_Cundinamarca	Colombia_LagunadelaHerrera_2000BP	-0.000127	0.000201	-0.63	517706	Anc Chile	Andean
Yoruba.DG	Chile_PuntaSantaAna_7300BP.SG	Colombia_Boyaca1_LaSalina	Colombia_LagunadelaHerrera_2000BP	8.2e-05	0.000245	0.337	792629	Anc Chile	Andean
Yoruba.DG	Chile_PuntaSantaAna_7300BP.SG	Colombia_Cundinamarca	Colombia_LagunadelaHerrera_2000BP	2.4e-05	0.000208	0.116	802352	Anc Chile	Andean
Yoruba.DG	Chile_PuntaSantaAna_7300BP.SG	Colombia_Boyaca2	Colombia_LagunadelaHerrera_2000BP	-2.8e-05	0.000232	-0.121	795963	Anc Chile	Andean
Yoruba.DG	Chile_SouthernContinent_Aonikenk_400BP.AG	Colombia_Boyaca1_LaSalina	Colombia_LagunadelaHerrera_2000BP	-0.000368	0.000253	-1.459	493439	Anc Chile	Andean
Yoruba.DG	Chile_SouthernContinent_Aonikenk_400BP.AG	Colombia_Cundinamarca	Colombia_LagunadelaHerrera_2000BP	-0.000511	0.000206	-2.476	495303	Anc Chile	Andean
Yoruba.DG	Chile_SouthernContinent_Aonikenk_400BP.AG	Colombia_Boyaca2	Colombia_LagunadelaHerrera_2000BP	-0.000614	0.000243	-2.533	494283	Anc Chile	Andean
Yoruba.DG	Chile_WesternArchipelago_Ayayema_5100BP.SG	Colombia_Boyaca1_LaSalina	Colombia_LagunadelaHerrera_2000BP	0.000159	0.000248	0.641	1006760	Anc Chile	Andean
Yoruba.DG	Chile_WesternArchipelago_Ayayema_5100BP.SG	Colombia_Cundinamarca	Colombia_LagunadelaHerrera_2000BP	-2.1e-05	0.00019	-0.111	1021345	Anc Chile	Andean
Yoruba.DG	Chile_WesternArchipelago_Ayayema_5100BP.SG	Colombia_Boyaca2	Colombia_LagunadelaHerrera_2000BP	-0.000185	0.000228	-0.812	1011691	Anc Chile	Andean
Yoruba.DG	Chile_WesternArchipelago_Kaweskar_1200BP.SG	Colombia_Boyaca1_LaSalina	Colombia_LagunadelaHerrera_2000BP	-7e-06	0.000236	-0.029	975270	Anc Chile	Andean
Yoruba.DG	Chile_WesternArchipelago_Kaweskar_1200BP.SG	Colombia_Cundinamarca	Colombia_LagunadelaHerrera_2000BP	-0.000128	0.000198	-0.646	988980	Anc Chile	Andean
Yoruba.DG	Chile_WesternArchipelago_Kaweskar_1200BP.SG	Colombia_Boyaca2	Colombia_LagunadelaHerrera_2000BP	-0.000152	0.000228	-0.669	979963	Anc Chile	Andean
Yoruba.DG	Chile_WesternArchipelago_Kaweskar_800BP.SG	Colombia_Boyaca1_LaSalina	Colombia_LagunadelaHerrera_2000BP	0.000268	0.000238	1.127	1005783	Anc Chile	Andean
Yoruba.DG	Chile_WesternArchipelago_Kaweskar_800BP.SG	Colombia_Boyaca2	Colombia_LagunadelaHerrera_2000BP	7.5e-05	0.000223	0.336	1010684	Anc Chile	Andean
Yoruba.DG	Chile_WesternArchipelago_Kaweskar_800BP.SG	Colombia_Cundinamarca	Colombia_LagunadelaHerrera_2000BP	6.5e-05	0.000197	0.33	1020282	Anc Chile	Andean
Yoruba.DG	Chile_Yamana_BeagleChannel_800BP.SG	Colombia_Boyaca1_LaSalina	Colombia_LagunadelaHerrera_2000BP	-0.000115	0.000209	-0.551	1006840	Anc Chile	Andean
Yoruba.DG	Chile_Yamana_BeagleChannel_800BP.SG	Colombia_Boyaca2	Colombia_LagunadelaHerrera_2000BP	-0.00043	0.0002	-2.148	1011767	Anc Chile	Andean
Yoruba.DG	Chile_Yamana_BeagleChannel_800BP.SG	Colombia_Cundinamarca	Colombia_LagunadelaHerrera_2000BP	-0.000409	0.000175	-2.338	1021407	Anc Chile	Andean
Yoruba.DG	Colombia_SB_HG	Colombia_Boyaca1_LaSalina	Colombia_LagunadelaHerrera_2000BP	-0.000216	0.000164	-1.314	1004624	Anc Colombia	Colombia HG
Yoruba.DG	Colombia_SB_HG	Colombia_Cundinamarca	Colombia_LagunadelaHerrera_2000BP	-0.000205	0.000136	-1.509	1016684	Anc Colombia	Colombia HG
Yoruba.DG	Colombia_SB_HG	Colombia_Boyaca2	Colombia_LagunadelaHerrera_2000BP	-0.000328	0.000157	-2.088	1009076	Anc Colombia	Colombia HG
Yoruba.DG	Curacao_Ceramic.AG	Colombia_Boyaca1_LaSalina	Colombia_LagunadelaHerrera_2000BP	-4.5e-05	0.000172	-0.263	951244	Anc Caribbean	Chibchan Admixed
Yoruba.DG	Curacao_Ceramic.AG	Colombia_Boyaca2	Colombia_LagunadelaHerrera_2000BP	-0.00017	0.000163	-1.041	953200	Anc Caribbean	Chibchan Admixed
Yoruba.DG	Curacao_Ceramic.AG	Colombia_Cundinamarca	Colombia_LagunadelaHerrera_2000BP	-0.000183	0.000145	-1.264	955779	Anc Caribbean	Chibchan Admixed
Yoruba.DG	Mexico_ChichenItza_MayaLowlands_LateClassic.AG	Colombia_Boyaca1_LaSalina	Colombia_LagunadelaHerrera_2000BP	-9.7e-05	0.000139	-0.696	1006884	Anc Mayan	Mayan
Yoruba.DG	Mexico_ChichenItza_MayaLowlands_LateClassic.AG	Colombia_Cundinamarca	Colombia_LagunadelaHerrera_2000BP	-0.000137	0.000117	-1.168	1021236	Anc Mayan	Mayan
Yoruba.DG	Mexico_ChichenItza_MayaLowlands_LateClassic.AG	Colombia_Boyaca2	Colombia_LagunadelaHerrera_2000BP	-0.000169	0.000129	-1.31	1011821	Anc Mayan	Mayan
Yoruba.DG	Mexico_Chihuahua_Medieval.SG	Colombia_Boyaca1_LaSalina	Colombia_LagunadelaHerrera_2000BP	3.1e-05	0.000244	0.127	652010	Anc Mexico	Mesoamerican
Yoruba.DG	Mexico_Chihuahua_Medieval.SG	Colombia_Boyaca2	Colombia_LagunadelaHerrera_2000BP	-8e-06	0.00023	-0.033	654589	Anc Mexico	Mesoamerican
Yoruba.DG	Mexico_Chihuahua_Medieval.SG	Colombia_Cundinamarca	Colombia_LagunadelaHerrera_2000BP	-1.2e-05	0.000206	-0.06	659405	Anc Mexico	Mesoamerican
Yoruba.DG	Mexico_CoyoteCave_950BP.AG	Colombia_Boyaca2	Colombia_LagunadelaHerrera_2000BP	4e-05	0.000235	0.173	490609	Anc Mexico	Mesoamerican
Yoruba.DG	Mexico_CoyoteCave_950BP.AG	Colombia_Boyaca1_LaSalina	Colombia_LagunadelaHerrera_2000BP	-3e-06	0.000246	-0.013	490423	Anc Mexico	Mesoamerican
Yoruba.DG	Mexico_CoyoteCave_950BP.AG	Colombia_Cundinamarca	Colombia_LagunadelaHerrera_2000BP	-3.4e-05	0.000208	-0.163	490806	Anc Mexico	Mesoamerican
Yoruba.DG	Mexico_CuevaDeLosMuertosChiquitos_1100BP.AG	Colombia_Boyaca1_LaSalina	Colombia_LagunadelaHerrera_2000BP	-0.000115	0.000157	-0.735	993003	Anc Mexico	Mesoamerican
Yoruba.DG	Mexico_CuevaDeLosMuertosChiquitos_1100BP.AG	Colombia_Cundinamarca	Colombia_LagunadelaHerrera_2000BP	-0.000198	0.000133	-1.487	1002049	Anc Mexico	Mesoamerican
Yoruba.DG	Mexico_CuevaDeLosMuertosChiquitos_1100BP.AG	Colombia_Boyaca2	Colombia_LagunadelaHerrera_2000BP	-0.000236	0.000147	-1.604	996660	Anc Mexico	Mesoamerican
Yoruba.DG	Mexico_Guanajuato_Medieval.SG	Colombia_Boyaca1_LaSalina	Colombia_LagunadelaHerrera_2000BP	0.000223	0.000266	0.837	305572	Anc Mexico	Mesoamerican
Yoruba.DG	Mexico_Guanajuato_Medieval.SG	Colombia_Boyaca2	Colombia_LagunadelaHerrera_2000BP	-3e-06	0.000248	-0.011	306500	Anc Mexico	Mesoamerican
Yoruba.DG	Mexico_Guanajuato_Medieval.SG	Colombia_Cundinamarca	Colombia_LagunadelaHerrera_2000BP	-7e-05	0.000218	-0.318	308062	Anc Mexico	Mesoamerican
Yoruba.DG	Mexico_Pericues_500BP.SG	Colombia_Cundinamarca	Colombia_LagunadelaHerrera_2000BP	-3e-05	0.00022	-0.138	292064	Anc Mexico	Mesoamerican
Yoruba.DG	Mexico_Pericues_500BP.SG	Colombia_Boyaca1_LaSalina	Colombia_LagunadelaHerrera_2000BP	-0.000124	0.000258	-0.482	290237	Anc Mexico	Mesoamerican
Yoruba.DG	Mexico_Pericues_500BP.SG	Colombia_Boyaca2	Colombia_LagunadelaHerrera_2000BP	-0.000132	0.000249	-0.532	290909	Anc Mexico	Mesoamerican
Yoruba.DG	Mexico_Queretaro_Medieval.SG	Colombia_Boyaca1_LaSalina	Colombia_LagunadelaHerrera_2000BP	-0.000125	0.000178	-0.702	997605	Anc Mexico	Mesoamerican
Yoruba.DG	Mexico_Queretaro_Medieval.SG	Colombia_Boyaca2	Colombia_LagunadelaHerrera_2000BP	-0.000366	0.000168	-2.181	1002309	Anc Mexico	Mesoamerican
Yoruba.DG	Mexico_Queretaro_Medieval.SG	Colombia_Cundinamarca	Colombia_LagunadelaHerrera_2000BP	-0.00034	0.000153	-2.221	1011418	Anc Mexico	Mesoamerican
Yoruba.DG	Mexico_Tayopa_1000BP.AG	Colombia_Boyaca1_LaSalina	Colombia_LagunadelaHerrera_2000BP	-5.3e-05	0.000165	-0.32	1001527	Anc Mexico	Mesoamerican
Yoruba.DG	Mexico_Tayopa_1000BP.AG	Colombia_Boyaca2	Colombia_LagunadelaHerrera_2000BP	-0.000151	0.00015	-1.003	1005868	Anc Mexico	Mesoamerican
Yoruba.DG	Mexico_Tayopa_1000BP.AG	Colombia_Cundinamarca	Colombia_LagunadelaHerrera_2000BP	-0.000197	0.000137	-1.438	1013508	Anc Mexico	Mesoamerican
Yoruba.DG	Mexico_Trincheras_LaPlaya_1100BP.AG	Colombia_Boyaca1_LaSalina	Colombia_LagunadelaHerrera_2000BP	-7e-06	0.000234	-0.031	573856	Anc Mexico	Mesoamerican
Yoruba.DG	Mexico_Trincheras_LaPlaya_1100BP.AG	Colombia_Cundinamarca	Colombia_LagunadelaHerrera_2000BP	-0.00015	0.000198	-0.755	574142	Anc Mexico	Mesoamerican
Yoruba.DG	Mexico_Trincheras_LaPlaya_1100BP.AG	Colombia_Boyaca2	Colombia_LagunadelaHerrera_2000BP	-0.00018	0.000225	-0.799	574004	Anc Mexico	Mesoamerican
Yoruba.DG	Mexico_Trincheras_LaPlaya_1900BP.AG	Colombia_Cundinamarca	Colombia_LagunadelaHerrera_2000BP	-3.4e-05	0.000203	-0.165	461724	Anc Mexico	Mesoamerican
Yoruba.DG	Mexico_Trincheras_LaPlaya_1900BP.AG	Colombia_Boyaca2	Colombia_LagunadelaHerrera_2000BP	-7.6e-05	0.00023	-0.331	461588	Anc Mexico	Mesoamerican
Yoruba.DG	Mexico_Trincheras_LaPlaya_1900BP.AG	Colombia_Boyaca1_LaSalina	Colombia_LagunadelaHerrera_2000BP	-0.000102	0.000239	-0.426	461474	Anc Mexico	Mesoamerican
Yoruba.DG	Mexico_Trincheras_LaPlaya_2500BP.TW	Colombia_Boyaca1_LaSalina	Colombia_LagunadelaHerrera_2000BP	-0.000245	0.000237	-1.032	529570	Anc Mexico	Mesoamerican
Yoruba.DG	Mexico_Trincheras_LaPlaya_2500BP.TW	Colombia_Boyaca2	Colombia_LagunadelaHerrera_2000BP	-0.000458	0.000232	-1.977	530435	Anc Mexico	Mesoamerican
Yoruba.DG	Mexico_Trincheras_LaPlaya_2500BP.TW	Colombia_Cundinamarca	Colombia_LagunadelaHerrera_2000BP	-0.000492	0.000199	-2.472	531803	Anc Mexico	Mesoamerican
Yoruba.DG	Mexico_Trincheras_LaPlaya_2800BP.AG	Colombia_Boyaca1_LaSalina	Colombia_LagunadelaHerrera_2000BP	-6.5e-05	0.000252	-0.256	374195	Anc Mexico	Mesoamerican
Yoruba.DG	Mexico_Trincheras_LaPlaya_2800BP.AG	Colombia_Boyaca2	Colombia_LagunadelaHerrera_2000BP	-0.000142	0.000244	-0.583	374305	Anc Mexico	Mesoamerican
Yoruba.DG	Mexico_Trincheras_LaPlaya_2800BP.AG	Colombia_Cundinamarca	Colombia_LagunadelaHerrera_2000BP	-0.000253	0.000215	-1.175	374422	Anc Mexico	Mesoamerican
Yoruba.DG	Mexico_Trincheras_LaPlaya_600BP.AG	Colombia_Boyaca2	Colombia_LagunadelaHerrera_2000BP	-4.9e-05	0.00016	-0.309	959141	Anc Mexico	Mesoamerican
Yoruba.DG	Mexico_Trincheras_LaPlaya_600BP.AG	Colombia_Boyaca1_LaSalina	Colombia_LagunadelaHerrera_2000BP	-5.5e-05	0.00017	-0.321	956760	Anc Mexico	Mesoamerican
Yoruba.DG	Mexico_Trincheras_LaPlaya_600BP.AG	Colombia_Cundinamarca	Colombia_LagunadelaHerrera_2000BP	-0.000132	0.000143	-0.925	962514	Anc Mexico	Mesoamerican
Yoruba.DG	Panama_IsthmoColumbian_PreColonial.SG	Colombia_Cundinamarca	Colombia_LagunadelaHerrera_2000BP	-6.7e-05	0.000164	-0.411	840079	Anc Panama	Chibchan
Yoruba.DG	Panama_IsthmoColumbian_PreColonial.SG	Colombia_Boyaca1_LaSalina	Colombia_LagunadelaHerrera_2000BP	-0.000181	0.000187	-0.966	829307	Anc Panama	Chibchan
Yoruba.DG	Panama_IsthmoColumbian_PreColonial.SG	Colombia_Boyaca2	Colombia_LagunadelaHerrera_2000BP	-0.000409	0.000176	-2.326	832941	Anc Panama	Chibchan
Yoruba.DG	Peru_Antaura_Tiwanaku.SG	Colombia_Boyaca2	Colombia_LagunadelaHerrera_2000BP	-0.000229	0.000215	-1.062	669219	Anc Peru	Andean
Yoruba.DG	Peru_Antaura_Tiwanaku.SG	Colombia_Boyaca1_LaSalina	Colombia_LagunadelaHerrera_2000BP	-0.000317	0.00023	-1.377	668132	Anc Peru	Andean
Yoruba.DG	Peru_Antaura_Tiwanaku.SG	Colombia_Cundinamarca	Colombia_LagunadelaHerrera_2000BP	-0.00036	0.00019	-1.892	670789	Anc Peru	Andean
Yoruba.DG	Peru_Chincha_LH.SG	Colombia_Boyaca1_LaSalina	Colombia_LagunadelaHerrera_2000BP	-1.9e-05	0.000161	-0.119	1006059	Anc Peru	Andean
Yoruba.DG	Peru_Chincha_LH.SG	Colombia_Cundinamarca	Colombia_LagunadelaHerrera_2000BP	-0.000121	0.000131	-0.922	1020602	Anc Peru	Andean
Yoruba.DG	Peru_Chincha_LH.SG	Colombia_Boyaca2	Colombia_LagunadelaHerrera_2000BP	-0.000166	0.000151	-1.098	1011037	Anc Peru	Andean
Yoruba.DG	Peru_Cotahuasi_Tiwanaku.SG	Colombia_Boyaca2	Colombia_LagunadelaHerrera_2000BP	-0.000238	0.000223	-1.067	516682	Anc Peru	Andean
Yoruba.DG	Peru_Cotahuasi_Tiwanaku.SG	Colombia_Boyaca1_LaSalina	Colombia_LagunadelaHerrera_2000BP	-0.000316	0.000242	-1.307	516058	Anc Peru	Andean
Yoruba.DG	Peru_Cotahuasi_Tiwanaku.SG	Colombia_Cundinamarca	Colombia_LagunadelaHerrera_2000BP	-0.000327	0.000195	-1.675	517492	Anc Peru	Andean
Yoruba.DG	Peru_Cullcunche_Tiwanaku.SG	Colombia_Boyaca1_LaSalina	Colombia_LagunadelaHerrera_2000BP	-0.000366	0.000238	-1.536	493329	Anc Peru	Andean
Yoruba.DG	Peru_Cullcunche_Tiwanaku.SG	Colombia_Boyaca2	Colombia_LagunadelaHerrera_2000BP	-0.00049	0.000224	-2.182	494021	Anc Peru	Andean
Yoruba.DG	Peru_Cullcunche_Tiwanaku.SG	Colombia_Cundinamarca	Colombia_LagunadelaHerrera_2000BP	-0.000558	0.000204	-2.736	495184	Anc Peru	Andean
Yoruba.DG	Peru_Cuncaicha_4200BP.AG	Colombia_Boyaca2	Colombia_LagunadelaHerrera_2000BP	6.4e-05	0.000223	0.288	720910	Anc Peru	Andean
Yoruba.DG	Peru_Cuncaicha_4200BP.AG	Colombia_Boyaca1_LaSalina	Colombia_LagunadelaHerrera_2000BP	-9.5e-05	0.000231	-0.413	720416	Anc Peru	Andean
Yoruba.DG	Peru_Cuncaicha_4200BP.AG	Colombia_Cundinamarca	Colombia_LagunadelaHerrera_2000BP	-0.000142	0.000195	-0.729	721569	Anc Peru	Andean
Yoruba.DG	Peru_Cuncaicha_9000BP.AG	Colombia_Boyaca1_LaSalina	Colombia_LagunadelaHerrera_2000BP	0.000478	0.000235	2.033	712767	Anc Peru	Andean
Yoruba.DG	Peru_Cuncaicha_9000BP.AG	Colombia_Boyaca2	Colombia_LagunadelaHerrera_2000BP	0.000332	0.000228	1.459	713376	Anc Peru	Andean
Yoruba.DG	Peru_Cuncaicha_9000BP.AG	Colombia_Cundinamarca	Colombia_LagunadelaHerrera_2000BP	0.0002	0.0002	1	714095	Anc Peru	Andean
Yoruba.DG	Peru_EIP_Moche.AG	Colombia_Boyaca1_LaSalina	Colombia_LagunadelaHerrera_2000BP	-0.00014	0.000273	-0.513	224387	Anc Peru	Andean
Yoruba.DG	Peru_EIP_Moche.AG	Colombia_Boyaca2	Colombia_LagunadelaHerrera_2000BP	-0.000182	0.00026	-0.699	224579	Anc Peru	Andean
Yoruba.DG	Peru_EIP_Moche.AG	Colombia_Cundinamarca	Colombia_LagunadelaHerrera_2000BP	-0.000223	0.000233	-0.954	224791	Anc Peru	Andean
Yoruba.DG	Peru_ElBrujo_EIP_1300BP.AG	Colombia_Boyaca1_LaSalina	Colombia_LagunadelaHerrera_2000BP	-7.3e-05	0.000211	-0.345	634136	Anc Peru	Andean
Yoruba.DG	Peru_ElBrujo_EIP_1300BP.AG	Colombia_Boyaca2	Colombia_LagunadelaHerrera_2000BP	-0.000279	0.000196	-1.425	634911	Anc Peru	Andean
Yoruba.DG	Peru_ElBrujo_EIP_1300BP.AG	Colombia_Cundinamarca	Colombia_LagunadelaHerrera_2000BP	-0.000322	0.000173	-1.867	636024	Anc Peru	Andean
Yoruba.DG	Peru_Highlands_Chinchawas_MH.AG	Colombia_Cundinamarca	Colombia_LagunadelaHerrera_2000BP	-3.5e-05	0.000218	-0.161	383504	Anc Peru	Andean
Yoruba.DG	Peru_Highlands_Chinchawas_MH.AG	Colombia_Boyaca1_LaSalina	Colombia_LagunadelaHerrera_2000BP	-0.000184	0.000257	-0.717	383061	Anc Peru	Andean
Yoruba.DG	Peru_Highlands_Chinchawas_MH.AG	Colombia_Boyaca2	Colombia_LagunadelaHerrera_2000BP	-0.000348	0.000247	-1.407	383253	Anc Peru	Andean
Yoruba.DG	Peru_Highlands_LIP_Chimu.AG	Colombia_Boyaca1_LaSalina	Colombia_LagunadelaHerrera_2000BP	-0.000131	0.000183	-0.712	850533	Anc Peru	Andean
Yoruba.DG	Peru_Highlands_LIP_Chimu.AG	Colombia_Boyaca2	Colombia_LagunadelaHerrera_2000BP	-0.000171	0.000174	-0.988	851520	Anc Peru	Andean
Yoruba.DG	Peru_Highlands_LIP_Chimu.AG	Colombia_Cundinamarca	Colombia_LagunadelaHerrera_2000BP	-0.000229	0.000162	-1.412	852657	Anc Peru	Andean
Yoruba.DG	Peru_LaGalgada_4100BP.AG	Colombia_Boyaca1_LaSalina	Colombia_LagunadelaHerrera_2000BP	-0.000155	0.000232	-0.669	882067	Anc Peru	Andean
Yoruba.DG	Peru_LaGalgada_4100BP.AG	Colombia_Cundinamarca	Colombia_LagunadelaHerrera_2000BP	-0.000182	0.000196	-0.926	885959	Anc Peru	Andean
Yoruba.DG	Peru_LaGalgada_4100BP.AG	Colombia_Boyaca2	Colombia_LagunadelaHerrera_2000BP	-0.000214	0.000218	-0.985	883672	Anc Peru	Andean
Yoruba.DG	Peru_Laramate_900BP.AG	Colombia_Boyaca1_LaSalina	Colombia_LagunadelaHerrera_2000BP	-0.000216	0.000166	-1.302	947802	Anc Peru	Andean
Yoruba.DG	Peru_Laramate_900BP.AG	Colombia_Boyaca2	Colombia_LagunadelaHerrera_2000BP	-0.000257	0.000155	-1.664	949827	Anc Peru	Andean
Yoruba.DG	Peru_Laramate_900BP.AG	Colombia_Cundinamarca	Colombia_LagunadelaHerrera_2000BP	-0.000347	0.000137	-2.53	952678	Anc Peru	Andean
Yoruba.DG	Peru_Lauricocha_3500BP.AG	Colombia_Boyaca1_LaSalina	Colombia_LagunadelaHerrera_2000BP	-0.000268	0.000243	-1.102	610224	Anc Peru	Andean
Yoruba.DG	Peru_Lauricocha_3500BP.AG	Colombia_Cundinamarca	Colombia_LagunadelaHerrera_2000BP	-0.000224	0.0002	-1.122	612665	Anc Peru	Andean
Yoruba.DG	Peru_Lauricocha_3500BP.AG	Colombia_Boyaca2	Colombia_LagunadelaHerrera_2000BP	-0.000386	0.000227	-1.7	611243	Anc Peru	Andean
Yoruba.DG	Peru_Lauricocha_5800BP.AG	Colombia_Boyaca1_LaSalina	Colombia_LagunadelaHerrera_2000BP	0.000258	0.000245	1.053	632682	Anc Peru	Andean
Yoruba.DG	Peru_Lauricocha_5800BP.AG	Colombia_Boyaca2	Colombia_LagunadelaHerrera_2000BP	-7.8e-05	0.000232	-0.338	633944	Anc Peru	Andean
Yoruba.DG	Peru_Lauricocha_5800BP.AG	Colombia_Cundinamarca	Colombia_LagunadelaHerrera_2000BP	-0.000127	0.00021	-0.605	635669	Anc Peru	Andean
Yoruba.DG	Peru_Lauricocha_8600BP.AG	Colombia_Boyaca1_LaSalina	Colombia_LagunadelaHerrera_2000BP	-0.000172	0.000204	-0.844	944881	Anc Peru	Andean
Yoruba.DG	Peru_Lauricocha_8600BP.AG	Colombia_Boyaca2	Colombia_LagunadelaHerrera_2000BP	-0.000289	0.00018	-1.603	947857	Anc Peru	Andean
Yoruba.DG	Peru_Lauricocha_8600BP.AG	Colombia_Cundinamarca	Colombia_LagunadelaHerrera_2000BP	-0.000325	0.000169	-1.928	952358	Anc Peru	Andean
Yoruba.DG	Peru_LH_Inca.AG	Colombia_Boyaca1_LaSalina	Colombia_LagunadelaHerrera_2000BP	0.000564	0.000331	1.706	199534	Anc Peru	Andean
Yoruba.DG	Peru_LH_Inca.AG	Colombia_Boyaca2	Colombia_LagunadelaHerrera_2000BP	0.00042	0.000305	1.38	199753	Anc Peru	Andean
Yoruba.DG	Peru_LH_Inca.AG	Colombia_Cundinamarca	Colombia_LagunadelaHerrera_2000BP	0.000342	0.000277	1.236	200017	Anc Peru	Andean
Yoruba.DG	Peru_Lima_EIP_1450BP.AG	Colombia_Cundinamarca	Colombia_LagunadelaHerrera_2000BP	-0.000111	0.000217	-0.514	362260	Anc Peru	Andean
Yoruba.DG	Peru_Lima_EIP_1450BP.AG	Colombia_Boyaca1_LaSalina	Colombia_LagunadelaHerrera_2000BP	-0.000223	0.000252	-0.883	361139	Anc Peru	Andean
Yoruba.DG	Peru_Lima_EIP_1450BP.AG	Colombia_Boyaca2	Colombia_LagunadelaHerrera_2000BP	-0.000218	0.000239	-0.91	361660	Anc Peru	Andean
Yoruba.DG	Peru_Lima_LIP_650BP.AG	Colombia_Boyaca2	Colombia_LagunadelaHerrera_2000BP	-0.000309	0.00021	-1.474	914789	Anc Peru	Andean
Yoruba.DG	Peru_Lima_LIP_650BP.AG	Colombia_Boyaca1_LaSalina	Colombia_LagunadelaHerrera_2000BP	-0.00039	0.000219	-1.78	912073	Anc Peru	Andean
Yoruba.DG	Peru_Lima_LIP_650BP.AG	Colombia_Cundinamarca	Colombia_LagunadelaHerrera_2000BP	-0.00041	0.000183	-2.241	918841	Anc Peru	Andean
Yoruba.DG	Peru_LIP_Botigiriayocc_600BP.AG	Colombia_Boyaca1_LaSalina	Colombia_LagunadelaHerrera_2000BP	-9.8e-05	0.000236	-0.416	959085	Anc Peru	Andean
Yoruba.DG	Peru_LIP_Botigiriayocc_600BP.AG	Colombia_Boyaca2	Colombia_LagunadelaHerrera_2000BP	-0.000189	0.000221	-0.855	962410	Anc Peru	Andean
Yoruba.DG	Peru_LIP_Botigiriayocc_600BP.AG	Colombia_Cundinamarca	Colombia_LagunadelaHerrera_2000BP	-0.000206	0.000203	-1.016	967379	Anc Peru	Andean
Yoruba.DG	Peru_LIP_Chanka.AG	Colombia_Boyaca1_LaSalina	Colombia_LagunadelaHerrera_2000BP	0.000179	0.000218	0.819	815186	Anc Peru	Andean
Yoruba.DG	Peru_LIP_Chanka.AG	Colombia_Boyaca2	Colombia_LagunadelaHerrera_2000BP	-0.000106	0.000196	-0.539	816081	Anc Peru	Andean
Yoruba.DG	Peru_LIP_Chanka.AG	Colombia_Cundinamarca	Colombia_LagunadelaHerrera_2000BP	-0.000146	0.000179	-0.811	817311	Anc Peru	Andean
Yoruba.DG	Peru_LIP_Pacapaccari_600BP.AG	Colombia_Boyaca1_LaSalina	Colombia_LagunadelaHerrera_2000BP	-0.00064	0.0002	-3.198	793067	Anc Peru	Andean
Yoruba.DG	Peru_LIP_Pacapaccari_600BP.AG	Colombia_Cundinamarca	Colombia_LagunadelaHerrera_2000BP	-0.000601	0.000171	-3.52	794849	Anc Peru	Andean
Yoruba.DG	Peru_LIP_Pacapaccari_600BP.AG	Colombia_Boyaca2	Colombia_LagunadelaHerrera_2000BP	-0.000718	0.000188	-3.814	793912	Anc Peru	Andean
Yoruba.DG	Peru_LIP_Ychsma.AG	Colombia_Boyaca2	Colombia_LagunadelaHerrera_2000BP	-0.000269	0.000198	-1.359	426482	Anc Peru	Andean
Yoruba.DG	Peru_LIP_Ychsma.AG	Colombia_Boyaca1_LaSalina	Colombia_LagunadelaHerrera_2000BP	-0.000347	0.000209	-1.661	426042	Anc Peru	Andean
Yoruba.DG	Peru_LIP_Ychsma.AG	Colombia_Cundinamarca	Colombia_LagunadelaHerrera_2000BP	-0.000353	0.000175	-2.021	427053	Anc Peru	Andean
Yoruba.DG	Peru_Maucallacta_Tiwanaku.SG	Colombia_Boyaca2	Colombia_LagunadelaHerrera_2000BP	3.6e-05	0.00024	0.152	487662	Anc Peru	Andean
Yoruba.DG	Peru_Maucallacta_Tiwanaku.SG	Colombia_Cundinamarca	Colombia_LagunadelaHerrera_2000BP	-1e-06	0.000214	-0.004	488783	Anc Peru	Andean
Yoruba.DG	Peru_Maucallacta_Tiwanaku.SG	Colombia_Boyaca1_LaSalina	Colombia_LagunadelaHerrera_2000BP	-6.2e-05	0.000244	-0.255	486855	Anc Peru	Andean
Yoruba.DG	Peru_MH_LIP_ElBrujo_850BP.AG	Colombia_Boyaca1_LaSalina	Colombia_LagunadelaHerrera_2000BP	0.000294	0.000257	1.141	376720	Anc Peru	Andean
Yoruba.DG	Peru_MH_LIP_ElBrujo_850BP.AG	Colombia_Cundinamarca	Colombia_LagunadelaHerrera_2000BP	6.2e-05	0.000222	0.279	377690	Anc Peru	Andean
Yoruba.DG	Peru_MH_LIP_ElBrujo_850BP.AG	Colombia_Boyaca2	Colombia_LagunadelaHerrera_2000BP	5e-06	0.000249	0.021	377181	Anc Peru	Andean
Yoruba.DG	Peru_MH_LIP_Lambayeque.AG	Colombia_Boyaca1_LaSalina	Colombia_LagunadelaHerrera_2000BP	-0.000199	0.000204	-0.976	859590	Anc Peru	Andean
Yoruba.DG	Peru_MH_LIP_Lambayeque.AG	Colombia_Boyaca2	Colombia_LagunadelaHerrera_2000BP	-0.000348	0.000186	-1.873	861057	Anc Peru	Andean
Yoruba.DG	Peru_MH_LIP_Lambayeque.AG	Colombia_Cundinamarca	Colombia_LagunadelaHerrera_2000BP	-0.000331	0.000172	-1.927	863059	Anc Peru	Andean
Yoruba.DG	Peru_Palpa_LIP_550BP.AG	Colombia_Boyaca1_LaSalina	Colombia_LagunadelaHerrera_2000BP	0.000113	0.000205	0.554	723969	Anc Peru	Andean
Yoruba.DG	Peru_Palpa_LIP_550BP.AG	Colombia_Cundinamarca	Colombia_LagunadelaHerrera_2000BP	-1.6e-05	0.000166	-0.098	725433	Anc Peru	Andean
Yoruba.DG	Peru_Palpa_LIP_550BP.AG	Colombia_Boyaca2	Colombia_LagunadelaHerrera_2000BP	-7e-05	0.000189	-0.373	724657	Anc Peru	Andean
Yoruba.DG	Peru_RioUncallane_1600BP.SG	Colombia_Boyaca1_LaSalina	Colombia_LagunadelaHerrera_2000BP	-9.5e-05	0.000189	-0.502	1006853	Anc Peru	Andean
Yoruba.DG	Peru_RioUncallane_1600BP.SG	Colombia_Cundinamarca	Colombia_LagunadelaHerrera_2000BP	-0.000127	0.000152	-0.837	1021424	Anc Peru	Andean
Yoruba.DG	Peru_RioUncallane_1600BP.SG	Colombia_Boyaca2	Colombia_LagunadelaHerrera_2000BP	-0.000158	0.000166	-0.952	1011839	Anc Peru	Andean
Yoruba.DG	Peru_SanSebastian_LIP_600BP.AG	Colombia_Boyaca1_LaSalina	Colombia_LagunadelaHerrera_2000BP	-0.000332	0.000227	-1.465	718486	Anc Peru	Andean
Yoruba.DG	Peru_SanSebastian_LIP_600BP.AG	Colombia_Boyaca2	Colombia_LagunadelaHerrera_2000BP	-0.000424	0.000218	-1.945	718903	Anc Peru	Andean
Yoruba.DG	Peru_SanSebastian_LIP_600BP.AG	Colombia_Cundinamarca	Colombia_LagunadelaHerrera_2000BP	-0.000414	0.00019	-2.175	719394	Anc Peru	Andean
Yoruba.DG	Peru_Ullujaya_EIP_1350BP.AG	Colombia_Boyaca1_LaSalina	Colombia_LagunadelaHerrera_2000BP	-9.5e-05	0.000204	-0.466	575405	Anc Peru	Andean
Yoruba.DG	Peru_Ullujaya_EIP_1350BP.AG	Colombia_Cundinamarca	Colombia_LagunadelaHerrera_2000BP	-9e-05	0.000173	-0.517	576043	Anc Peru	Andean
Yoruba.DG	Peru_Ullujaya_EIP_1350BP.AG	Colombia_Boyaca2	Colombia_LagunadelaHerrera_2000BP	-0.000105	0.000198	-0.527	575704	Anc Peru	Andean
Yoruba.DG	Peru_Ullujaya_MH_950BP.AG	Colombia_Boyaca2	Colombia_LagunadelaHerrera_2000BP	0	0.000221	-0.001	581103	Anc Peru	Andean
Yoruba.DG	Peru_Ullujaya_MH_950BP.AG	Colombia_Boyaca1_LaSalina	Colombia_LagunadelaHerrera_2000BP	-5e-05	0.000231	-0.216	580822	Anc Peru	Andean
Yoruba.DG	Peru_Ullujaya_MH_950BP.AG	Colombia_Cundinamarca	Colombia_LagunadelaHerrera_2000BP	-0.000185	0.000199	-0.928	581434	Anc Peru	Andean
Yoruba.DG	USA_CA_SanClemente_800BP.AG	Colombia_Boyaca1_LaSalina	Colombia_LagunadelaHerrera_2000BP	-0.000349	0.000168	-2.08	994828	Anc North American	North American
Yoruba.DG	USA_CA_SanClemente_800BP.AG	Colombia_Cundinamarca	Colombia_LagunadelaHerrera_2000BP	-0.000355	0.000139	-2.55	1006180	Anc North American	North American
Yoruba.DG	USA_CA_SanClemente_800BP.AG	Colombia_Boyaca2	Colombia_LagunadelaHerrera_2000BP	-0.000405	0.000159	-2.551	999107	Anc North American	North American
Yoruba.DG	USA_CA_SanClemente_900BP.SG	Colombia_Boyaca1_LaSalina	Colombia_LagunadelaHerrera_2000BP	-0.000231	0.000188	-1.231	1004418	Anc North American	North American
Yoruba.DG	USA_CA_SanClemente_900BP.SG	Colombia_Boyaca2	Colombia_LagunadelaHerrera_2000BP	-0.000269	0.00018	-1.5	1009291	Anc North American	North American
Yoruba.DG	USA_CA_SanClemente_900BP.SG	Colombia_Cundinamarca	Colombia_LagunadelaHerrera_2000BP	-0.000322	0.000156	-2.062	1018788	Anc North American	North American
Yoruba.DG	USA_CA_SanNicolas_1600BP.SG	Colombia_Boyaca1_LaSalina	Colombia_LagunadelaHerrera_2000BP	-0.000302	0.000164	-1.834	1002671	Anc North American	North American
Yoruba.DG	USA_CA_SanNicolas_1600BP.SG	Colombia_Cundinamarca	Colombia_LagunadelaHerrera_2000BP	-0.000327	0.00014	-2.339	1017200	Anc North American	North American
Yoruba.DG	USA_CA_SanNicolas_1600BP.SG	Colombia_Boyaca2	Colombia_LagunadelaHerrera_2000BP	-0.000401	0.000154	-2.611	1007586	Anc North American	North American
Yoruba.DG	USA_CA_SanNicolas_4800BP.SG	Colombia_Boyaca1_LaSalina	Colombia_LagunadelaHerrera_2000BP	-0.000353	0.000195	-1.811	1004257	Anc North American	North American
Yoruba.DG	USA_CA_SanNicolas_4800BP.SG	Colombia_Boyaca2	Colombia_LagunadelaHerrera_2000BP	-0.000446	0.000186	-2.395	1009176	Anc North American	North American
Yoruba.DG	USA_CA_SanNicolas_4800BP.SG	Colombia_Cundinamarca	Colombia_LagunadelaHerrera_2000BP	-0.0005	0.000165	-3.03	1018794	Anc North American	North American
Yoruba.DG	USA_CA_SantaRosa_3000BP.AG	Colombia_Boyaca1_LaSalina	Colombia_LagunadelaHerrera_2000BP	-5.1e-05	0.000202	-0.255	886267	Anc North American	North American
Yoruba.DG	USA_CA_SantaRosa_3000BP.AG	Colombia_Cundinamarca	Colombia_LagunadelaHerrera_2000BP	-0.000149	0.000172	-0.868	888740	Anc North American	North American
Yoruba.DG	USA_CA_SantaRosa_3000BP.AG	Colombia_Boyaca2	Colombia_LagunadelaHerrera_2000BP	-0.000185	0.000198	-0.935	887350	Anc North American	North American
Yoruba.DG	USA_CA_SantaRosa_7400BP.AG	Colombia_Boyaca2	Colombia_LagunadelaHerrera_2000BP	-0.000201	0.000176	-1.144	936246	Anc North American	North American
Yoruba.DG	USA_CA_SantaRosa_7400BP.AG	Colombia_Boyaca1_LaSalina	Colombia_LagunadelaHerrera_2000BP	-0.000267	0.000188	-1.419	934286	Anc North American	North American
Yoruba.DG	USA_CA_SantaRosa_7400BP.AG	Colombia_Cundinamarca	Colombia_LagunadelaHerrera_2000BP	-0.00026	0.000154	-1.69	938934	Anc North American	North American
Yoruba.DG	Venezuela_LasLocas_Ceramic.AG	Colombia_Boyaca1_LaSalina	Colombia_LagunadelaHerrera_2000BP	-0.000213	0.000171	-1.242	934726	Anc Venezuela	Chibchan Admixed
Yoruba.DG	Venezuela_LasLocas_Ceramic.AG	Colombia_Cundinamarca	Colombia_LagunadelaHerrera_2000BP	-0.000245	0.000143	-1.711	937893	Anc Venezuela	Chibchan Admixed
Yoruba.DG	Venezuela_LasLocas_Ceramic.AG	Colombia_Boyaca2	Colombia_LagunadelaHerrera_2000BP	-0.00031	0.000155	-2.008	936239	Anc Venezuela	Chibchan Admixed
Yoruba.DG	Argentina_Aconcagua_Inca_500BP.SG	Colombia_LagunadelaHerrera_2000BP	Colombia_Soacha_520BP	2.5e-05	0.000471	0.053	742650	Anc Arg	Andean
Yoruba.DG	Argentina_Aconcagua_Inca_500BP.SG	Colombia_Boyaca1_LaSalina	Colombia_Soacha_520BP	-3.1e-05	0.000449	-0.07	761783	Anc Arg	Andean
Yoruba.DG	Argentina_Aconcagua_Inca_500BP.SG	Colombia_Cundinamarca	Colombia_Soacha_520BP	-0.00033	0.000432	-0.762	768028	Anc Arg	Andean
Yoruba.DG	Argentina_Aconcagua_Inca_500BP.SG	Colombia_Boyaca2	Colombia_Soacha_520BP	-0.000391	0.000453	-0.864	763998	Anc Arg	Andean
Yoruba.DG	Argentina_ArroyoSeco2_7700BP.AG	Colombia_LagunadelaHerrera_2000BP	Colombia_Soacha_520BP	-0.000667	0.000334	-1.999	753472	Anc Arg	Andean
Yoruba.DG	Argentina_ArroyoSeco2_7700BP.AG	Colombia_Boyaca2	Colombia_Soacha_520BP	-0.000759	0.000327	-2.319	769022	Anc Arg	Andean
Yoruba.DG	Argentina_ArroyoSeco2_7700BP.AG	Colombia_Boyaca1_LaSalina	Colombia_Soacha_520BP	-0.000786	0.000326	-2.409	767948	Anc Arg	Andean
Yoruba.DG	Argentina_ArroyoSeco2_7700BP.AG	Colombia_Cundinamarca	Colombia_Soacha_520BP	-0.000795	0.000304	-2.611	770505	Anc Arg	Andean
Yoruba.DG	Argentina_BeagleChannel_Yamana_100BP.AG	Colombia_LagunadelaHerrera_2000BP	Colombia_Soacha_520BP	-0.000352	0.000393	-0.895	756961	Anc Arg	Andean
Yoruba.DG	Argentina_BeagleChannel_Yamana_100BP.AG	Colombia_Boyaca1_LaSalina	Colombia_Soacha_520BP	-0.000451	0.000382	-1.181	769598	Anc Arg	Andean
Yoruba.DG	Argentina_BeagleChannel_Yamana_100BP.AG	Colombia_Boyaca2	Colombia_Soacha_520BP	-0.000752	0.000378	-1.992	770372	Anc Arg	Andean
Yoruba.DG	Argentina_BeagleChannel_Yamana_100BP.AG	Colombia_Cundinamarca	Colombia_Soacha_520BP	-0.000801	0.000365	-2.196	771197	Anc Arg	Andean
Yoruba.DG	Argentina_BeagleChannel_Yamana_1500BP.AG	Colombia_LagunadelaHerrera_2000BP	Colombia_Soacha_520BP	0.000214	0.000494	0.434	574081	Anc Arg	Andean
Yoruba.DG	Argentina_BeagleChannel_Yamana_1500BP.AG	Colombia_Boyaca1_LaSalina	Colombia_Soacha_520BP	-1.2e-05	0.000479	-0.026	577277	Anc Arg	Andean
Yoruba.DG	Argentina_BeagleChannel_Yamana_1500BP.AG	Colombia_Cundinamarca	Colombia_Soacha_520BP	-0.000333	0.000454	-0.733	577479	Anc Arg	Andean
Yoruba.DG	Argentina_BeagleChannel_Yamana_1500BP.AG	Colombia_Boyaca2	Colombia_Soacha_520BP	-0.000427	0.000476	-0.897	577384	Anc Arg	Andean
Yoruba.DG	Argentina_MitrePeninsula_Haush_400BP.AG	Colombia_LagunadelaHerrera_2000BP	Colombia_Soacha_520BP	-0.000293	0.000363	-0.808	743840	Anc Arg	Andean
Yoruba.DG	Argentina_MitrePeninsula_Haush_400BP.AG	Colombia_Boyaca1_LaSalina	Colombia_Soacha_520BP	-0.000498	0.000357	-1.398	755551	Anc Arg	Andean
Yoruba.DG	Argentina_MitrePeninsula_Haush_400BP.AG	Colombia_Boyaca2	Colombia_Soacha_520BP	-0.000536	0.000355	-1.511	756304	Anc Arg	Andean
Yoruba.DG	Argentina_MitrePeninsula_Haush_400BP.AG	Colombia_Cundinamarca	Colombia_Soacha_520BP	-0.000633	0.000338	-1.875	757087	Anc Arg	Andean
Yoruba.DG	Argentina_NorthTierradelFiego_Selknam_100BP.SG	Colombia_LagunadelaHerrera_2000BP	Colombia_Soacha_520BP	-0.000392	0.000482	-0.814	699009	Anc Arg	Andean
Yoruba.DG	Argentina_NorthTierradelFiego_Selknam_100BP.SG	Colombia_Boyaca2	Colombia_Soacha_520BP	-0.000493	0.000465	-1.06	713632	Anc Arg	Andean
Yoruba.DG	Argentina_NorthTierradelFiego_Selknam_100BP.SG	Colombia_Boyaca1_LaSalina	Colombia_Soacha_520BP	-0.000495	0.000465	-1.063	712398	Anc Arg	Andean
Yoruba.DG	Argentina_NorthTierradelFiego_Selknam_100BP.SG	Colombia_Cundinamarca	Colombia_Soacha_520BP	-0.000629	0.000446	-1.409	715587	Anc Arg	Andean
Yoruba.DG	Argentina_NorthTierradelFuego_LaArcillosa2_5800BP.AG	Colombia_Boyaca1_LaSalina	Colombia_Soacha_520BP	-0.000196	0.00047	-0.417	657351	Anc Arg	Andean
Yoruba.DG	Argentina_NorthTierradelFuego_LaArcillosa2_5800BP.AG	Colombia_Boyaca2	Colombia_Soacha_520BP	-0.00035	0.000456	-0.768	657553	Anc Arg	Andean
Yoruba.DG	Argentina_NorthTierradelFuego_LaArcillosa2_5800BP.AG	Colombia_Cundinamarca	Colombia_Soacha_520BP	-0.000437	0.000436	-1.002	657770	Anc Arg	Andean
Yoruba.DG	Argentina_NorthTierradelFuego_LaArcillosa2_5800BP.AG	Colombia_LagunadelaHerrera_2000BP	Colombia_Soacha_520BP	-0.000606	0.000481	-1.261	651986	Anc Arg	Andean
Yoruba.DG	Argentina_NorthTierradelFuego_Selknam_500BP.AG	Colombia_LagunadelaHerrera_2000BP	Colombia_Soacha_520BP	-0.000203	0.000389	-0.521	768010	Anc Arg	Andean
Yoruba.DG	Argentina_NorthTierradelFuego_Selknam_500BP.AG	Colombia_Boyaca1_LaSalina	Colombia_Soacha_520BP	-0.000369	0.000375	-0.985	782279	Anc Arg	Andean
Yoruba.DG	Argentina_NorthTierradelFuego_Selknam_500BP.AG	Colombia_Boyaca2	Colombia_Soacha_520BP	-0.000547	0.000365	-1.497	783150	Anc Arg	Andean
Yoruba.DG	Argentina_NorthTierradelFuego_Selknam_500BP.AG	Colombia_Cundinamarca	Colombia_Soacha_520BP	-0.000539	0.000355	-1.516	784193	Anc Arg	Andean
Yoruba.DG	Argentina_Pampas_1600BP.AG	Colombia_LagunadelaHerrera_2000BP	Colombia_Soacha_520BP	-0.000354	0.000483	-0.733	554193	Anc Arg	Andean
Yoruba.DG	Argentina_Pampas_1600BP.AG	Colombia_Boyaca1_LaSalina	Colombia_Soacha_520BP	-0.000367	0.000474	-0.774	556626	Anc Arg	Andean
Yoruba.DG	Argentina_Pampas_1600BP.AG	Colombia_Cundinamarca	Colombia_Soacha_520BP	-0.000565	0.000452	-1.252	556695	Anc Arg	Andean
Yoruba.DG	Argentina_Pampas_1600BP.AG	Colombia_Boyaca2	Colombia_Soacha_520BP	-0.000626	0.00047	-1.332	556663	Anc Arg	Andean
Yoruba.DG	Argentina_Pampas_6800BP.AG	Colombia_LagunadelaHerrera_2000BP	Colombia_Soacha_520BP	-0.000641	0.00043	-1.493	435808	Anc Arg	Andean
Yoruba.DG	Argentina_Pampas_6800BP.AG	Colombia_Boyaca2	Colombia_Soacha_520BP	-0.000637	0.000416	-1.532	437171	Anc Arg	Andean
Yoruba.DG	Argentina_Pampas_6800BP.AG	Colombia_Boyaca1_LaSalina	Colombia_Soacha_520BP	-0.000644	0.000416	-1.548	437143	Anc Arg	Andean
Yoruba.DG	Argentina_Pampas_6800BP.AG	Colombia_Cundinamarca	Colombia_Soacha_520BP	-0.000725	0.000399	-1.82	437199	Anc Arg	Andean
Yoruba.DG	Argentina_Pampas_Southern_2600BP.AG	Colombia_Boyaca1_LaSalina	Colombia_Soacha_520BP	-0.000125	0.00059	-0.211	171104	Anc Arg	Andean
Yoruba.DG	Argentina_Pampas_Southern_2600BP.AG	Colombia_Boyaca2	Colombia_Soacha_520BP	-0.000145	0.000586	-0.248	171144	Anc Arg	Andean
Yoruba.DG	Argentina_Pampas_Southern_2600BP.AG	Colombia_Cundinamarca	Colombia_Soacha_520BP	-0.000279	0.00057	-0.49	171189	Anc Arg	Andean
Yoruba.DG	Argentina_Pampas_Southern_2600BP.AG	Colombia_LagunadelaHerrera_2000BP	Colombia_Soacha_520BP	-0.000515	0.00061	-0.844	169785	Anc Arg	Andean
Yoruba.DG	Belize_5600-3700BP.AG	Colombia_LagunadelaHerrera_2000BP	Colombia_Soacha_520BP	-0.000465	0.000298	-1.559	791101	Anc Belize	Chibchan Admixed
Yoruba.DG	Belize_5600-3700BP.AG	Colombia_Boyaca1_LaSalina	Colombia_Soacha_520BP	-0.000595	0.000295	-2.019	810067	Anc Belize	Chibchan Admixed
Yoruba.DG	Belize_5600-3700BP.AG	Colombia_Boyaca2	Colombia_Soacha_520BP	-0.000621	0.000291	-2.133	811816	Anc Belize	Chibchan Admixed
Yoruba.DG	Belize_5600-3700BP.AG	Colombia_Cundinamarca	Colombia_Soacha_520BP	-0.000658	0.000273	-2.41	814315	Anc Belize	Chibchan Admixed
Yoruba.DG	Belize_9600-7300BP.AG	Colombia_Boyaca1_LaSalina	Colombia_Soacha_520BP	-8.9e-05	0.00033	-0.269	651258	Anc Belize	Belize
Yoruba.DG	Belize_9600-7300BP.AG	Colombia_LagunadelaHerrera_2000BP	Colombia_Soacha_520BP	-0.00026	0.000344	-0.757	642746	Anc Belize	Belize
Yoruba.DG	Belize_9600-7300BP.AG	Colombia_Boyaca2	Colombia_Soacha_520BP	-0.000291	0.000324	-0.898	651890	Anc Belize	Belize
Yoruba.DG	Belize_9600-7300BP.AG	Colombia_Cundinamarca	Colombia_Soacha_520BP	-0.000382	0.000307	-1.247	652644	Anc Belize	Belize
Yoruba.DG	Bolivia_Akapana_Tiwanaku.SG	Colombia_Boyaca1_LaSalina	Colombia_Soacha_520BP	-0.000485	0.000358	-1.356	586198	Anc Bolivia	Andean
Yoruba.DG	Bolivia_Akapana_Tiwanaku.SG	Colombia_LagunadelaHerrera_2000BP	Colombia_Soacha_520BP	-0.000521	0.000372	-1.402	576026	Anc Bolivia	Andean
Yoruba.DG	Bolivia_Akapana_Tiwanaku.SG	Colombia_Boyaca2	Colombia_Soacha_520BP	-0.000539	0.000357	-1.511	587137	Anc Bolivia	Andean
Yoruba.DG	Bolivia_Akapana_Tiwanaku.SG	Colombia_Cundinamarca	Colombia_Soacha_520BP	-0.000707	0.000343	-2.062	588487	Anc Bolivia	Andean
Yoruba.DG	Bolivia_Lukurmata_Tiwanaku.SG	Colombia_LagunadelaHerrera_2000BP	Colombia_Soacha_520BP	-0.000178	0.000357	-0.499	761418	Anc Bolivia	Andean
Yoruba.DG	Bolivia_Lukurmata_Tiwanaku.SG	Colombia_Boyaca1_LaSalina	Colombia_Soacha_520BP	-0.000301	0.000347	-0.868	776956	Anc Bolivia	Andean
Yoruba.DG	Bolivia_Lukurmata_Tiwanaku.SG	Colombia_Boyaca2	Colombia_Soacha_520BP	-0.000404	0.000348	-1.159	778438	Anc Bolivia	Andean
Yoruba.DG	Bolivia_Lukurmata_Tiwanaku.SG	Colombia_Cundinamarca	Colombia_Soacha_520BP	-0.000467	0.000325	-1.435	780285	Anc Bolivia	Andean
Yoruba.DG	Bolivia_MH_Iroco_1050BP.AG	Colombia_Boyaca1_LaSalina	Colombia_Soacha_520BP	-0.000119	0.000501	-0.238	491773	Anc Bolivia	Andean
Yoruba.DG	Bolivia_MH_Iroco_1050BP.AG	Colombia_Boyaca2	Colombia_Soacha_520BP	-0.000181	0.000502	-0.361	492267	Anc Bolivia	Andean
Yoruba.DG	Bolivia_MH_Iroco_1050BP.AG	Colombia_Cundinamarca	Colombia_Soacha_520BP	-0.000233	0.000479	-0.486	492967	Anc Bolivia	Andean
Yoruba.DG	Bolivia_MH_Iroco_1050BP.AG	Colombia_LagunadelaHerrera_2000BP	Colombia_Soacha_520BP	-0.000263	0.000517	-0.509	485280	Anc Bolivia	Andean
Yoruba.DG	Bolivia_Miraflores_MH.AG	Colombia_LagunadelaHerrera_2000BP	Colombia_Soacha_520BP	-0.000408	0.000374	-1.09	748050	Anc Bolivia	Andean
Yoruba.DG	Bolivia_Miraflores_MH.AG	Colombia_Boyaca1_LaSalina	Colombia_Soacha_520BP	-0.00055	0.000356	-1.545	763153	Anc Bolivia	Andean
Yoruba.DG	Bolivia_Miraflores_MH.AG	Colombia_Cundinamarca	Colombia_Soacha_520BP	-0.00063	0.000331	-1.903	766422	Anc Bolivia	Andean
Yoruba.DG	Bolivia_Miraflores_MH.AG	Colombia_Boyaca2	Colombia_Soacha_520BP	-0.000713	0.00035	-2.039	764535	Anc Bolivia	Andean
Yoruba.DG	Bolivia_MonolitoDescabezado_Tiwanaku.SG	Colombia_LagunadelaHerrera_2000BP	Colombia_Soacha_520BP	-0.000193	0.000476	-0.406	561687	Anc Bolivia	Amazonian
Yoruba.DG	Bolivia_MonolitoDescabezado_Tiwanaku.SG	Colombia_Boyaca1_LaSalina	Colombia_Soacha_520BP	-0.000509	0.000463	-1.1	568798	Anc Bolivia	Amazonian
Yoruba.DG	Bolivia_MonolitoDescabezado_Tiwanaku.SG	Colombia_Boyaca2	Colombia_Soacha_520BP	-0.000558	0.000462	-1.208	569316	Anc Bolivia	Amazonian
Yoruba.DG	Bolivia_MonolitoDescabezado_Tiwanaku.SG	Colombia_Cundinamarca	Colombia_Soacha_520BP	-0.000617	0.00044	-1.401	569945	Anc Bolivia	Amazonian
Yoruba.DG	Bolivia_Pumapunku_Tiwanaku.SG	Colombia_LagunadelaHerrera_2000BP	Colombia_Soacha_520BP	-0.000611	0.000561	-1.089	234421	Anc Bolivia	Andean
Yoruba.DG	Bolivia_Pumapunku_Tiwanaku.SG	Colombia_Boyaca1_LaSalina	Colombia_Soacha_520BP	-0.000594	0.000529	-1.124	236480	Anc Bolivia	Andean
Yoruba.DG	Bolivia_Pumapunku_Tiwanaku.SG	Colombia_Cundinamarca	Colombia_Soacha_520BP	-0.000671	0.000506	-1.325	236800	Anc Bolivia	Andean
Yoruba.DG	Bolivia_Pumapunku_Tiwanaku.SG	Colombia_Boyaca2	Colombia_Soacha_520BP	-0.000717	0.00053	-1.352	236619	Anc Bolivia	Andean
Yoruba.DG	Bolivia_Putuni_Tiwanaku.SG	Colombia_LagunadelaHerrera_2000BP	Colombia_Soacha_520BP	-0.000177	0.000484	-0.365	449564	Anc Bolivia	Andean
Yoruba.DG	Bolivia_Putuni_Tiwanaku.SG	Colombia_Boyaca1_LaSalina	Colombia_Soacha_520BP	-0.00029	0.000461	-0.63	454760	Anc Bolivia	Andean
Yoruba.DG	Bolivia_Putuni_Tiwanaku.SG	Colombia_Cundinamarca	Colombia_Soacha_520BP	-0.00042	0.000444	-0.945	455633	Anc Bolivia	Andean
Yoruba.DG	Bolivia_Putuni_Tiwanaku.SG	Colombia_Boyaca2	Colombia_Soacha_520BP	-0.000482	0.000462	-1.045	455168	Anc Bolivia	Andean
Yoruba.DG	Bolivia_Tiwanaku_MH.AG	Colombia_Boyaca1_LaSalina	Colombia_Soacha_520BP	3.2e-05	0.00042	0.076	338948	Anc Bolivia	Andean
Yoruba.DG	Bolivia_Tiwanaku_MH.AG	Colombia_Boyaca2	Colombia_Soacha_520BP	-8.6e-05	0.000424	-0.204	339088	Anc Bolivia	Andean
Yoruba.DG	Bolivia_Tiwanaku_MH.AG	Colombia_Cundinamarca	Colombia_Soacha_520BP	-0.000124	0.000409	-0.304	339245	Anc Bolivia	Andean
Yoruba.DG	Bolivia_Tiwanaku_MH.AG	Colombia_LagunadelaHerrera_2000BP	Colombia_Soacha_520BP	-0.00024	0.000444	-0.54	336133	Anc Bolivia	Andean
Yoruba.DG	Bolivia_Totocachi_Tiwanaku.SG	Colombia_Boyaca1_LaSalina	Colombia_Soacha_520BP	-0.000313	0.000605	-0.518	174994	Anc Bolivia	Andean
Yoruba.DG	Bolivia_Totocachi_Tiwanaku.SG	Colombia_Cundinamarca	Colombia_Soacha_520BP	-0.000548	0.000561	-0.977	175768	Anc Bolivia	Andean
Yoruba.DG	Bolivia_Totocachi_Tiwanaku.SG	Colombia_LagunadelaHerrera_2000BP	Colombia_Soacha_520BP	-0.00063	0.000623	-1.012	171634	Anc Bolivia	Andean
Yoruba.DG	Bolivia_Totocachi_Tiwanaku.SG	Colombia_Boyaca2	Colombia_Soacha_520BP	-0.000634	0.000588	-1.079	175330	Anc Bolivia	Andean
Yoruba.DG	Brazil_Cabecuda_Sambaqui_3200BP.AG	Colombia_Boyaca1_LaSalina	Colombia_Soacha_520BP	-0.000568	0.000401	-1.416	552351	Anc Brazil	Amazonian
Yoruba.DG	Brazil_Cabecuda_Sambaqui_3200BP.AG	Colombia_Boyaca2	Colombia_Soacha_520BP	-0.000648	0.0004	-1.621	552779	Anc Brazil	Amazonian
Yoruba.DG	Brazil_Cabecuda_Sambaqui_3200BP.AG	Colombia_Cundinamarca	Colombia_Soacha_520BP	-0.000672	0.000379	-1.775	553574	Anc Brazil	Amazonian
Yoruba.DG	Brazil_Cabecuda_Sambaqui_3200BP.AG	Colombia_LagunadelaHerrera_2000BP	Colombia_Soacha_520BP	-0.001108	0.000407	-2.721	545703	Anc Brazil	Amazonian
Yoruba.DG	Brazil_Capelinha_Sambaqui_10400BP.AG	Colombia_LagunadelaHerrera_2000BP	Colombia_Soacha_520BP	-0.000627	0.000577	-1.088	307643	Anc Brazil	Amazonian
Yoruba.DG	Brazil_Capelinha_Sambaqui_10400BP.AG	Colombia_Boyaca2	Colombia_Soacha_520BP	-0.0007	0.00056	-1.251	310297	Anc Brazil	Amazonian
Yoruba.DG	Brazil_Capelinha_Sambaqui_10400BP.AG	Colombia_Cundinamarca	Colombia_Soacha_520BP	-0.000682	0.000533	-1.281	310600	Anc Brazil	Amazonian
Yoruba.DG	Brazil_Capelinha_Sambaqui_10400BP.AG	Colombia_Boyaca1_LaSalina	Colombia_Soacha_520BP	-0.000779	0.000564	-1.383	310137	Anc Brazil	Amazonian
Yoruba.DG	Brazil_GalhetaIV_Sambaqui_1200BP.AG	Colombia_Cundinamarca	Colombia_Soacha_520BP	-0.000134	0.000544	-0.246	202199	Anc Brazil	Amazonian
Yoruba.DG	Brazil_GalhetaIV_Sambaqui_1200BP.AG	Colombia_Boyaca1_LaSalina	Colombia_Soacha_520BP	-0.000184	0.00057	-0.323	202065	Anc Brazil	Amazonian
Yoruba.DG	Brazil_GalhetaIV_Sambaqui_1200BP.AG	Colombia_Boyaca2	Colombia_Soacha_520BP	-0.000215	0.000552	-0.388	202117	Anc Brazil	Amazonian
Yoruba.DG	Brazil_GalhetaIV_Sambaqui_1200BP.AG	Colombia_LagunadelaHerrera_2000BP	Colombia_Soacha_520BP	-0.000259	0.000587	-0.442	201014	Anc Brazil	Amazonian
Yoruba.DG	Brazil_JabuticabeiraII_Sambaqui_2200BP.AG	Colombia_Boyaca1_LaSalina	Colombia_Soacha_520BP	0.000263	0.000461	0.569	585975	Anc Brazil	Amazonian
Yoruba.DG	Brazil_JabuticabeiraII_Sambaqui_2200BP.AG	Colombia_Cundinamarca	Colombia_Soacha_520BP	-4.1e-05	0.00044	-0.092	587453	Anc Brazil	Amazonian
Yoruba.DG	Brazil_JabuticabeiraII_Sambaqui_2200BP.AG	Colombia_LagunadelaHerrera_2000BP	Colombia_Soacha_520BP	-0.00011	0.000474	-0.232	578253	Anc Brazil	Amazonian
Yoruba.DG	Brazil_JabuticabeiraII_Sambaqui_2200BP.AG	Colombia_Boyaca2	Colombia_Soacha_520BP	-0.000126	0.000461	-0.273	586505	Anc Brazil	Amazonian
Yoruba.DG	Brazil_JabuticabeiraII_Sambaqui_2400BP.AG	Colombia_Boyaca1_LaSalina	Colombia_Soacha_520BP	-0.000397	0.000327	-1.214	813793	Anc Brazil	Amazonian
Yoruba.DG	Brazil_JabuticabeiraII_Sambaqui_2400BP.AG	Colombia_LagunadelaHerrera_2000BP	Colombia_Soacha_520BP	-0.000429	0.000333	-1.289	793788	Anc Brazil	Amazonian
Yoruba.DG	Brazil_JabuticabeiraII_Sambaqui_2400BP.AG	Colombia_Cundinamarca	Colombia_Soacha_520BP	-0.000437	0.00031	-1.411	819572	Anc Brazil	Amazonian
Yoruba.DG	Brazil_JabuticabeiraII_Sambaqui_2400BP.AG	Colombia_Boyaca2	Colombia_Soacha_520BP	-0.000478	0.000327	-1.462	815951	Anc Brazil	Amazonian
Yoruba.DG	Brazil_LapaDoSanto_older9000BP.AG	Colombia_LagunadelaHerrera_2000BP	Colombia_Soacha_520BP	-0.000224	0.000306	-0.732	752855	Anc Brazil	Amazonian
Yoruba.DG	Brazil_LapaDoSanto_older9000BP.AG	Colombia_Boyaca2	Colombia_Soacha_520BP	-0.000262	0.000296	-0.886	766570	Anc Brazil	Amazonian
Yoruba.DG	Brazil_LapaDoSanto_older9000BP.AG	Colombia_Boyaca1_LaSalina	Colombia_Soacha_520BP	-0.000319	0.0003	-1.065	765585	Anc Brazil	Amazonian
Yoruba.DG	Brazil_LapaDoSanto_older9000BP.AG	Colombia_Cundinamarca	Colombia_Soacha_520BP	-0.000449	0.000282	-1.59	767637	Anc Brazil	Amazonian
Yoruba.DG	Brazil_Laranjal_6000BP.AG	Colombia_LagunadelaHerrera_2000BP	Colombia_Soacha_520BP	-0.00049	0.000434	-1.13	494720	Anc Brazil	Amazonian
Yoruba.DG	Brazil_Laranjal_6000BP.AG	Colombia_Boyaca1_LaSalina	Colombia_Soacha_520BP	-0.000525	0.000422	-1.243	499754	Anc Brazil	Amazonian
Yoruba.DG	Brazil_Laranjal_6000BP.AG	Colombia_Boyaca2	Colombia_Soacha_520BP	-0.00063	0.000415	-1.519	500074	Anc Brazil	Amazonian
Yoruba.DG	Brazil_Laranjal_6000BP.AG	Colombia_Cundinamarca	Colombia_Soacha_520BP	-0.000635	0.000401	-1.585	500561	Anc Brazil	Amazonian
Yoruba.DG	Brazil_Limao_Sambaqui_1900BP.AG	Colombia_Boyaca1_LaSalina	Colombia_Soacha_520BP	-0.000498	0.000359	-1.386	637923	Anc Brazil	Amazonian
Yoruba.DG	Brazil_Limao_Sambaqui_1900BP.AG	Colombia_Boyaca2	Colombia_Soacha_520BP	-0.000521	0.000354	-1.471	638478	Anc Brazil	Amazonian
Yoruba.DG	Brazil_Limao_Sambaqui_1900BP.AG	Colombia_LagunadelaHerrera_2000BP	Colombia_Soacha_520BP	-0.000551	0.000371	-1.486	629785	Anc Brazil	Amazonian
Yoruba.DG	Brazil_Limao_Sambaqui_1900BP.AG	Colombia_Cundinamarca	Colombia_Soacha_520BP	-0.000659	0.000337	-1.956	639330	Anc Brazil	Amazonian
Yoruba.DG	Brazil_Limao_Sambaqui_2700BP.AG	Colombia_Boyaca1_LaSalina	Colombia_Soacha_520BP	-0.000496	0.000521	-0.951	316442	Anc Brazil	Amazonian
Yoruba.DG	Brazil_Limao_Sambaqui_2700BP.AG	Colombia_Cundinamarca	Colombia_Soacha_520BP	-0.000578	0.000493	-1.173	316706	Anc Brazil	Amazonian
Yoruba.DG	Brazil_Limao_Sambaqui_2700BP.AG	Colombia_Boyaca2	Colombia_Soacha_520BP	-0.000726	0.00052	-1.396	316538	Anc Brazil	Amazonian
Yoruba.DG	Brazil_Limao_Sambaqui_2700BP.AG	Colombia_LagunadelaHerrera_2000BP	Colombia_Soacha_520BP	-0.000796	0.000536	-1.486	314373	Anc Brazil	Amazonian
Yoruba.DG	Brazil_Limao_Sambaqui_500BP.AG	Colombia_Boyaca2	Colombia_Soacha_520BP	-0.000349	0.000446	-0.782	590938	Anc Brazil	Amazonian
Yoruba.DG	Brazil_Limao_Sambaqui_500BP.AG	Colombia_LagunadelaHerrera_2000BP	Colombia_Soacha_520BP	-0.000527	0.000465	-1.133	583884	Anc Brazil	Amazonian
Yoruba.DG	Brazil_Limao_Sambaqui_500BP.AG	Colombia_Boyaca1_LaSalina	Colombia_Soacha_520BP	-0.000576	0.000459	-1.256	590516	Anc Brazil	Amazonian
Yoruba.DG	Brazil_Limao_Sambaqui_500BP.AG	Colombia_Cundinamarca	Colombia_Soacha_520BP	-0.00054	0.00043	-1.256	591636	Anc Brazil	Amazonian
Yoruba.DG	Brazil_LocaDoSuin_Sambaqui_9100BP.AG	Colombia_Boyaca1_LaSalina	Colombia_Soacha_520BP	-0.000746	0.000551	-1.355	315960	Anc Brazil	Amazonian
Yoruba.DG	Brazil_LocaDoSuin_Sambaqui_9100BP.AG	Colombia_LagunadelaHerrera_2000BP	Colombia_Soacha_520BP	-0.000853	0.000552	-1.546	313491	Anc Brazil	Amazonian
Yoruba.DG	Brazil_LocaDoSuin_Sambaqui_9100BP.AG	Colombia_Boyaca2	Colombia_Soacha_520BP	-0.000904	0.000542	-1.667	316097	Anc Brazil	Amazonian
Yoruba.DG	Brazil_LocaDoSuin_Sambaqui_9100BP.AG	Colombia_Cundinamarca	Colombia_Soacha_520BP	-0.001036	0.000519	-1.995	316343	Anc Brazil	Amazonian
Yoruba.DG	Brazil_Moraes_5800BP.AG	Colombia_Cundinamarca	Colombia_Soacha_520BP	-9.6e-05	0.000526	-0.183	255634	Anc Brazil	Amazonian
Yoruba.DG	Brazil_Moraes_5800BP.AG	Colombia_LagunadelaHerrera_2000BP	Colombia_Soacha_520BP	-0.000111	0.000578	-0.192	252911	Anc Brazil	Amazonian
Yoruba.DG	Brazil_Moraes_5800BP.AG	Colombia_Boyaca1_LaSalina	Colombia_Soacha_520BP	-0.000135	0.000555	-0.243	255234	Anc Brazil	Amazonian
Yoruba.DG	Brazil_Moraes_5800BP.AG	Colombia_Boyaca2	Colombia_Soacha_520BP	-0.000246	0.000547	-0.449	255388	Anc Brazil	Amazonian
Yoruba.DG	Brazil_PalmeirasXingu_Sambaqui_500BP.AG	Colombia_Boyaca2	Colombia_Soacha_520BP	-0.00177	0.00049	-3.611	327383	Anc Brazil	Amazonian
Yoruba.DG	Brazil_PalmeirasXingu_Sambaqui_500BP.AG	Colombia_LagunadelaHerrera_2000BP	Colombia_Soacha_520BP	-0.001896	0.000502	-3.78	324506	Anc Brazil	Amazonian
Yoruba.DG	Brazil_PalmeirasXingu_Sambaqui_500BP.AG	Colombia_Boyaca1_LaSalina	Colombia_Soacha_520BP	-0.001963	0.000494	-3.971	327208	Anc Brazil	Amazonian
Yoruba.DG	Brazil_PalmeirasXingu_Sambaqui_500BP.AG	Colombia_Cundinamarca	Colombia_Soacha_520BP	-0.001963	0.000466	-4.21	327590	Anc Brazil	Amazonian
Yoruba.DG	Brazil_RN_ALE_MH_HG_4600BP.AG	Colombia_LagunadelaHerrera_2000BP	Colombia_Soacha_520BP	-0.001027	0.00056	-1.833	221873	Anc Brazil	Amazonian
Yoruba.DG	Brazil_RN_ALE_MH_HG_4600BP.AG	Colombia_Boyaca1_LaSalina	Colombia_Soacha_520BP	-0.001024	0.000544	-1.884	223604	Anc Brazil	Amazonian
Yoruba.DG	Brazil_RN_ALE_MH_HG_4600BP.AG	Colombia_Boyaca2	Colombia_Soacha_520BP	-0.001037	0.000541	-1.916	223703	Anc Brazil	Amazonian
Yoruba.DG	Brazil_RN_ALE_MH_HG_4600BP.AG	Colombia_Cundinamarca	Colombia_Soacha_520BP	-0.001067	0.000519	-2.056	223881	Anc Brazil	Amazonian
Yoruba.DG	Brazil_Sumidouro_ca10000BP.SG	Colombia_LagunadelaHerrera_2000BP	Colombia_Soacha_520BP	-0.000348	0.00035	-0.993	796403	Anc Brazil	Amazonian
Yoruba.DG	Brazil_Sumidouro_ca10000BP.SG	Colombia_Boyaca1_LaSalina	Colombia_Soacha_520BP	-0.000452	0.000354	-1.276	817444	Anc Brazil	Amazonian
Yoruba.DG	Brazil_Sumidouro_ca10000BP.SG	Colombia_Boyaca2	Colombia_Soacha_520BP	-0.000471	0.000346	-1.362	819883	Anc Brazil	Amazonian
Yoruba.DG	Brazil_Sumidouro_ca10000BP.SG	Colombia_Cundinamarca	Colombia_Soacha_520BP	-0.000557	0.000324	-1.723	824364	Anc Brazil	Amazonian
Yoruba.DG	Brazil_VauUna_Sambaqui_600BP.AG	Colombia_LagunadelaHerrera_2000BP	Colombia_Soacha_520BP	4.7e-05	0.000468	0.1	600964	Anc Brazil	Amazonian
Yoruba.DG	Brazil_VauUna_Sambaqui_600BP.AG	Colombia_Boyaca2	Colombia_Soacha_520BP	-7.7e-05	0.000457	-0.169	608867	Anc Brazil	Amazonian
Yoruba.DG	Brazil_VauUna_Sambaqui_600BP.AG	Colombia_Cundinamarca	Colombia_Soacha_520BP	-0.00015	0.00043	-0.348	609662	Anc Brazil	Amazonian
Yoruba.DG	Brazil_VauUna_Sambaqui_600BP.AG	Colombia_Boyaca1_LaSalina	Colombia_Soacha_520BP	-0.000325	0.000454	-0.715	608318	Anc Brazil	Amazonian
Yoruba.DG	Caribbean_Ceramic.AG	Colombia_LagunadelaHerrera_2000BP	Colombia_Soacha_520BP	-0.000317	0.000274	-1.156	796548	Anc Caribbean	Caribbean
Yoruba.DG	Caribbean_Ceramic.AG	Colombia_Boyaca1_LaSalina	Colombia_Soacha_520BP	-0.000318	0.000271	-1.174	817602	Anc Caribbean	Caribbean
Yoruba.DG	Caribbean_Ceramic.AG	Colombia_Boyaca2	Colombia_Soacha_520BP	-0.000412	0.000269	-1.533	820044	Anc Caribbean	Caribbean
Yoruba.DG	Caribbean_Ceramic.AG	Colombia_Cundinamarca	Colombia_Soacha_520BP	-0.000487	0.000254	-1.915	824519	Anc Caribbean	Caribbean
Yoruba.DG	Caribbean_PreCeramic.AG	Colombia_LagunadelaHerrera_2000BP	Colombia_Soacha_520BP	9.1e-05	0.000343	0.265	796503	Anc Caribbean 2	Caribbean
Yoruba.DG	Caribbean_PreCeramic.AG	Colombia_Boyaca1_LaSalina	Colombia_Soacha_520BP	-6.1e-05	0.000338	-0.179	817547	Anc Caribbean 2	Caribbean
Yoruba.DG	Caribbean_PreCeramic.AG	Colombia_Cundinamarca	Colombia_Soacha_520BP	-0.000151	0.000317	-0.477	824389	Anc Caribbean 2	Caribbean
Yoruba.DG	Caribbean_PreCeramic.AG	Colombia_Boyaca2	Colombia_Soacha_520BP	-0.000207	0.000337	-0.615	819971	Anc Caribbean 2	Caribbean
Yoruba.DG	Chile_CaletaHuelen_MH_1100BP.AG	Colombia_Boyaca1_LaSalina	Colombia_Soacha_520BP	-0.000485	0.000482	-1.007	396477	Anc Chile	Andean
Yoruba.DG	Chile_CaletaHuelen_MH_1100BP.AG	Colombia_LagunadelaHerrera_2000BP	Colombia_Soacha_520BP	-0.000616	0.000505	-1.22	392188	Anc Chile	Andean
Yoruba.DG	Chile_CaletaHuelen_MH_1100BP.AG	Colombia_Cundinamarca	Colombia_Soacha_520BP	-0.000637	0.00046	-1.384	397034	Anc Chile	Andean
Yoruba.DG	Chile_CaletaHuelen_MH_1100BP.AG	Colombia_Boyaca2	Colombia_Soacha_520BP	-0.000672	0.000484	-1.389	396732	Anc Chile	Andean
Yoruba.DG	Chile_Conchali_700BP.AG	Colombia_Boyaca1_LaSalina	Colombia_Soacha_520BP	-0.00014	0.000382	-0.367	752745	Anc Chile	Andean
Yoruba.DG	Chile_Conchali_700BP.AG	Colombia_LagunadelaHerrera_2000BP	Colombia_Soacha_520BP	-0.000153	0.000388	-0.394	741718	Anc Chile	Andean
Yoruba.DG	Chile_Conchali_700BP.AG	Colombia_Cundinamarca	Colombia_Soacha_520BP	-0.000409	0.000362	-1.131	753957	Anc Chile	Andean
Yoruba.DG	Chile_Conchali_700BP.AG	Colombia_Boyaca2	Colombia_Soacha_520BP	-0.000451	0.000379	-1.191	753319	Anc Chile	Andean
Yoruba.DG	Chile_LIP_Pukara_600BP.AG	Colombia_Boyaca2	Colombia_Soacha_520BP	-0.00095	0.000608	-1.561	147960	Anc Chile	Andean
Yoruba.DG	Chile_LIP_Pukara_600BP.AG	Colombia_LagunadelaHerrera_2000BP	Colombia_Soacha_520BP	-0.001074	0.000651	-1.65	146452	Anc Chile	Andean
Yoruba.DG	Chile_LIP_Pukara_600BP.AG	Colombia_Boyaca1_LaSalina	Colombia_Soacha_520BP	-0.001035	0.000617	-1.678	147883	Anc Chile	Andean
Yoruba.DG	Chile_LIP_Pukara_600BP.AG	Colombia_Cundinamarca	Colombia_Soacha_520BP	-0.001046	0.000583	-1.794	148039	Anc Chile	Andean
Yoruba.DG	Chile_LIP_Pukara_700BP.AG	Colombia_LagunadelaHerrera_2000BP	Colombia_Soacha_520BP	7.8e-05	0.000623	0.125	176000	Anc Chile	Andean
Yoruba.DG	Chile_LIP_Pukara_700BP.AG	Colombia_Cundinamarca	Colombia_Soacha_520BP	-0.000181	0.000565	-0.321	177093	Anc Chile	Andean
Yoruba.DG	Chile_LIP_Pukara_700BP.AG	Colombia_Boyaca2	Colombia_Soacha_520BP	-0.00029	0.00058	-0.5	177059	Anc Chile	Andean
Yoruba.DG	Chile_LIP_Pukara_700BP.AG	Colombia_Boyaca1_LaSalina	Colombia_Soacha_520BP	-0.000412	0.000595	-0.692	177019	Anc Chile	Andean
Yoruba.DG	Chile_LosRieles_12000BP.AG	Colombia_Boyaca2	Colombia_Soacha_520BP	-0.000511	0.000492	-1.04	681860	Anc Chile	Andean
Yoruba.DG	Chile_LosRieles_12000BP.AG	Colombia_LagunadelaHerrera_2000BP	Colombia_Soacha_520BP	-0.000591	0.000494	-1.196	673251	Anc Chile	Andean
Yoruba.DG	Chile_LosRieles_12000BP.AG	Colombia_Boyaca1_LaSalina	Colombia_Soacha_520BP	-0.000664	0.000486	-1.365	681410	Anc Chile	Andean
Yoruba.DG	Chile_LosRieles_12000BP.AG	Colombia_Cundinamarca	Colombia_Soacha_520BP	-0.000714	0.000465	-1.535	682442	Anc Chile	Andean
Yoruba.DG	Chile_LosRieles_5100BP.AG	Colombia_LagunadelaHerrera_2000BP	Colombia_Soacha_520BP	-0.000439	0.000484	-0.908	665859	Anc Chile	Andean
Yoruba.DG	Chile_LosRieles_5100BP.AG	Colombia_Boyaca1_LaSalina	Colombia_Soacha_520BP	-0.000715	0.000468	-1.529	673165	Anc Chile	Andean
Yoruba.DG	Chile_LosRieles_5100BP.AG	Colombia_Cundinamarca	Colombia_Soacha_520BP	-0.000929	0.000436	-2.128	673854	Anc Chile	Andean
Yoruba.DG	Chile_LosRieles_5100BP.AG	Colombia_Boyaca2	Colombia_Soacha_520BP	-0.000972	0.000457	-2.129	673481	Anc Chile	Andean
Yoruba.DG	Chile_NorthTierradelFuego_Selknam_100BP.AG	Colombia_LagunadelaHerrera_2000BP	Colombia_Soacha_520BP	7.4e-05	0.000474	0.156	547263	Anc Chile	Andean
Yoruba.DG	Chile_NorthTierradelFuego_Selknam_100BP.AG	Colombia_Boyaca1_LaSalina	Colombia_Soacha_520BP	-5.3e-05	0.000455	-0.117	555804	Anc Chile	Andean
Yoruba.DG	Chile_NorthTierradelFuego_Selknam_100BP.AG	Colombia_Boyaca2	Colombia_Soacha_520BP	-0.000205	0.000462	-0.445	556400	Anc Chile	Andean
Yoruba.DG	Chile_NorthTierradelFuego_Selknam_100BP.AG	Colombia_Cundinamarca	Colombia_Soacha_520BP	-0.000208	0.000437	-0.476	557105	Anc Chile	Andean
Yoruba.DG	Chile_PicaOcho_700BP.AG	Colombia_LagunadelaHerrera_2000BP	Colombia_Soacha_520BP	-0.000179	0.000495	-0.363	460575	Anc Chile	Andean
Yoruba.DG	Chile_PicaOcho_700BP.AG	Colombia_Boyaca1_LaSalina	Colombia_Soacha_520BP	-0.000271	0.000472	-0.574	463716	Anc Chile	Andean
Yoruba.DG	Chile_PicaOcho_700BP.AG	Colombia_Boyaca2	Colombia_Soacha_520BP	-0.000276	0.000472	-0.583	463850	Anc Chile	Andean
Yoruba.DG	Chile_PicaOcho_700BP.AG	Colombia_Cundinamarca	Colombia_Soacha_520BP	-0.000371	0.000453	-0.82	464006	Anc Chile	Andean
Yoruba.DG	Chile_PuntaSantaAna_7300BP.SG	Colombia_Boyaca1_LaSalina	Colombia_Soacha_520BP	-0.000359	0.000478	-0.75	651484	Anc Chile	Andean
Yoruba.DG	Chile_PuntaSantaAna_7300BP.SG	Colombia_LagunadelaHerrera_2000BP	Colombia_Soacha_520BP	-0.000394	0.000485	-0.813	636592	Anc Chile	Andean
Yoruba.DG	Chile_PuntaSantaAna_7300BP.SG	Colombia_Boyaca2	Colombia_Soacha_520BP	-0.000404	0.000466	-0.866	653140	Anc Chile	Andean
Yoruba.DG	Chile_PuntaSantaAna_7300BP.SG	Colombia_Cundinamarca	Colombia_Soacha_520BP	-0.000411	0.000444	-0.924	656077	Anc Chile	Andean
Yoruba.DG	Chile_SouthernContinent_Aonikenk_400BP.AG	Colombia_LagunadelaHerrera_2000BP	Colombia_Soacha_520BP	-0.00062	0.000511	-1.212	416923	Anc Chile	Andean
Yoruba.DG	Chile_SouthernContinent_Aonikenk_400BP.AG	Colombia_Boyaca1_LaSalina	Colombia_Soacha_520BP	-0.000931	0.000492	-1.894	422919	Anc Chile	Andean
Yoruba.DG	Chile_SouthernContinent_Aonikenk_400BP.AG	Colombia_Cundinamarca	Colombia_Soacha_520BP	-0.001043	0.000462	-2.256	423803	Anc Chile	Andean
Yoruba.DG	Chile_SouthernContinent_Aonikenk_400BP.AG	Colombia_Boyaca2	Colombia_Soacha_520BP	-0.001131	0.00048	-2.356	423374	Anc Chile	Andean
Yoruba.DG	Chile_WesternArchipelago_Ayayema_5100BP.SG	Colombia_Boyaca1_LaSalina	Colombia_Soacha_520BP	-0.000116	0.000458	-0.253	817386	Anc Chile	Andean
Yoruba.DG	Chile_WesternArchipelago_Ayayema_5100BP.SG	Colombia_Cundinamarca	Colombia_Soacha_520BP	-0.000285	0.000441	-0.647	824303	Anc Chile	Andean
Yoruba.DG	Chile_WesternArchipelago_Ayayema_5100BP.SG	Colombia_LagunadelaHerrera_2000BP	Colombia_Soacha_520BP	-0.000327	0.000472	-0.691	796361	Anc Chile	Andean
Yoruba.DG	Chile_WesternArchipelago_Ayayema_5100BP.SG	Colombia_Boyaca2	Colombia_Soacha_520BP	-0.000479	0.000464	-1.034	819827	Anc Chile	Andean
Yoruba.DG	Chile_WesternArchipelago_Kaweskar_1200BP.SG	Colombia_LagunadelaHerrera_2000BP	Colombia_Soacha_520BP	-0.000113	0.000462	-0.246	773599	Anc Chile	Andean
Yoruba.DG	Chile_WesternArchipelago_Kaweskar_1200BP.SG	Colombia_Boyaca1_LaSalina	Colombia_Soacha_520BP	-0.000218	0.000448	-0.486	793586	Anc Chile	Andean
Yoruba.DG	Chile_WesternArchipelago_Kaweskar_1200BP.SG	Colombia_Boyaca2	Colombia_Soacha_520BP	-0.000416	0.000446	-0.932	795926	Anc Chile	Andean
Yoruba.DG	Chile_WesternArchipelago_Kaweskar_1200BP.SG	Colombia_Cundinamarca	Colombia_Soacha_520BP	-0.000427	0.000425	-1.006	800107	Anc Chile	Andean
Yoruba.DG	Chile_WesternArchipelago_Kaweskar_800BP.SG	Colombia_Boyaca1_LaSalina	Colombia_Soacha_520BP	-0.000314	0.000461	-0.681	816772	Anc Chile	Andean
Yoruba.DG	Chile_WesternArchipelago_Kaweskar_800BP.SG	Colombia_Boyaca2	Colombia_Soacha_520BP	-0.000566	0.000456	-1.24	819196	Anc Chile	Andean
Yoruba.DG	Chile_WesternArchipelago_Kaweskar_800BP.SG	Colombia_Cundinamarca	Colombia_Soacha_520BP	-0.000561	0.000442	-1.27	823649	Anc Chile	Andean
Yoruba.DG	Chile_WesternArchipelago_Kaweskar_800BP.SG	Colombia_LagunadelaHerrera_2000BP	Colombia_Soacha_520BP	-0.000625	0.000481	-1.3	795795	Anc Chile	Andean
Yoruba.DG	Chile_Yamana_BeagleChannel_800BP.SG	Colombia_LagunadelaHerrera_2000BP	Colombia_Soacha_520BP	9.4e-05	0.0004	0.235	796407	Anc Chile	Andean
Yoruba.DG	Chile_Yamana_BeagleChannel_800BP.SG	Colombia_Boyaca1_LaSalina	Colombia_Soacha_520BP	-5.7e-05	0.000385	-0.147	817442	Anc Chile	Andean
Yoruba.DG	Chile_Yamana_BeagleChannel_800BP.SG	Colombia_Boyaca2	Colombia_Soacha_520BP	-0.000335	0.000385	-0.869	819885	Anc Chile	Andean
Yoruba.DG	Chile_Yamana_BeagleChannel_800BP.SG	Colombia_Cundinamarca	Colombia_Soacha_520BP	-0.000407	0.000371	-1.098	824364	Anc Chile	Andean
Yoruba.DG	Colombia_SB_HG	Colombia_LagunadelaHerrera_2000BP	Colombia_Soacha_520BP	-0.000251	0.000313	-0.803	795740	Anc Colombia	Colombia HG
Yoruba.DG	Colombia_SB_HG	Colombia_Boyaca1_LaSalina	Colombia_Soacha_520BP	-0.000408	0.00031	-1.317	816459	Anc Colombia	Colombia HG
Yoruba.DG	Colombia_SB_HG	Colombia_Cundinamarca	Colombia_Soacha_520BP	-0.000414	0.000289	-1.434	822250	Anc Colombia	Colombia HG
Yoruba.DG	Colombia_SB_HG	Colombia_Boyaca2	Colombia_Soacha_520BP	-0.000527	0.000306	-1.724	818684	Anc Colombia	Colombia HG
Yoruba.DG	Curacao_Ceramic.AG	Colombia_Boyaca1_LaSalina	Colombia_Soacha_520BP	-0.000551	0.000337	-1.636	788300	Anc Caribbean	Chibchan Admixed
Yoruba.DG	Curacao_Ceramic.AG	Colombia_LagunadelaHerrera_2000BP	Colombia_Soacha_520BP	-0.000619	0.000333	-1.859	773390	Anc Caribbean	Chibchan Admixed
Yoruba.DG	Curacao_Ceramic.AG	Colombia_Boyaca2	Colombia_Soacha_520BP	-0.000647	0.000332	-1.95	789331	Anc Caribbean	Chibchan Admixed
Yoruba.DG	Curacao_Ceramic.AG	Colombia_Cundinamarca	Colombia_Soacha_520BP	-0.000653	0.000311	-2.097	790471	Anc Caribbean	Chibchan Admixed
Yoruba.DG	Mexico_ChichenItza_MayaLowlands_LateClassic.AG	Colombia_LagunadelaHerrera_2000BP	Colombia_Soacha_520BP	-0.000478	0.000267	-1.788	796466	Anc Mayan	Mayan
Yoruba.DG	Mexico_ChichenItza_MayaLowlands_LateClassic.AG	Colombia_Boyaca1_LaSalina	Colombia_Soacha_520BP	-0.000493	0.000266	-1.853	817520	Anc Mayan	Mayan
Yoruba.DG	Mexico_ChichenItza_MayaLowlands_LateClassic.AG	Colombia_Boyaca2	Colombia_Soacha_520BP	-0.000554	0.000264	-2.1	819983	Anc Mayan	Mayan
Yoruba.DG	Mexico_ChichenItza_MayaLowlands_LateClassic.AG	Colombia_Cundinamarca	Colombia_Soacha_520BP	-0.000551	0.000247	-2.233	824348	Anc Mayan	Mayan
Yoruba.DG	Mexico_Chihuahua_Medieval.SG	Colombia_Boyaca1_LaSalina	Colombia_Soacha_520BP	-0.000502	0.000471	-1.065	536959	Anc Mexico	Mesoamerican
Yoruba.DG	Mexico_Chihuahua_Medieval.SG	Colombia_Boyaca2	Colombia_Soacha_520BP	-0.000521	0.000464	-1.123	538185	Anc Mexico	Mesoamerican
Yoruba.DG	Mexico_Chihuahua_Medieval.SG	Colombia_LagunadelaHerrera_2000BP	Colombia_Soacha_520BP	-0.000604	0.000481	-1.257	525018	Anc Mexico	Mesoamerican
Yoruba.DG	Mexico_Chihuahua_Medieval.SG	Colombia_Cundinamarca	Colombia_Soacha_520BP	-0.000618	0.000449	-1.376	540489	Anc Mexico	Mesoamerican
Yoruba.DG	Mexico_CoyoteCave_950BP.AG	Colombia_Boyaca2	Colombia_Soacha_520BP	-0.000121	0.000481	-0.251	440257	Anc Mexico	Mesoamerican
Yoruba.DG	Mexico_CoyoteCave_950BP.AG	Colombia_LagunadelaHerrera_2000BP	Colombia_Soacha_520BP	-0.000171	0.000507	-0.336	437619	Anc Mexico	Mesoamerican
Yoruba.DG	Mexico_CoyoteCave_950BP.AG	Colombia_Cundinamarca	Colombia_Soacha_520BP	-0.000205	0.000459	-0.447	440353	Anc Mexico	Mesoamerican
Yoruba.DG	Mexico_CoyoteCave_950BP.AG	Colombia_Boyaca1_LaSalina	Colombia_Soacha_520BP	-0.000218	0.000475	-0.458	440158	Anc Mexico	Mesoamerican
Yoruba.DG	Mexico_CuevaDeLosMuertosChiquitos_1100BP.AG	Colombia_LagunadelaHerrera_2000BP	Colombia_Soacha_520BP	-0.000146	0.000311	-0.469	791452	Anc Mexico	Mesoamerican
Yoruba.DG	Mexico_CuevaDeLosMuertosChiquitos_1100BP.AG	Colombia_Boyaca1_LaSalina	Colombia_Soacha_520BP	-0.00019	0.0003	-0.632	810663	Anc Mexico	Mesoamerican
Yoruba.DG	Mexico_CuevaDeLosMuertosChiquitos_1100BP.AG	Colombia_Boyaca2	Colombia_Soacha_520BP	-0.000371	0.000296	-1.254	812474	Anc Mexico	Mesoamerican
Yoruba.DG	Mexico_CuevaDeLosMuertosChiquitos_1100BP.AG	Colombia_Cundinamarca	Colombia_Soacha_520BP	-0.000376	0.000282	-1.334	814955	Anc Mexico	Mesoamerican
Yoruba.DG	Mexico_Guanajuato_Medieval.SG	Colombia_Boyaca1_LaSalina	Colombia_Soacha_520BP	-0.000683	0.000509	-1.342	255408	Anc Mexico	Mesoamerican
Yoruba.DG	Mexico_Guanajuato_Medieval.SG	Colombia_Boyaca2	Colombia_Soacha_520BP	-0.000883	0.0005	-1.765	255848	Anc Mexico	Mesoamerican
Yoruba.DG	Mexico_Guanajuato_Medieval.SG	Colombia_LagunadelaHerrera_2000BP	Colombia_Soacha_520BP	-0.00098	0.000515	-1.904	250636	Anc Mexico	Mesoamerican
Yoruba.DG	Mexico_Guanajuato_Medieval.SG	Colombia_Cundinamarca	Colombia_Soacha_520BP	-0.001067	0.000481	-2.217	256545	Anc Mexico	Mesoamerican
Yoruba.DG	Mexico_Pericues_500BP.SG	Colombia_LagunadelaHerrera_2000BP	Colombia_Soacha_520BP	-0.000103	0.000525	-0.197	244620	Anc Mexico	Mesoamerican
Yoruba.DG	Mexico_Pericues_500BP.SG	Colombia_Boyaca1_LaSalina	Colombia_Soacha_520BP	-0.000317	0.000513	-0.618	248068	Anc Mexico	Mesoamerican
Yoruba.DG	Mexico_Pericues_500BP.SG	Colombia_Boyaca2	Colombia_Soacha_520BP	-0.000318	0.000503	-0.633	248385	Anc Mexico	Mesoamerican
Yoruba.DG	Mexico_Pericues_500BP.SG	Colombia_Cundinamarca	Colombia_Soacha_520BP	-0.000316	0.000484	-0.652	248924	Anc Mexico	Mesoamerican
Yoruba.DG	Mexico_Queretaro_Medieval.SG	Colombia_LagunadelaHerrera_2000BP	Colombia_Soacha_520BP	-0.000194	0.000351	-0.552	790804	Anc Mexico	Mesoamerican
Yoruba.DG	Mexico_Queretaro_Medieval.SG	Colombia_Boyaca1_LaSalina	Colombia_Soacha_520BP	-0.000324	0.000355	-0.914	811294	Anc Mexico	Mesoamerican
Yoruba.DG	Mexico_Queretaro_Medieval.SG	Colombia_Boyaca2	Colombia_Soacha_520BP	-0.000474	0.000352	-1.349	813598	Anc Mexico	Mesoamerican
Yoruba.DG	Mexico_Queretaro_Medieval.SG	Colombia_Cundinamarca	Colombia_Soacha_520BP	-0.000482	0.00033	-1.457	817858	Anc Mexico	Mesoamerican
Yoruba.DG	Mexico_Tayopa_1000BP.AG	Colombia_Boyaca1_LaSalina	Colombia_Soacha_520BP	0.000102	0.000319	0.32	814963	Anc Mexico	Mesoamerican
Yoruba.DG	Mexico_Tayopa_1000BP.AG	Colombia_LagunadelaHerrera_2000BP	Colombia_Soacha_520BP	5.7e-05	0.000326	0.175	794526	Anc Mexico	Mesoamerican
Yoruba.DG	Mexico_Tayopa_1000BP.AG	Colombia_Boyaca2	Colombia_Soacha_520BP	-5e-05	0.000317	-0.157	817149	Anc Mexico	Mesoamerican
Yoruba.DG	Mexico_Tayopa_1000BP.AG	Colombia_Cundinamarca	Colombia_Soacha_520BP	-0.000127	0.000299	-0.425	820644	Anc Mexico	Mesoamerican
Yoruba.DG	Mexico_Trincheras_LaPlaya_1100BP.AG	Colombia_Boyaca1_LaSalina	Colombia_Soacha_520BP	-6.2e-05	0.000447	-0.139	513791	Anc Mexico	Mesoamerican
Yoruba.DG	Mexico_Trincheras_LaPlaya_1100BP.AG	Colombia_LagunadelaHerrera_2000BP	Colombia_Soacha_520BP	-7.4e-05	0.000469	-0.159	511020	Anc Mexico	Mesoamerican
Yoruba.DG	Mexico_Trincheras_LaPlaya_1100BP.AG	Colombia_Cundinamarca	Colombia_Soacha_520BP	-0.000182	0.000428	-0.425	513924	Anc Mexico	Mesoamerican
Yoruba.DG	Mexico_Trincheras_LaPlaya_1100BP.AG	Colombia_Boyaca2	Colombia_Soacha_520BP	-0.000225	0.00045	-0.499	513849	Anc Mexico	Mesoamerican
Yoruba.DG	Mexico_Trincheras_LaPlaya_1900BP.AG	Colombia_LagunadelaHerrera_2000BP	Colombia_Soacha_520BP	-0.000595	0.000494	-1.204	414472	Anc Mexico	Mesoamerican
Yoruba.DG	Mexico_Trincheras_LaPlaya_1900BP.AG	Colombia_Cundinamarca	Colombia_Soacha_520BP	-0.000659	0.000457	-1.441	416567	Anc Mexico	Mesoamerican
Yoruba.DG	Mexico_Trincheras_LaPlaya_1900BP.AG	Colombia_Boyaca2	Colombia_Soacha_520BP	-0.000696	0.000474	-1.467	416508	Anc Mexico	Mesoamerican
Yoruba.DG	Mexico_Trincheras_LaPlaya_1900BP.AG	Colombia_Boyaca1_LaSalina	Colombia_Soacha_520BP	-0.000789	0.000491	-1.607	416428	Anc Mexico	Mesoamerican
Yoruba.DG	Mexico_Trincheras_LaPlaya_2500BP.TW	Colombia_LagunadelaHerrera_2000BP	Colombia_Soacha_520BP	0.000736	0.00048	1.535	449177	Anc Mexico	Mesoamerican
Yoruba.DG	Mexico_Trincheras_LaPlaya_2500BP.TW	Colombia_Boyaca1_LaSalina	Colombia_Soacha_520BP	0.000459	0.000478	0.961	454792	Anc Mexico	Mesoamerican
Yoruba.DG	Mexico_Trincheras_LaPlaya_2500BP.TW	Colombia_Boyaca2	Colombia_Soacha_520BP	0.00021	0.000466	0.45	455255	Anc Mexico	Mesoamerican
Yoruba.DG	Mexico_Trincheras_LaPlaya_2500BP.TW	Colombia_Cundinamarca	Colombia_Soacha_520BP	0.000185	0.000457	0.405	455828	Anc Mexico	Mesoamerican
Yoruba.DG	Mexico_Trincheras_LaPlaya_2800BP.AG	Colombia_Boyaca1_LaSalina	Colombia_Soacha_520BP	0.000913	0.000483	1.891	337744	Anc Mexico	Mesoamerican
Yoruba.DG	Mexico_Trincheras_LaPlaya_2800BP.AG	Colombia_LagunadelaHerrera_2000BP	Colombia_Soacha_520BP	0.00095	0.000502	1.891	336080	Anc Mexico	Mesoamerican
Yoruba.DG	Mexico_Trincheras_LaPlaya_2800BP.AG	Colombia_Boyaca2	Colombia_Soacha_520BP	0.000752	0.00048	1.567	337788	Anc Mexico	Mesoamerican
Yoruba.DG	Mexico_Trincheras_LaPlaya_2800BP.AG	Colombia_Cundinamarca	Colombia_Soacha_520BP	0.000695	0.000452	1.539	337844	Anc Mexico	Mesoamerican
Yoruba.DG	Mexico_Trincheras_LaPlaya_600BP.AG	Colombia_LagunadelaHerrera_2000BP	Colombia_Soacha_520BP	-0.000129	0.000329	-0.392	775851	Anc Mexico	Mesoamerican
Yoruba.DG	Mexico_Trincheras_LaPlaya_600BP.AG	Colombia_Boyaca1_LaSalina	Colombia_Soacha_520BP	-0.000141	0.000321	-0.439	791349	Anc Mexico	Mesoamerican
Yoruba.DG	Mexico_Trincheras_LaPlaya_600BP.AG	Colombia_Boyaca2	Colombia_Soacha_520BP	-0.000214	0.000319	-0.671	792553	Anc Mexico	Mesoamerican
Yoruba.DG	Mexico_Trincheras_LaPlaya_600BP.AG	Colombia_Cundinamarca	Colombia_Soacha_520BP	-0.000277	0.000302	-0.92	794145	Anc Mexico	Mesoamerican
Yoruba.DG	Panama_IsthmoColumbian_PreColonial.SG	Colombia_LagunadelaHerrera_2000BP	Colombia_Soacha_520BP	-0.00061	0.000362	-1.686	661783	Anc Panama	Chibchan
Yoruba.DG	Panama_IsthmoColumbian_PreColonial.SG	Colombia_Cundinamarca	Colombia_Soacha_520BP	-0.000724	0.000329	-2.201	683112	Anc Panama	Chibchan
Yoruba.DG	Panama_IsthmoColumbian_PreColonial.SG	Colombia_Boyaca1_LaSalina	Colombia_Soacha_520BP	-0.000833	0.000355	-2.347	678023	Anc Panama	Chibchan
Yoruba.DG	Panama_IsthmoColumbian_PreColonial.SG	Colombia_Boyaca2	Colombia_Soacha_520BP	-0.001021	0.000344	-2.97	679839	Anc Panama	Chibchan
Yoruba.DG	Peru_Antaura_Tiwanaku.SG	Colombia_LagunadelaHerrera_2000BP	Colombia_Soacha_520BP	-2.6e-05	0.000471	-0.056	560464	Anc Peru	Andean
Yoruba.DG	Peru_Antaura_Tiwanaku.SG	Colombia_Boyaca2	Colombia_Soacha_520BP	-0.00023	0.000442	-0.521	568892	Anc Peru	Andean
Yoruba.DG	Peru_Antaura_Tiwanaku.SG	Colombia_Boyaca1_LaSalina	Colombia_Soacha_520BP	-0.000299	0.000459	-0.651	568279	Anc Peru	Andean
Yoruba.DG	Peru_Antaura_Tiwanaku.SG	Colombia_Cundinamarca	Colombia_Soacha_520BP	-0.000347	0.000428	-0.812	569584	Anc Peru	Andean
Yoruba.DG	Peru_Chincha_LH.SG	Colombia_Boyaca1_LaSalina	Colombia_Soacha_520BP	-0.000146	0.000303	-0.481	816797	Anc Peru	Andean
Yoruba.DG	Peru_Chincha_LH.SG	Colombia_LagunadelaHerrera_2000BP	Colombia_Soacha_520BP	-0.00018	0.000306	-0.586	795773	Anc Peru	Andean
Yoruba.DG	Peru_Chincha_LH.SG	Colombia_Cundinamarca	Colombia_Soacha_520BP	-0.000282	0.000282	-0.998	823699	Anc Peru	Andean
Yoruba.DG	Peru_Chincha_LH.SG	Colombia_Boyaca2	Colombia_Soacha_520BP	-0.000325	0.000299	-1.086	819286	Anc Peru	Andean
Yoruba.DG	Peru_Cotahuasi_Tiwanaku.SG	Colombia_LagunadelaHerrera_2000BP	Colombia_Soacha_520BP	-8.8e-05	0.00049	-0.18	442398	Anc Peru	Andean
Yoruba.DG	Peru_Cotahuasi_Tiwanaku.SG	Colombia_Boyaca2	Colombia_Soacha_520BP	-0.00026	0.000467	-0.558	447430	Anc Peru	Andean
Yoruba.DG	Peru_Cotahuasi_Tiwanaku.SG	Colombia_Boyaca1_LaSalina	Colombia_Soacha_520BP	-0.000363	0.000481	-0.756	447078	Anc Peru	Andean
Yoruba.DG	Peru_Cotahuasi_Tiwanaku.SG	Colombia_Cundinamarca	Colombia_Soacha_520BP	-0.000396	0.000449	-0.882	447783	Anc Peru	Andean
Yoruba.DG	Peru_Cullcunche_Tiwanaku.SG	Colombia_LagunadelaHerrera_2000BP	Colombia_Soacha_520BP	0.000673	0.000467	1.44	420853	Anc Peru	Andean
Yoruba.DG	Peru_Cullcunche_Tiwanaku.SG	Colombia_Boyaca1_LaSalina	Colombia_Soacha_520BP	0.000504	0.000447	1.128	426026	Anc Peru	Andean
Yoruba.DG	Peru_Cullcunche_Tiwanaku.SG	Colombia_Boyaca2	Colombia_Soacha_520BP	0.000397	0.000452	0.878	426402	Anc Peru	Andean
Yoruba.DG	Peru_Cullcunche_Tiwanaku.SG	Colombia_Cundinamarca	Colombia_Soacha_520BP	0.000305	0.000435	0.702	426889	Anc Peru	Andean
Yoruba.DG	Peru_Cuncaicha_4200BP.AG	Colombia_LagunadelaHerrera_2000BP	Colombia_Soacha_520BP	-0.000942	0.000482	-1.956	630254	Anc Peru	Andean
Yoruba.DG	Peru_Cuncaicha_4200BP.AG	Colombia_Boyaca2	Colombia_Soacha_520BP	-0.000921	0.000456	-2.021	635759	Anc Peru	Andean
Yoruba.DG	Peru_Cuncaicha_4200BP.AG	Colombia_Boyaca1_LaSalina	Colombia_Soacha_520BP	-0.001047	0.00047	-2.228	635530	Anc Peru	Andean
Yoruba.DG	Peru_Cuncaicha_4200BP.AG	Colombia_Cundinamarca	Colombia_Soacha_520BP	-0.001097	0.000439	-2.5	636068	Anc Peru	Andean
Yoruba.DG	Peru_Cuncaicha_9000BP.AG	Colombia_Boyaca1_LaSalina	Colombia_Soacha_520BP	-0.00048	0.000458	-1.048	627552	Anc Peru	Andean
Yoruba.DG	Peru_Cuncaicha_9000BP.AG	Colombia_Boyaca2	Colombia_Soacha_520BP	-0.000594	0.000457	-1.299	627863	Anc Peru	Andean
Yoruba.DG	Peru_Cuncaicha_9000BP.AG	Colombia_Cundinamarca	Colombia_Soacha_520BP	-0.000732	0.000435	-1.681	628224	Anc Peru	Andean
Yoruba.DG	Peru_Cuncaicha_9000BP.AG	Colombia_LagunadelaHerrera_2000BP	Colombia_Soacha_520BP	-0.00089	0.000482	-1.845	622056	Anc Peru	Andean
Yoruba.DG	Peru_EIP_Moche.AG	Colombia_LagunadelaHerrera_2000BP	Colombia_Soacha_520BP	-0.0004	0.000527	-0.759	197037	Anc Peru	Andean
Yoruba.DG	Peru_EIP_Moche.AG	Colombia_Boyaca1_LaSalina	Colombia_Soacha_520BP	-0.00057	0.000512	-1.113	198816	Anc Peru	Andean
Yoruba.DG	Peru_EIP_Moche.AG	Colombia_Boyaca2	Colombia_Soacha_520BP	-0.000588	0.000505	-1.164	198895	Anc Peru	Andean
Yoruba.DG	Peru_EIP_Moche.AG	Colombia_Cundinamarca	Colombia_Soacha_520BP	-0.000583	0.000483	-1.206	198985	Anc Peru	Andean
Yoruba.DG	Peru_ElBrujo_EIP_1300BP.AG	Colombia_LagunadelaHerrera_2000BP	Colombia_Soacha_520BP	-0.000438	0.000428	-1.023	546547	Anc Peru	Andean
Yoruba.DG	Peru_ElBrujo_EIP_1300BP.AG	Colombia_Boyaca1_LaSalina	Colombia_Soacha_520BP	-0.000478	0.000411	-1.165	552650	Anc Peru	Andean
Yoruba.DG	Peru_ElBrujo_EIP_1300BP.AG	Colombia_Boyaca2	Colombia_Soacha_520BP	-0.000766	0.000417	-1.836	553071	Anc Peru	Andean
Yoruba.DG	Peru_ElBrujo_EIP_1300BP.AG	Colombia_Cundinamarca	Colombia_Soacha_520BP	-0.000784	0.000396	-1.981	553542	Anc Peru	Andean
Yoruba.DG	Peru_Highlands_Chinchawas_MH.AG	Colombia_LagunadelaHerrera_2000BP	Colombia_Soacha_520BP	-0.000416	0.00052	-0.8	340203	Anc Peru	Andean
Yoruba.DG	Peru_Highlands_Chinchawas_MH.AG	Colombia_Cundinamarca	Colombia_Soacha_520BP	-0.00047	0.000484	-0.97	342917	Anc Peru	Andean
Yoruba.DG	Peru_Highlands_Chinchawas_MH.AG	Colombia_Boyaca1_LaSalina	Colombia_Soacha_520BP	-0.000615	0.000512	-1.2	342698	Anc Peru	Andean
Yoruba.DG	Peru_Highlands_Chinchawas_MH.AG	Colombia_Boyaca2	Colombia_Soacha_520BP	-0.000761	0.000506	-1.505	342806	Anc Peru	Andean
Yoruba.DG	Peru_Highlands_LIP_Chimu.AG	Colombia_LagunadelaHerrera_2000BP	Colombia_Soacha_520BP	-0.000218	0.000391	-0.559	713558	Anc Peru	Andean
Yoruba.DG	Peru_Highlands_LIP_Chimu.AG	Colombia_Boyaca1_LaSalina	Colombia_Soacha_520BP	-0.000362	0.000372	-0.972	723438	Anc Peru	Andean
Yoruba.DG	Peru_Highlands_LIP_Chimu.AG	Colombia_Boyaca2	Colombia_Soacha_520BP	-0.000417	0.000367	-1.134	723898	Anc Peru	Andean
Yoruba.DG	Peru_Highlands_LIP_Chimu.AG	Colombia_Cundinamarca	Colombia_Soacha_520BP	-0.000495	0.000351	-1.411	724431	Anc Peru	Andean
Yoruba.DG	Peru_LaGalgada_4100BP.AG	Colombia_LagunadelaHerrera_2000BP	Colombia_Soacha_520BP	-0.00037	0.000444	-0.835	729914	Anc Peru	Andean
Yoruba.DG	Peru_LaGalgada_4100BP.AG	Colombia_Boyaca1_LaSalina	Colombia_Soacha_520BP	-0.000443	0.00043	-1.03	742309	Anc Peru	Andean
Yoruba.DG	Peru_LaGalgada_4100BP.AG	Colombia_Boyaca2	Colombia_Soacha_520BP	-0.000559	0.000427	-1.307	743109	Anc Peru	Andean
Yoruba.DG	Peru_LaGalgada_4100BP.AG	Colombia_Cundinamarca	Colombia_Soacha_520BP	-0.00054	0.00041	-1.315	744170	Anc Peru	Andean
Yoruba.DG	Peru_Laramate_900BP.AG	Colombia_LagunadelaHerrera_2000BP	Colombia_Soacha_520BP	-8.7e-05	0.000328	-0.265	771438	Anc Peru	Andean
Yoruba.DG	Peru_Laramate_900BP.AG	Colombia_Boyaca1_LaSalina	Colombia_Soacha_520BP	-0.000308	0.000314	-0.981	786440	Anc Peru	Andean
Yoruba.DG	Peru_Laramate_900BP.AG	Colombia_Boyaca2	Colombia_Soacha_520BP	-0.000373	0.000312	-1.195	787459	Anc Peru	Andean
Yoruba.DG	Peru_Laramate_900BP.AG	Colombia_Cundinamarca	Colombia_Soacha_520BP	-0.00043	0.000298	-1.44	788753	Anc Peru	Andean
Yoruba.DG	Peru_Lauricocha_3500BP.AG	Colombia_LagunadelaHerrera_2000BP	Colombia_Soacha_520BP	7e-05	0.000496	0.141	511931	Anc Peru	Andean
Yoruba.DG	Peru_Lauricocha_3500BP.AG	Colombia_Cundinamarca	Colombia_Soacha_520BP	-0.000207	0.000455	-0.456	520910	Anc Peru	Andean
Yoruba.DG	Peru_Lauricocha_3500BP.AG	Colombia_Boyaca1_LaSalina	Colombia_Soacha_520BP	-0.000242	0.000482	-0.502	519675	Anc Peru	Andean
Yoruba.DG	Peru_Lauricocha_3500BP.AG	Colombia_Boyaca2	Colombia_Soacha_520BP	-0.000323	0.000478	-0.676	520247	Anc Peru	Andean
Yoruba.DG	Peru_Lauricocha_5800BP.AG	Colombia_Boyaca1_LaSalina	Colombia_Soacha_520BP	-0.000104	0.000464	-0.224	535738	Anc Peru	Andean
Yoruba.DG	Peru_Lauricocha_5800BP.AG	Colombia_LagunadelaHerrera_2000BP	Colombia_Soacha_520BP	-0.000472	0.000491	-0.961	527210	Anc Peru	Andean
Yoruba.DG	Peru_Lauricocha_5800BP.AG	Colombia_Boyaca2	Colombia_Soacha_520BP	-0.000458	0.000464	-0.987	536391	Anc Peru	Andean
Yoruba.DG	Peru_Lauricocha_5800BP.AG	Colombia_Cundinamarca	Colombia_Soacha_520BP	-0.00048	0.000446	-1.076	537155	Anc Peru	Andean
Yoruba.DG	Peru_Lauricocha_8600BP.AG	Colombia_LagunadelaHerrera_2000BP	Colombia_Soacha_520BP	-4.2e-05	0.00039	-0.107	762981	Anc Peru	Andean
Yoruba.DG	Peru_Lauricocha_8600BP.AG	Colombia_Boyaca1_LaSalina	Colombia_Soacha_520BP	-0.00016	0.000377	-0.423	779551	Anc Peru	Andean
Yoruba.DG	Peru_Lauricocha_8600BP.AG	Colombia_Boyaca2	Colombia_Soacha_520BP	-0.000271	0.000374	-0.723	781031	Anc Peru	Andean
Yoruba.DG	Peru_Lauricocha_8600BP.AG	Colombia_Cundinamarca	Colombia_Soacha_520BP	-0.000302	0.000357	-0.845	783113	Anc Peru	Andean
Yoruba.DG	Peru_LH_Inca.AG	Colombia_Boyaca1_LaSalina	Colombia_Soacha_520BP	-0.000254	0.00058	-0.438	171888	Anc Peru	Andean
Yoruba.DG	Peru_LH_Inca.AG	Colombia_Boyaca2	Colombia_Soacha_520BP	-0.000498	0.000578	-0.862	171997	Anc Peru	Andean
Yoruba.DG	Peru_LH_Inca.AG	Colombia_Cundinamarca	Colombia_Soacha_520BP	-0.000598	0.000561	-1.066	172117	Anc Peru	Andean
Yoruba.DG	Peru_LH_Inca.AG	Colombia_LagunadelaHerrera_2000BP	Colombia_Soacha_520BP	-0.000808	0.000614	-1.316	169772	Anc Peru	Andean
Yoruba.DG	Peru_Lima_EIP_1450BP.AG	Colombia_LagunadelaHerrera_2000BP	Colombia_Soacha_520BP	-0.000251	0.000493	-0.509	310002	Anc Peru	Andean
Yoruba.DG	Peru_Lima_EIP_1450BP.AG	Colombia_Boyaca2	Colombia_Soacha_520BP	-0.000422	0.000462	-0.913	313895	Anc Peru	Andean
Yoruba.DG	Peru_Lima_EIP_1450BP.AG	Colombia_Cundinamarca	Colombia_Soacha_520BP	-0.000447	0.000452	-0.989	314187	Anc Peru	Andean
Yoruba.DG	Peru_Lima_EIP_1450BP.AG	Colombia_Boyaca1_LaSalina	Colombia_Soacha_520BP	-0.000587	0.000473	-1.24	313656	Anc Peru	Andean
Yoruba.DG	Peru_Lima_LIP_650BP.AG	Colombia_LagunadelaHerrera_2000BP	Colombia_Soacha_520BP	0.000255	0.000425	0.6	741245	Anc Peru	Andean
Yoruba.DG	Peru_Lima_LIP_650BP.AG	Colombia_Boyaca2	Colombia_Soacha_520BP	4.1e-05	0.00041	0.1	757698	Anc Peru	Andean
Yoruba.DG	Peru_Lima_LIP_650BP.AG	Colombia_Boyaca1_LaSalina	Colombia_Soacha_520BP	-5.2e-05	0.000408	-0.128	756337	Anc Peru	Andean
Yoruba.DG	Peru_Lima_LIP_650BP.AG	Colombia_Cundinamarca	Colombia_Soacha_520BP	-8.1e-05	0.00039	-0.207	759525	Anc Peru	Andean
Yoruba.DG	Peru_LIP_Botigiriayocc_600BP.AG	Colombia_LagunadelaHerrera_2000BP	Colombia_Soacha_520BP	-0.001188	0.000451	-2.632	771070	Anc Peru	Andean
Yoruba.DG	Peru_LIP_Botigiriayocc_600BP.AG	Colombia_Boyaca1_LaSalina	Colombia_Soacha_520BP	-0.001293	0.000435	-2.973	788615	Anc Peru	Andean
Yoruba.DG	Peru_LIP_Botigiriayocc_600BP.AG	Colombia_Boyaca2	Colombia_Soacha_520BP	-0.001327	0.000433	-3.066	790245	Anc Peru	Andean
Yoruba.DG	Peru_LIP_Botigiriayocc_600BP.AG	Colombia_Cundinamarca	Colombia_Soacha_520BP	-0.001344	0.00041	-3.28	792550	Anc Peru	Andean
Yoruba.DG	Peru_LIP_Chanka.AG	Colombia_Boyaca1_LaSalina	Colombia_Soacha_520BP	0.000136	0.000414	0.328	698107	Anc Peru	Andean
Yoruba.DG	Peru_LIP_Chanka.AG	Colombia_LagunadelaHerrera_2000BP	Colombia_Soacha_520BP	-2.1e-05	0.000431	-0.048	688846	Anc Peru	Andean
Yoruba.DG	Peru_LIP_Chanka.AG	Colombia_Boyaca2	Colombia_Soacha_520BP	-5.9e-05	0.000408	-0.145	698525	Anc Peru	Andean
Yoruba.DG	Peru_LIP_Chanka.AG	Colombia_Cundinamarca	Colombia_Soacha_520BP	-0.000125	0.000395	-0.318	699136	Anc Peru	Andean
Yoruba.DG	Peru_LIP_Pacapaccari_600BP.AG	Colombia_LagunadelaHerrera_2000BP	Colombia_Soacha_520BP	0.000179	0.000408	0.438	673720	Anc Peru	Andean
Yoruba.DG	Peru_LIP_Pacapaccari_600BP.AG	Colombia_Cundinamarca	Colombia_Soacha_520BP	-0.000342	0.000372	-0.92	682787	Anc Peru	Andean
Yoruba.DG	Peru_LIP_Pacapaccari_600BP.AG	Colombia_Boyaca1_LaSalina	Colombia_Soacha_520BP	-0.0004	0.000395	-1.012	681977	Anc Peru	Andean
Yoruba.DG	Peru_LIP_Pacapaccari_600BP.AG	Colombia_Boyaca2	Colombia_Soacha_520BP	-0.000495	0.000386	-1.282	682381	Anc Peru	Andean
Yoruba.DG	Peru_LIP_Ychsma.AG	Colombia_LagunadelaHerrera_2000BP	Colombia_Soacha_520BP	-0.000208	0.000446	-0.466	372554	Anc Peru	Andean
Yoruba.DG	Peru_LIP_Ychsma.AG	Colombia_Boyaca1_LaSalina	Colombia_Soacha_520BP	-0.000357	0.000427	-0.835	376144	Anc Peru	Andean
Yoruba.DG	Peru_LIP_Ychsma.AG	Colombia_Boyaca2	Colombia_Soacha_520BP	-0.000398	0.000428	-0.929	376411	Anc Peru	Andean
Yoruba.DG	Peru_LIP_Ychsma.AG	Colombia_Cundinamarca	Colombia_Soacha_520BP	-0.000475	0.000407	-1.167	376657	Anc Peru	Andean
Yoruba.DG	Peru_Maucallacta_Tiwanaku.SG	Colombia_Boyaca1_LaSalina	Colombia_Soacha_520BP	-0.000996	0.000483	-2.06	419698	Anc Peru	Andean
Yoruba.DG	Peru_Maucallacta_Tiwanaku.SG	Colombia_Boyaca2	Colombia_Soacha_520BP	-0.000991	0.000472	-2.097	420146	Anc Peru	Andean
Yoruba.DG	Peru_Maucallacta_Tiwanaku.SG	Colombia_Cundinamarca	Colombia_Soacha_520BP	-0.001005	0.000454	-2.214	420627	Anc Peru	Andean
Yoruba.DG	Peru_Maucallacta_Tiwanaku.SG	Colombia_LagunadelaHerrera_2000BP	Colombia_Soacha_520BP	-0.001113	0.000488	-2.281	414636	Anc Peru	Andean
Yoruba.DG	Peru_MH_LIP_ElBrujo_850BP.AG	Colombia_Boyaca1_LaSalina	Colombia_Soacha_520BP	7.1e-05	0.000508	0.14	331807	Anc Peru	Andean
Yoruba.DG	Peru_MH_LIP_ElBrujo_850BP.AG	Colombia_LagunadelaHerrera_2000BP	Colombia_Soacha_520BP	-6.7e-05	0.000518	-0.13	328500	Anc Peru	Andean
Yoruba.DG	Peru_MH_LIP_ElBrujo_850BP.AG	Colombia_Cundinamarca	Colombia_Soacha_520BP	-0.000128	0.000475	-0.269	332265	Anc Peru	Andean
Yoruba.DG	Peru_MH_LIP_ElBrujo_850BP.AG	Colombia_Boyaca2	Colombia_Soacha_520BP	-0.000236	0.000504	-0.468	332018	Anc Peru	Andean
Yoruba.DG	Peru_MH_LIP_Lambayeque.AG	Colombia_LagunadelaHerrera_2000BP	Colombia_Soacha_520BP	-0.00069	0.000385	-1.792	712862	Anc Peru	Andean
Yoruba.DG	Peru_MH_LIP_Lambayeque.AG	Colombia_Boyaca1_LaSalina	Colombia_Soacha_520BP	-0.000807	0.000364	-2.214	724672	Anc Peru	Andean
Yoruba.DG	Peru_MH_LIP_Lambayeque.AG	Colombia_Cundinamarca	Colombia_Soacha_520BP	-0.000907	0.00036	-2.516	726337	Anc Peru	Andean
Yoruba.DG	Peru_MH_LIP_Lambayeque.AG	Colombia_Boyaca2	Colombia_Soacha_520BP	-0.00096	0.000377	-2.549	725392	Anc Peru	Andean
Yoruba.DG	Peru_Palpa_LIP_550BP.AG	Colombia_Boyaca1_LaSalina	Colombia_Soacha_520BP	-0.00027	0.000399	-0.676	629453	Anc Peru	Andean
Yoruba.DG	Peru_Palpa_LIP_550BP.AG	Colombia_LagunadelaHerrera_2000BP	Colombia_Soacha_520BP	-0.000383	0.000409	-0.936	622934	Anc Peru	Andean
Yoruba.DG	Peru_Palpa_LIP_550BP.AG	Colombia_Cundinamarca	Colombia_Soacha_520BP	-0.000436	0.000375	-1.164	630186	Anc Peru	Andean
Yoruba.DG	Peru_Palpa_LIP_550BP.AG	Colombia_Boyaca2	Colombia_Soacha_520BP	-0.000494	0.000392	-1.262	629793	Anc Peru	Andean
Yoruba.DG	Peru_RioUncallane_1600BP.SG	Colombia_LagunadelaHerrera_2000BP	Colombia_Soacha_520BP	-0.000925	0.000336	-2.752	796390	Anc Peru	Andean
Yoruba.DG	Peru_RioUncallane_1600BP.SG	Colombia_Boyaca1_LaSalina	Colombia_Soacha_520BP	-0.000999	0.000336	-2.978	817444	Anc Peru	Andean
Yoruba.DG	Peru_RioUncallane_1600BP.SG	Colombia_Boyaca2	Colombia_Soacha_520BP	-0.001005	0.000326	-3.078	819934	Anc Peru	Andean
Yoruba.DG	Peru_RioUncallane_1600BP.SG	Colombia_Cundinamarca	Colombia_Soacha_520BP	-0.001025	0.000311	-3.293	824358	Anc Peru	Andean
Yoruba.DG	Peru_SanSebastian_LIP_600BP.AG	Colombia_LagunadelaHerrera_2000BP	Colombia_Soacha_520BP	-0.000599	0.000467	-1.283	624581	Anc Peru	Andean
Yoruba.DG	Peru_SanSebastian_LIP_600BP.AG	Colombia_Boyaca1_LaSalina	Colombia_Soacha_520BP	-0.000958	0.000444	-2.159	629853	Anc Peru	Andean
Yoruba.DG	Peru_SanSebastian_LIP_600BP.AG	Colombia_Cundinamarca	Colombia_Soacha_520BP	-0.000976	0.000418	-2.338	630257	Anc Peru	Andean
Yoruba.DG	Peru_SanSebastian_LIP_600BP.AG	Colombia_Boyaca2	Colombia_Soacha_520BP	-0.001053	0.000443	-2.374	630042	Anc Peru	Andean
Yoruba.DG	Peru_Ullujaya_EIP_1350BP.AG	Colombia_LagunadelaHerrera_2000BP	Colombia_Soacha_520BP	-0.000609	0.000424	-1.435	506317	Anc Peru	Andean
Yoruba.DG	Peru_Ullujaya_EIP_1350BP.AG	Colombia_Boyaca1_LaSalina	Colombia_Soacha_520BP	-0.00061	0.000412	-1.479	510171	Anc Peru	Andean
Yoruba.DG	Peru_Ullujaya_EIP_1350BP.AG	Colombia_Boyaca2	Colombia_Soacha_520BP	-0.000608	0.000407	-1.495	510341	Anc Peru	Andean
Yoruba.DG	Peru_Ullujaya_EIP_1350BP.AG	Colombia_Cundinamarca	Colombia_Soacha_520BP	-0.00061	0.00039	-1.564	510492	Anc Peru	Andean
Yoruba.DG	Peru_Ullujaya_MH_950BP.AG	Colombia_LagunadelaHerrera_2000BP	Colombia_Soacha_520BP	-1.8e-05	0.000468	-0.039	511212	Anc Peru	Andean
Yoruba.DG	Peru_Ullujaya_MH_950BP.AG	Colombia_Boyaca2	Colombia_Soacha_520BP	-6.5e-05	0.000435	-0.149	515206	Anc Peru	Andean
Yoruba.DG	Peru_Ullujaya_MH_950BP.AG	Colombia_Boyaca1_LaSalina	Colombia_Soacha_520BP	-0.000149	0.000444	-0.336	515056	Anc Peru	Andean
Yoruba.DG	Peru_Ullujaya_MH_950BP.AG	Colombia_Cundinamarca	Colombia_Soacha_520BP	-0.000224	0.000419	-0.534	515357	Anc Peru	Andean
Yoruba.DG	USA_CA_SanClemente_800BP.AG	Colombia_LagunadelaHerrera_2000BP	Colombia_Soacha_520BP	8.5e-05	0.000333	0.256	791238	Anc North American	North American
Yoruba.DG	USA_CA_SanClemente_800BP.AG	Colombia_Boyaca1_LaSalina	Colombia_Soacha_520BP	-0.000212	0.000316	-0.67	811075	Anc North American	North American
Yoruba.DG	USA_CA_SanClemente_800BP.AG	Colombia_Cundinamarca	Colombia_Soacha_520BP	-0.000275	0.000296	-0.93	816452	Anc North American	North American
Yoruba.DG	USA_CA_SanClemente_800BP.AG	Colombia_Boyaca2	Colombia_Soacha_520BP	-0.00033	0.000315	-1.047	813233	Anc North American	North American
Yoruba.DG	USA_CA_SanClemente_900BP.SG	Colombia_LagunadelaHerrera_2000BP	Colombia_Soacha_520BP	-0.000271	0.000366	-0.742	794922	Anc North American	North American
Yoruba.DG	USA_CA_SanClemente_900BP.SG	Colombia_Boyaca1_LaSalina	Colombia_Soacha_520BP	-0.000439	0.000354	-1.238	815786	Anc North American	North American
Yoruba.DG	USA_CA_SanClemente_900BP.SG	Colombia_Boyaca2	Colombia_Soacha_520BP	-0.00053	0.000355	-1.493	818208	Anc North American	North American
Yoruba.DG	USA_CA_SanClemente_900BP.SG	Colombia_Cundinamarca	Colombia_Soacha_520BP	-0.000557	0.00033	-1.689	822604	Anc North American	North American
Yoruba.DG	USA_CA_SanNicolas_1600BP.SG	Colombia_LagunadelaHerrera_2000BP	Colombia_Soacha_520BP	-0.000303	0.000322	-0.94	793157	Anc North American	North American
Yoruba.DG	USA_CA_SanNicolas_1600BP.SG	Colombia_Boyaca1_LaSalina	Colombia_Soacha_520BP	-0.000456	0.000316	-1.444	814102	Anc North American	North American
Yoruba.DG	USA_CA_SanNicolas_1600BP.SG	Colombia_Cundinamarca	Colombia_Soacha_520BP	-0.000551	0.000297	-1.857	821001	Anc North American	North American
Yoruba.DG	USA_CA_SanNicolas_1600BP.SG	Colombia_Boyaca2	Colombia_Soacha_520BP	-0.000633	0.000309	-2.048	816538	Anc North American	North American
Yoruba.DG	USA_CA_SanNicolas_4800BP.SG	Colombia_LagunadelaHerrera_2000BP	Colombia_Soacha_520BP	-6.9e-05	0.000406	-0.17	794397	Anc North American	North American
Yoruba.DG	USA_CA_SanNicolas_4800BP.SG	Colombia_Boyaca1_LaSalina	Colombia_Soacha_520BP	-0.000309	0.000396	-0.78	815355	Anc North American	North American
Yoruba.DG	USA_CA_SanNicolas_4800BP.SG	Colombia_Boyaca2	Colombia_Soacha_520BP	-0.000479	0.000388	-1.235	817791	Anc North American	North American
Yoruba.DG	USA_CA_SanNicolas_4800BP.SG	Colombia_Cundinamarca	Colombia_Soacha_520BP	-0.000488	0.000375	-1.303	822255	Anc North American	North American
Yoruba.DG	USA_CA_SantaRosa_3000BP.AG	Colombia_Boyaca1_LaSalina	Colombia_Soacha_520BP	-0.000396	0.000379	-1.044	749649	Anc North American	North American
Yoruba.DG	USA_CA_SantaRosa_3000BP.AG	Colombia_LagunadelaHerrera_2000BP	Colombia_Soacha_520BP	-0.000429	0.000407	-1.055	739234	Anc North American	North American
Yoruba.DG	USA_CA_SantaRosa_3000BP.AG	Colombia_Boyaca2	Colombia_Soacha_520BP	-0.000526	0.000383	-1.374	750155	Anc North American	North American
Yoruba.DG	USA_CA_SantaRosa_3000BP.AG	Colombia_Cundinamarca	Colombia_Soacha_520BP	-0.000516	0.00036	-1.431	750803	Anc North American	North American
Yoruba.DG	USA_CA_SantaRosa_7400BP.AG	Colombia_LagunadelaHerrera_2000BP	Colombia_Soacha_520BP	-0.000565	0.000386	-1.462	763706	Anc North American	North American
Yoruba.DG	USA_CA_SantaRosa_7400BP.AG	Colombia_Boyaca2	Colombia_Soacha_520BP	-0.000767	0.000378	-2.031	779007	Anc North American	North American
Yoruba.DG	USA_CA_SantaRosa_7400BP.AG	Colombia_Boyaca1_LaSalina	Colombia_Soacha_520BP	-0.000878	0.000383	-2.29	777999	Anc North American	North American
Yoruba.DG	USA_CA_SantaRosa_7400BP.AG	Colombia_Cundinamarca	Colombia_Soacha_520BP	-0.000822	0.000357	-2.3	780231	Anc North American	North American
Yoruba.DG	Venezuela_LasLocas_Ceramic.AG	Colombia_LagunadelaHerrera_2000BP	Colombia_Soacha_520BP	-0.000504	0.000314	-1.603	766587	Anc Venezuela	Chibchan Admixed
Yoruba.DG	Venezuela_LasLocas_Ceramic.AG	Colombia_Boyaca1_LaSalina	Colombia_Soacha_520BP	-0.000683	0.000307	-2.226	779811	Anc Venezuela	Chibchan Admixed
Yoruba.DG	Venezuela_LasLocas_Ceramic.AG	Colombia_Cundinamarca	Colombia_Soacha_520BP	-0.000684	0.000291	-2.351	781288	Anc Venezuela	Chibchan Admixed
Yoruba.DG	Venezuela_LasLocas_Ceramic.AG	Colombia_Boyaca2	Colombia_Soacha_520BP	-0.000737	0.000303	-2.43	780558	Anc Venezuela	Chibchan Admixed
Yoruba.DG	Argentina_Aconcagua_Inca_500BP.SG	Colombia_LagunadelaHerrera_2000BP	Colombia_Terregrande	0.001375	0.000644	2.137	151284	Anc Arg	Andean
Yoruba.DG	Argentina_Aconcagua_Inca_500BP.SG	Colombia_Boyaca1_LaSalina	Colombia_Terregrande	0.001229	0.000608	2.021	153045	Anc Arg	Andean
Yoruba.DG	Argentina_Aconcagua_Inca_500BP.SG	Colombia_Cundinamarca	Colombia_Terregrande	0.000989	0.000576	1.717	153409	Anc Arg	Andean
Yoruba.DG	Argentina_Aconcagua_Inca_500BP.SG	Colombia_Boyaca2	Colombia_Terregrande	0.000935	0.000597	1.565	153206	Anc Arg	Andean
Yoruba.DG	Argentina_Aconcagua_Inca_500BP.SG	Colombia_Soacha_520BP	Colombia_Terregrande	0.001136	0.000829	1.37	137139	Anc Arg	Andean
Yoruba.DG	Argentina_ArroyoSeco2_7700BP.AG	Colombia_Soacha_520BP	Colombia_Terregrande	0.000406	0.000652	0.622	142683	Anc Arg	Andean
Yoruba.DG	Argentina_ArroyoSeco2_7700BP.AG	Colombia_LagunadelaHerrera_2000BP	Colombia_Terregrande	-0.000264	0.000501	-0.527	156532	Anc Arg	Andean
Yoruba.DG	Argentina_ArroyoSeco2_7700BP.AG	Colombia_Boyaca1_LaSalina	Colombia_Terregrande	-0.000307	0.000474	-0.649	157975	Anc Arg	Andean
Yoruba.DG	Argentina_ArroyoSeco2_7700BP.AG	Colombia_Boyaca2	Colombia_Terregrande	-0.00039	0.000461	-0.845	158074	Anc Arg	Andean
Yoruba.DG	Argentina_ArroyoSeco2_7700BP.AG	Colombia_Cundinamarca	Colombia_Terregrande	-0.000484	0.00045	-1.076	158137	Anc Arg	Andean
Yoruba.DG	Argentina_BeagleChannel_Yamana_100BP.AG	Colombia_Soacha_520BP	Colombia_Terregrande	0.000754	0.000723	1.043	144063	Anc Arg	Andean
Yoruba.DG	Argentina_BeagleChannel_Yamana_100BP.AG	Colombia_LagunadelaHerrera_2000BP	Colombia_Terregrande	0.000285	0.000534	0.534	157968	Anc Arg	Andean
Yoruba.DG	Argentina_BeagleChannel_Yamana_100BP.AG	Colombia_Boyaca1_LaSalina	Colombia_Terregrande	7.7e-05	0.000515	0.149	159265	Anc Arg	Andean
Yoruba.DG	Argentina_BeagleChannel_Yamana_100BP.AG	Colombia_Boyaca2	Colombia_Terregrande	-0.000108	0.000509	-0.212	159324	Anc Arg	Andean
Yoruba.DG	Argentina_BeagleChannel_Yamana_100BP.AG	Colombia_Cundinamarca	Colombia_Terregrande	-0.000166	0.000482	-0.345	159367	Anc Arg	Andean
Yoruba.DG	Argentina_BeagleChannel_Yamana_1500BP.AG	Colombia_Soacha_520BP	Colombia_Terregrande	-6.6e-05	0.000895	-0.074	124432	Anc Arg	Andean
Yoruba.DG	Argentina_BeagleChannel_Yamana_1500BP.AG	Colombia_LagunadelaHerrera_2000BP	Colombia_Terregrande	-0.000328	0.000677	-0.484	132688	Anc Arg	Andean
Yoruba.DG	Argentina_BeagleChannel_Yamana_1500BP.AG	Colombia_Boyaca1_LaSalina	Colombia_Terregrande	-0.000498	0.000655	-0.761	133065	Anc Arg	Andean
Yoruba.DG	Argentina_BeagleChannel_Yamana_1500BP.AG	Colombia_Cundinamarca	Colombia_Terregrande	-0.000806	0.000618	-1.304	133075	Anc Arg	Andean
Yoruba.DG	Argentina_BeagleChannel_Yamana_1500BP.AG	Colombia_Boyaca2	Colombia_Terregrande	-0.00101	0.000642	-1.573	133073	Anc Arg	Andean
Yoruba.DG	Argentina_MitrePeninsula_Haush_400BP.AG	Colombia_Soacha_520BP	Colombia_Terregrande	9.8e-05	0.000667	0.147	142935	Anc Arg	Andean
Yoruba.DG	Argentina_MitrePeninsula_Haush_400BP.AG	Colombia_LagunadelaHerrera_2000BP	Colombia_Terregrande	-0.000119	0.000519	-0.229	156332	Anc Arg	Andean
Yoruba.DG	Argentina_MitrePeninsula_Haush_400BP.AG	Colombia_Boyaca1_LaSalina	Colombia_Terregrande	-0.000375	0.000493	-0.76	157555	Anc Arg	Andean
Yoruba.DG	Argentina_MitrePeninsula_Haush_400BP.AG	Colombia_Boyaca2	Colombia_Terregrande	-0.000481	0.00048	-1.002	157596	Anc Arg	Andean
Yoruba.DG	Argentina_MitrePeninsula_Haush_400BP.AG	Colombia_Cundinamarca	Colombia_Terregrande	-0.000493	0.000465	-1.061	157631	Anc Arg	Andean
Yoruba.DG	Argentina_NorthTierradelFiego_Selknam_100BP.SG	Colombia_Soacha_520BP	Colombia_Terregrande	-0.000109	0.000887	-0.123	134310	Anc Arg	Andean
Yoruba.DG	Argentina_NorthTierradelFiego_Selknam_100BP.SG	Colombia_LagunadelaHerrera_2000BP	Colombia_Terregrande	-0.000128	0.000654	-0.195	146850	Anc Arg	Andean
Yoruba.DG	Argentina_NorthTierradelFiego_Selknam_100BP.SG	Colombia_Boyaca1_LaSalina	Colombia_Terregrande	-0.000183	0.000607	-0.301	148116	Anc Arg	Andean
Yoruba.DG	Argentina_NorthTierradelFiego_Selknam_100BP.SG	Colombia_Boyaca2	Colombia_Terregrande	-0.000227	0.000603	-0.376	148190	Anc Arg	Andean
Yoruba.DG	Argentina_NorthTierradelFiego_Selknam_100BP.SG	Colombia_Cundinamarca	Colombia_Terregrande	-0.000382	0.000583	-0.655	148293	Anc Arg	Andean
Yoruba.DG	Argentina_NorthTierradelFuego_LaArcillosa2_5800BP.AG	Colombia_Boyaca1_LaSalina	Colombia_Terregrande	0.000322	0.000624	0.516	145512	Anc Arg	Andean
Yoruba.DG	Argentina_NorthTierradelFuego_LaArcillosa2_5800BP.AG	Colombia_Boyaca2	Colombia_Terregrande	0.000177	0.000618	0.286	145543	Anc Arg	Andean
Yoruba.DG	Argentina_NorthTierradelFuego_LaArcillosa2_5800BP.AG	Colombia_Soacha_520BP	Colombia_Terregrande	8.6e-05	0.00084	0.102	134503	Anc Arg	Andean
Yoruba.DG	Argentina_NorthTierradelFuego_LaArcillosa2_5800BP.AG	Colombia_Cundinamarca	Colombia_Terregrande	-7e-06	0.000597	-0.012	145550	Anc Arg	Andean
Yoruba.DG	Argentina_NorthTierradelFuego_LaArcillosa2_5800BP.AG	Colombia_LagunadelaHerrera_2000BP	Colombia_Terregrande	-0.000268	0.000657	-0.407	144927	Anc Arg	Andean
Yoruba.DG	Argentina_NorthTierradelFuego_Selknam_500BP.AG	Colombia_Soacha_520BP	Colombia_Terregrande	-0.000343	0.000678	-0.506	144765	Anc Arg	Andean
Yoruba.DG	Argentina_NorthTierradelFuego_Selknam_500BP.AG	Colombia_LagunadelaHerrera_2000BP	Colombia_Terregrande	-0.000765	0.000525	-1.456	159106	Anc Arg	Andean
Yoruba.DG	Argentina_NorthTierradelFuego_Selknam_500BP.AG	Colombia_Boyaca1_LaSalina	Colombia_Terregrande	-0.000819	0.000496	-1.649	160548	Anc Arg	Andean
Yoruba.DG	Argentina_NorthTierradelFuego_Selknam_500BP.AG	Colombia_Boyaca2	Colombia_Terregrande	-0.000951	0.000492	-1.933	160609	Anc Arg	Andean
Yoruba.DG	Argentina_NorthTierradelFuego_Selknam_500BP.AG	Colombia_Cundinamarca	Colombia_Terregrande	-0.000958	0.000472	-2.031	160671	Anc Arg	Andean
Yoruba.DG	Argentina_Pampas_1600BP.AG	Colombia_Soacha_520BP	Colombia_Terregrande	0.000426	0.000868	0.491	120891	Anc Arg	Andean
Yoruba.DG	Argentina_Pampas_1600BP.AG	Colombia_Boyaca1_LaSalina	Colombia_Terregrande	1.6e-05	0.000632	0.025	128625	Anc Arg	Andean
Yoruba.DG	Argentina_Pampas_1600BP.AG	Colombia_Cundinamarca	Colombia_Terregrande	-0.000266	0.000614	-0.434	128632	Anc Arg	Andean
Yoruba.DG	Argentina_Pampas_1600BP.AG	Colombia_LagunadelaHerrera_2000BP	Colombia_Terregrande	-0.000377	0.00067	-0.563	128368	Anc Arg	Andean
Yoruba.DG	Argentina_Pampas_1600BP.AG	Colombia_Boyaca2	Colombia_Terregrande	-0.000571	0.00063	-0.906	128627	Anc Arg	Andean
Yoruba.DG	Argentina_Pampas_6800BP.AG	Colombia_Soacha_520BP	Colombia_Terregrande	0.000499	0.000829	0.602	100415	Anc Arg	Andean
Yoruba.DG	Argentina_Pampas_6800BP.AG	Colombia_Boyaca2	Colombia_Terregrande	-3.8e-05	0.000578	-0.065	105836	Anc Arg	Andean
Yoruba.DG	Argentina_Pampas_6800BP.AG	Colombia_Boyaca1_LaSalina	Colombia_Terregrande	-7e-05	0.000594	-0.119	105832	Anc Arg	Andean
Yoruba.DG	Argentina_Pampas_6800BP.AG	Colombia_Cundinamarca	Colombia_Terregrande	-0.000128	0.000565	-0.226	105838	Anc Arg	Andean
Yoruba.DG	Argentina_Pampas_6800BP.AG	Colombia_LagunadelaHerrera_2000BP	Colombia_Terregrande	-0.00034	0.000636	-0.535	105686	Anc Arg	Andean
Yoruba.DG	Argentina_Pampas_Southern_2600BP.AG	Colombia_Boyaca1_LaSalina	Colombia_Terregrande	0.00155	0.000992	1.562	39990	Anc Arg	Andean
Yoruba.DG	Argentina_Pampas_Southern_2600BP.AG	Colombia_Cundinamarca	Colombia_Terregrande	0.001184	0.000958	1.235	39997	Anc Arg	Andean
Yoruba.DG	Argentina_Pampas_Southern_2600BP.AG	Colombia_Boyaca2	Colombia_Terregrande	0.001192	0.000985	1.21	39995	Anc Arg	Andean
Yoruba.DG	Argentina_Pampas_Southern_2600BP.AG	Colombia_Soacha_520BP	Colombia_Terregrande	0.001236	0.001326	0.932	37481	Anc Arg	Andean
Yoruba.DG	Argentina_Pampas_Southern_2600BP.AG	Colombia_LagunadelaHerrera_2000BP	Colombia_Terregrande	0.000888	0.001013	0.876	39824	Anc Arg	Andean
Yoruba.DG	Belize_5600-3700BP.AG	Colombia_Soacha_520BP	Colombia_Terregrande	0.000957	0.000556	1.72	146000	Anc Belize	Chibchan Admixed
Yoruba.DG	Belize_5600-3700BP.AG	Colombia_LagunadelaHerrera_2000BP	Colombia_Terregrande	0.000178	0.000422	0.423	161195	Anc Belize	Chibchan Admixed
Yoruba.DG	Belize_5600-3700BP.AG	Colombia_Boyaca1_LaSalina	Colombia_Terregrande	5.1e-05	0.000399	0.127	163009	Anc Belize	Chibchan Admixed
Yoruba.DG	Belize_5600-3700BP.AG	Colombia_Cundinamarca	Colombia_Terregrande	-4e-06	0.000381	-0.012	163257	Anc Belize	Chibchan Admixed
Yoruba.DG	Belize_5600-3700BP.AG	Colombia_Boyaca2	Colombia_Terregrande	-8e-05	0.000388	-0.207	163129	Anc Belize	Chibchan Admixed
Yoruba.DG	Belize_9600-7300BP.AG	Colombia_Soacha_520BP	Colombia_Terregrande	-8.2e-05	0.000687	-0.119	128999	Anc Belize	Belize
Yoruba.DG	Belize_9600-7300BP.AG	Colombia_Boyaca1_LaSalina	Colombia_Terregrande	-0.000236	0.000504	-0.469	140470	Anc Belize	Belize
Yoruba.DG	Belize_9600-7300BP.AG	Colombia_Boyaca2	Colombia_Terregrande	-0.000346	0.000503	-0.687	140498	Anc Belize	Belize
Yoruba.DG	Belize_9600-7300BP.AG	Colombia_LagunadelaHerrera_2000BP	Colombia_Terregrande	-0.000445	0.000551	-0.808	139605	Anc Belize	Belize
Yoruba.DG	Belize_9600-7300BP.AG	Colombia_Cundinamarca	Colombia_Terregrande	-0.000413	0.000489	-0.845	140545	Anc Belize	Belize
Yoruba.DG	Bolivia_Akapana_Tiwanaku.SG	Colombia_Soacha_520BP	Colombia_Terregrande	0.00089	0.000767	1.162	112183	Anc Bolivia	Andean
Yoruba.DG	Bolivia_Akapana_Tiwanaku.SG	Colombia_Boyaca2	Colombia_Terregrande	-0.000276	0.000544	-0.507	123406	Anc Bolivia	Andean
Yoruba.DG	Bolivia_Akapana_Tiwanaku.SG	Colombia_Boyaca1_LaSalina	Colombia_Terregrande	-0.000396	0.000541	-0.732	123337	Anc Bolivia	Andean
Yoruba.DG	Bolivia_Akapana_Tiwanaku.SG	Colombia_LagunadelaHerrera_2000BP	Colombia_Terregrande	-0.000459	0.000565	-0.811	122308	Anc Bolivia	Andean
Yoruba.DG	Bolivia_Akapana_Tiwanaku.SG	Colombia_Cundinamarca	Colombia_Terregrande	-0.000572	0.000516	-1.107	123479	Anc Bolivia	Andean
Yoruba.DG	Bolivia_Lukurmata_Tiwanaku.SG	Colombia_Soacha_520BP	Colombia_Terregrande	0.000513	0.000619	0.828	143287	Anc Bolivia	Andean
Yoruba.DG	Bolivia_Lukurmata_Tiwanaku.SG	Colombia_LagunadelaHerrera_2000BP	Colombia_Terregrande	7e-06	0.000504	0.014	157449	Anc Bolivia	Andean
Yoruba.DG	Bolivia_Lukurmata_Tiwanaku.SG	Colombia_Boyaca1_LaSalina	Colombia_Terregrande	-0.000342	0.000481	-0.71	158973	Anc Bolivia	Andean
Yoruba.DG	Bolivia_Lukurmata_Tiwanaku.SG	Colombia_Boyaca2	Colombia_Terregrande	-0.000335	0.00046	-0.728	159069	Anc Bolivia	Andean
Yoruba.DG	Bolivia_Lukurmata_Tiwanaku.SG	Colombia_Cundinamarca	Colombia_Terregrande	-0.000395	0.000449	-0.882	159170	Anc Bolivia	Andean
Yoruba.DG	Bolivia_MH_Iroco_1050BP.AG	Colombia_Soacha_520BP	Colombia_Terregrande	0.000622	0.000942	0.66	99294	Anc Bolivia	Andean
Yoruba.DG	Bolivia_MH_Iroco_1050BP.AG	Colombia_Boyaca1_LaSalina	Colombia_Terregrande	3.6e-05	0.000678	0.054	107625	Anc Bolivia	Andean
Yoruba.DG	Bolivia_MH_Iroco_1050BP.AG	Colombia_Cundinamarca	Colombia_Terregrande	-3.8e-05	0.000655	-0.059	107706	Anc Bolivia	Andean
Yoruba.DG	Bolivia_MH_Iroco_1050BP.AG	Colombia_Boyaca2	Colombia_Terregrande	-9.2e-05	0.000666	-0.138	107664	Anc Bolivia	Andean
Yoruba.DG	Bolivia_MH_Iroco_1050BP.AG	Colombia_LagunadelaHerrera_2000BP	Colombia_Terregrande	-0.000154	0.000727	-0.212	106980	Anc Bolivia	Andean
Yoruba.DG	Bolivia_Miraflores_MH.AG	Colombia_Soacha_520BP	Colombia_Terregrande	0.000629	0.000652	0.965	141626	Anc Bolivia	Andean
Yoruba.DG	Bolivia_Miraflores_MH.AG	Colombia_LagunadelaHerrera_2000BP	Colombia_Terregrande	-0.000191	0.000525	-0.363	155312	Anc Bolivia	Andean
Yoruba.DG	Bolivia_Miraflores_MH.AG	Colombia_Boyaca1_LaSalina	Colombia_Terregrande	-0.000223	0.000487	-0.459	156775	Anc Bolivia	Andean
Yoruba.DG	Bolivia_Miraflores_MH.AG	Colombia_Cundinamarca	Colombia_Terregrande	-0.000395	0.000465	-0.848	156976	Anc Bolivia	Andean
Yoruba.DG	Bolivia_Miraflores_MH.AG	Colombia_Boyaca2	Colombia_Terregrande	-0.00043	0.000474	-0.906	156866	Anc Bolivia	Andean
Yoruba.DG	Bolivia_MonolitoDescabezado_Tiwanaku.SG	Colombia_LagunadelaHerrera_2000BP	Colombia_Terregrande	0.001231	0.000705	1.745	123236	Anc Bolivia	Amazonian
Yoruba.DG	Bolivia_MonolitoDescabezado_Tiwanaku.SG	Colombia_Boyaca1_LaSalina	Colombia_Terregrande	0.00075	0.00064	1.172	123944	Anc Bolivia	Amazonian
Yoruba.DG	Bolivia_MonolitoDescabezado_Tiwanaku.SG	Colombia_Cundinamarca	Colombia_Terregrande	0.000571	0.000632	0.904	124016	Anc Bolivia	Amazonian
Yoruba.DG	Bolivia_MonolitoDescabezado_Tiwanaku.SG	Colombia_Boyaca2	Colombia_Terregrande	0.000485	0.000642	0.756	123984	Anc Bolivia	Amazonian
Yoruba.DG	Bolivia_MonolitoDescabezado_Tiwanaku.SG	Colombia_Soacha_520BP	Colombia_Terregrande	0.00024	0.000901	0.267	113954	Anc Bolivia	Amazonian
Yoruba.DG	Bolivia_Pumapunku_Tiwanaku.SG	Colombia_Soacha_520BP	Colombia_Terregrande	0.00042	0.001242	0.338	50359	Anc Bolivia	Andean
Yoruba.DG	Bolivia_Pumapunku_Tiwanaku.SG	Colombia_Boyaca1_LaSalina	Colombia_Terregrande	-0.00023	0.000889	-0.259	54064	Anc Bolivia	Andean
Yoruba.DG	Bolivia_Pumapunku_Tiwanaku.SG	Colombia_Cundinamarca	Colombia_Terregrande	-0.000335	0.000859	-0.39	54080	Anc Bolivia	Andean
Yoruba.DG	Bolivia_Pumapunku_Tiwanaku.SG	Colombia_LagunadelaHerrera_2000BP	Colombia_Terregrande	-0.000471	0.000952	-0.494	53861	Anc Bolivia	Andean
Yoruba.DG	Bolivia_Pumapunku_Tiwanaku.SG	Colombia_Boyaca2	Colombia_Terregrande	-0.000841	0.000882	-0.953	54068	Anc Bolivia	Andean
Yoruba.DG	Bolivia_Putuni_Tiwanaku.SG	Colombia_Boyaca1_LaSalina	Colombia_Terregrande	0.001124	0.000678	1.659	100359	Anc Bolivia	Andean
Yoruba.DG	Bolivia_Putuni_Tiwanaku.SG	Colombia_LagunadelaHerrera_2000BP	Colombia_Terregrande	0.000973	0.000714	1.362	99815	Anc Bolivia	Andean
Yoruba.DG	Bolivia_Putuni_Tiwanaku.SG	Colombia_Cundinamarca	Colombia_Terregrande	0.000811	0.00065	1.249	100415	Anc Bolivia	Andean
Yoruba.DG	Bolivia_Putuni_Tiwanaku.SG	Colombia_Soacha_520BP	Colombia_Terregrande	0.000983	0.000983	0.999	92625	Anc Bolivia	Andean
Yoruba.DG	Bolivia_Putuni_Tiwanaku.SG	Colombia_Boyaca2	Colombia_Terregrande	0.00067	0.000682	0.983	100388	Anc Bolivia	Andean
Yoruba.DG	Bolivia_Tiwanaku_MH.AG	Colombia_Boyaca1_LaSalina	Colombia_Terregrande	0.000503	0.000674	0.745	77826	Anc Bolivia	Andean
Yoruba.DG	Bolivia_Tiwanaku_MH.AG	Colombia_Soacha_520BP	Colombia_Terregrande	0.000317	0.00094	0.338	72783	Anc Bolivia	Andean
Yoruba.DG	Bolivia_Tiwanaku_MH.AG	Colombia_Boyaca2	Colombia_Terregrande	5.3e-05	0.000676	0.079	77828	Anc Bolivia	Andean
Yoruba.DG	Bolivia_Tiwanaku_MH.AG	Colombia_Cundinamarca	Colombia_Terregrande	2.9e-05	0.000653	0.045	77841	Anc Bolivia	Andean
Yoruba.DG	Bolivia_Tiwanaku_MH.AG	Colombia_LagunadelaHerrera_2000BP	Colombia_Terregrande	-3.6e-05	0.000737	-0.049	77552	Anc Bolivia	Andean
Yoruba.DG	Bolivia_Totocachi_Tiwanaku.SG	Colombia_Soacha_520BP	Colombia_Terregrande	-0.001204	0.001435	-0.839	32660	Anc Bolivia	Andean
Yoruba.DG	Bolivia_Totocachi_Tiwanaku.SG	Colombia_LagunadelaHerrera_2000BP	Colombia_Terregrande	-0.001811	0.00108	-1.676	35740	Anc Bolivia	Andean
Yoruba.DG	Bolivia_Totocachi_Tiwanaku.SG	Colombia_Boyaca1_LaSalina	Colombia_Terregrande	-0.001711	0.000971	-1.763	36082	Anc Bolivia	Andean
Yoruba.DG	Bolivia_Totocachi_Tiwanaku.SG	Colombia_Cundinamarca	Colombia_Terregrande	-0.001657	0.000923	-1.794	36124	Anc Bolivia	Andean
Yoruba.DG	Bolivia_Totocachi_Tiwanaku.SG	Colombia_Boyaca2	Colombia_Terregrande	-0.001946	0.000957	-2.033	36100	Anc Bolivia	Andean
Yoruba.DG	Brazil_Cabecuda_Sambaqui_3200BP.AG	Colombia_Soacha_520BP	Colombia_Terregrande	1e-06	0.000832	0.001	112694	Anc Brazil	Amazonian
Yoruba.DG	Brazil_Cabecuda_Sambaqui_3200BP.AG	Colombia_Boyaca1_LaSalina	Colombia_Terregrande	-0.000487	0.000599	-0.814	121570	Anc Brazil	Amazonian
Yoruba.DG	Brazil_Cabecuda_Sambaqui_3200BP.AG	Colombia_Cundinamarca	Colombia_Terregrande	-0.000538	0.000578	-0.931	121634	Anc Brazil	Amazonian
Yoruba.DG	Brazil_Cabecuda_Sambaqui_3200BP.AG	Colombia_Boyaca2	Colombia_Terregrande	-0.000586	0.0006	-0.977	121600	Anc Brazil	Amazonian
Yoruba.DG	Brazil_Cabecuda_Sambaqui_3200BP.AG	Colombia_LagunadelaHerrera_2000BP	Colombia_Terregrande	-0.000773	0.000634	-1.219	120933	Anc Brazil	Amazonian
Yoruba.DG	Brazil_Capelinha_Sambaqui_10400BP.AG	Colombia_Soacha_520BP	Colombia_Terregrande	0.001682	0.001157	1.454	68746	Anc Brazil	Amazonian
Yoruba.DG	Brazil_Capelinha_Sambaqui_10400BP.AG	Colombia_LagunadelaHerrera_2000BP	Colombia_Terregrande	0.000406	0.000841	0.483	72888	Anc Brazil	Amazonian
Yoruba.DG	Brazil_Capelinha_Sambaqui_10400BP.AG	Colombia_Cundinamarca	Colombia_Terregrande	0.000359	0.000788	0.455	73154	Anc Brazil	Amazonian
Yoruba.DG	Brazil_Capelinha_Sambaqui_10400BP.AG	Colombia_Boyaca2	Colombia_Terregrande	0.000202	0.000795	0.254	73139	Anc Brazil	Amazonian
Yoruba.DG	Brazil_Capelinha_Sambaqui_10400BP.AG	Colombia_Boyaca1_LaSalina	Colombia_Terregrande	0.000186	0.000814	0.229	73126	Anc Brazil	Amazonian
Yoruba.DG	Brazil_GalhetaIV_Sambaqui_1200BP.AG	Colombia_Soacha_520BP	Colombia_Terregrande	-0.000159	0.001303	-0.122	47861	Anc Brazil	Amazonian
Yoruba.DG	Brazil_GalhetaIV_Sambaqui_1200BP.AG	Colombia_Cundinamarca	Colombia_Terregrande	-0.000312	0.000896	-0.349	50159	Anc Brazil	Amazonian
Yoruba.DG	Brazil_GalhetaIV_Sambaqui_1200BP.AG	Colombia_Boyaca1_LaSalina	Colombia_Terregrande	-0.000531	0.000946	-0.561	50155	Anc Brazil	Amazonian
Yoruba.DG	Brazil_GalhetaIV_Sambaqui_1200BP.AG	Colombia_LagunadelaHerrera_2000BP	Colombia_Terregrande	-0.000626	0.000992	-0.631	50041	Anc Brazil	Amazonian
Yoruba.DG	Brazil_GalhetaIV_Sambaqui_1200BP.AG	Colombia_Boyaca2	Colombia_Terregrande	-0.000633	0.000921	-0.687	50156	Anc Brazil	Amazonian
Yoruba.DG	Brazil_JabuticabeiraII_Sambaqui_2200BP.AG	Colombia_Boyaca1_LaSalina	Colombia_Terregrande	0.00046	0.000613	0.751	128280	Anc Brazil	Amazonian
Yoruba.DG	Brazil_JabuticabeiraII_Sambaqui_2200BP.AG	Colombia_LagunadelaHerrera_2000BP	Colombia_Terregrande	0.000199	0.000661	0.302	127523	Anc Brazil	Amazonian
Yoruba.DG	Brazil_JabuticabeiraII_Sambaqui_2200BP.AG	Colombia_Boyaca2	Colombia_Terregrande	0.000128	0.000602	0.213	128315	Anc Brazil	Amazonian
Yoruba.DG	Brazil_JabuticabeiraII_Sambaqui_2200BP.AG	Colombia_Cundinamarca	Colombia_Terregrande	0.000122	0.000597	0.204	128370	Anc Brazil	Amazonian
Yoruba.DG	Brazil_JabuticabeiraII_Sambaqui_2200BP.AG	Colombia_Soacha_520BP	Colombia_Terregrande	-0.00012	0.000896	-0.134	118559	Anc Brazil	Amazonian
Yoruba.DG	Brazil_JabuticabeiraII_Sambaqui_2400BP.AG	Colombia_Soacha_520BP	Colombia_Terregrande	-0.000294	0.000625	-0.47	146050	Anc Brazil	Amazonian
Yoruba.DG	Brazil_JabuticabeiraII_Sambaqui_2400BP.AG	Colombia_Boyaca1_LaSalina	Colombia_Terregrande	-0.000426	0.000441	-0.966	163206	Anc Brazil	Amazonian
Yoruba.DG	Brazil_JabuticabeiraII_Sambaqui_2400BP.AG	Colombia_LagunadelaHerrera_2000BP	Colombia_Terregrande	-0.000459	0.000467	-0.983	161333	Anc Brazil	Amazonian
Yoruba.DG	Brazil_JabuticabeiraII_Sambaqui_2400BP.AG	Colombia_Cundinamarca	Colombia_Terregrande	-0.000517	0.00042	-1.23	163542	Anc Brazil	Amazonian
Yoruba.DG	Brazil_JabuticabeiraII_Sambaqui_2400BP.AG	Colombia_Boyaca2	Colombia_Terregrande	-0.000599	0.000437	-1.369	163360	Anc Brazil	Amazonian
Yoruba.DG	Brazil_LapaDoSanto_older9000BP.AG	Colombia_LagunadelaHerrera_2000BP	Colombia_Terregrande	0.000423	0.000463	0.914	156843	Anc Brazil	Amazonian
Yoruba.DG	Brazil_LapaDoSanto_older9000BP.AG	Colombia_Soacha_520BP	Colombia_Terregrande	0.000429	0.000592	0.724	143289	Anc Brazil	Amazonian
Yoruba.DG	Brazil_LapaDoSanto_older9000BP.AG	Colombia_Boyaca1_LaSalina	Colombia_Terregrande	0.000109	0.000435	0.25	158106	Anc Brazil	Amazonian
Yoruba.DG	Brazil_LapaDoSanto_older9000BP.AG	Colombia_Boyaca2	Colombia_Terregrande	5.6e-05	0.000419	0.133	158169	Anc Brazil	Amazonian
Yoruba.DG	Brazil_LapaDoSanto_older9000BP.AG	Colombia_Cundinamarca	Colombia_Terregrande	-2e-06	0.000413	-0.005	158218	Anc Brazil	Amazonian
Yoruba.DG	Brazil_Laranjal_6000BP.AG	Colombia_Soacha_520BP	Colombia_Terregrande	0.000855	0.0008	1.068	104681	Anc Brazil	Amazonian
Yoruba.DG	Brazil_Laranjal_6000BP.AG	Colombia_LagunadelaHerrera_2000BP	Colombia_Terregrande	-0.000245	0.000635	-0.386	112009	Anc Brazil	Amazonian
Yoruba.DG	Brazil_Laranjal_6000BP.AG	Colombia_Boyaca1_LaSalina	Colombia_Terregrande	-0.000292	0.00059	-0.495	112527	Anc Brazil	Amazonian
Yoruba.DG	Brazil_Laranjal_6000BP.AG	Colombia_Cundinamarca	Colombia_Terregrande	-0.000503	0.000568	-0.885	112577	Anc Brazil	Amazonian
Yoruba.DG	Brazil_Laranjal_6000BP.AG	Colombia_Boyaca2	Colombia_Terregrande	-0.000681	0.000592	-1.152	112544	Anc Brazil	Amazonian
Yoruba.DG	Brazil_Limao_Sambaqui_1900BP.AG	Colombia_Soacha_520BP	Colombia_Terregrande	0.001196	0.000693	1.725	127418	Anc Brazil	Amazonian
Yoruba.DG	Brazil_Limao_Sambaqui_1900BP.AG	Colombia_Boyaca1_LaSalina	Colombia_Terregrande	0.000243	0.000494	0.492	138496	Anc Brazil	Amazonian
Yoruba.DG	Brazil_Limao_Sambaqui_1900BP.AG	Colombia_Boyaca2	Colombia_Terregrande	0.00023	0.000482	0.476	138526	Anc Brazil	Amazonian
Yoruba.DG	Brazil_Limao_Sambaqui_1900BP.AG	Colombia_LagunadelaHerrera_2000BP	Colombia_Terregrande	0.000166	0.000504	0.329	137693	Anc Brazil	Amazonian
Yoruba.DG	Brazil_Limao_Sambaqui_1900BP.AG	Colombia_Cundinamarca	Colombia_Terregrande	1e-06	0.000466	0.002	138576	Anc Brazil	Amazonian
Yoruba.DG	Brazil_Limao_Sambaqui_2700BP.AG	Colombia_Soacha_520BP	Colombia_Terregrande	0.000293	0.001022	0.287	71685	Anc Brazil	Amazonian
Yoruba.DG	Brazil_Limao_Sambaqui_2700BP.AG	Colombia_Boyaca2	Colombia_Terregrande	-0.0006	0.000759	-0.791	75647	Anc Brazil	Amazonian
Yoruba.DG	Brazil_Limao_Sambaqui_2700BP.AG	Colombia_Cundinamarca	Colombia_Terregrande	-0.000725	0.000725	-0.999	75654	Anc Brazil	Amazonian
Yoruba.DG	Brazil_Limao_Sambaqui_2700BP.AG	Colombia_Boyaca1_LaSalina	Colombia_Terregrande	-0.000841	0.000772	-1.089	75634	Anc Brazil	Amazonian
Yoruba.DG	Brazil_Limao_Sambaqui_2700BP.AG	Colombia_LagunadelaHerrera_2000BP	Colombia_Terregrande	-0.000969	0.000798	-1.215	75428	Anc Brazil	Amazonian
Yoruba.DG	Brazil_Limao_Sambaqui_500BP.AG	Colombia_Boyaca2	Colombia_Terregrande	-0.000198	0.00065	-0.305	129396	Anc Brazil	Amazonian
Yoruba.DG	Brazil_Limao_Sambaqui_500BP.AG	Colombia_LagunadelaHerrera_2000BP	Colombia_Terregrande	-0.00031	0.000713	-0.435	128715	Anc Brazil	Amazonian
Yoruba.DG	Brazil_Limao_Sambaqui_500BP.AG	Colombia_Soacha_520BP	Colombia_Terregrande	-0.000445	0.000915	-0.487	119959	Anc Brazil	Amazonian
Yoruba.DG	Brazil_Limao_Sambaqui_500BP.AG	Colombia_Boyaca1_LaSalina	Colombia_Terregrande	-0.000359	0.000643	-0.558	129366	Anc Brazil	Amazonian
Yoruba.DG	Brazil_Limao_Sambaqui_500BP.AG	Colombia_Cundinamarca	Colombia_Terregrande	-0.000437	0.000622	-0.703	129422	Anc Brazil	Amazonian
Yoruba.DG	Brazil_LocaDoSuin_Sambaqui_9100BP.AG	Colombia_Soacha_520BP	Colombia_Terregrande	0.000114	0.001065	0.107	70492	Anc Brazil	Amazonian
Yoruba.DG	Brazil_LocaDoSuin_Sambaqui_9100BP.AG	Colombia_Boyaca1_LaSalina	Colombia_Terregrande	-0.00049	0.000778	-0.63	74623	Anc Brazil	Amazonian
Yoruba.DG	Brazil_LocaDoSuin_Sambaqui_9100BP.AG	Colombia_Boyaca2	Colombia_Terregrande	-0.000512	0.000755	-0.678	74631	Anc Brazil	Amazonian
Yoruba.DG	Brazil_LocaDoSuin_Sambaqui_9100BP.AG	Colombia_Cundinamarca	Colombia_Terregrande	-0.000751	0.000734	-1.024	74640	Anc Brazil	Amazonian
Yoruba.DG	Brazil_LocaDoSuin_Sambaqui_9100BP.AG	Colombia_LagunadelaHerrera_2000BP	Colombia_Terregrande	-0.000937	0.00081	-1.157	74365	Anc Brazil	Amazonian
Yoruba.DG	Brazil_Moraes_5800BP.AG	Colombia_Boyaca1_LaSalina	Colombia_Terregrande	-0.000796	0.000886	-0.898	59163	Anc Brazil	Amazonian
Yoruba.DG	Brazil_Moraes_5800BP.AG	Colombia_Soacha_520BP	Colombia_Terregrande	-0.00117	0.00116	-1.008	55412	Anc Brazil	Amazonian
Yoruba.DG	Brazil_Moraes_5800BP.AG	Colombia_Cundinamarca	Colombia_Terregrande	-0.000959	0.000833	-1.151	59188	Anc Brazil	Amazonian
Yoruba.DG	Brazil_Moraes_5800BP.AG	Colombia_Boyaca2	Colombia_Terregrande	-0.001133	0.000867	-1.308	59179	Anc Brazil	Amazonian
Yoruba.DG	Brazil_Moraes_5800BP.AG	Colombia_LagunadelaHerrera_2000BP	Colombia_Terregrande	-0.001643	0.000918	-1.79	58934	Anc Brazil	Amazonian
Yoruba.DG	Brazil_PalmeirasXingu_Sambaqui_500BP.AG	Colombia_Soacha_520BP	Colombia_Terregrande	0.001176	0.001072	1.097	71698	Anc Brazil	Amazonian
Yoruba.DG	Brazil_PalmeirasXingu_Sambaqui_500BP.AG	Colombia_Boyaca2	Colombia_Terregrande	-0.00049	0.000767	-0.638	76164	Anc Brazil	Amazonian
Yoruba.DG	Brazil_PalmeirasXingu_Sambaqui_500BP.AG	Colombia_LagunadelaHerrera_2000BP	Colombia_Terregrande	-0.000691	0.000811	-0.852	75881	Anc Brazil	Amazonian
Yoruba.DG	Brazil_PalmeirasXingu_Sambaqui_500BP.AG	Colombia_Cundinamarca	Colombia_Terregrande	-0.000872	0.000745	-1.171	76171	Anc Brazil	Amazonian
Yoruba.DG	Brazil_PalmeirasXingu_Sambaqui_500BP.AG	Colombia_Boyaca1_LaSalina	Colombia_Terregrande	-0.000973	0.000795	-1.224	76149	Anc Brazil	Amazonian
Yoruba.DG	Brazil_RN_ALE_MH_HG_4600BP.AG	Colombia_Soacha_520BP	Colombia_Terregrande	0.002328	0.001271	1.832	49594	Anc Brazil	Amazonian
Yoruba.DG	Brazil_RN_ALE_MH_HG_4600BP.AG	Colombia_Boyaca1_LaSalina	Colombia_Terregrande	0.001227	0.00089	1.38	52779	Anc Brazil	Amazonian
Yoruba.DG	Brazil_RN_ALE_MH_HG_4600BP.AG	Colombia_Boyaca2	Colombia_Terregrande	0.001043	0.000882	1.183	52783	Anc Brazil	Amazonian
Yoruba.DG	Brazil_RN_ALE_MH_HG_4600BP.AG	Colombia_Cundinamarca	Colombia_Terregrande	0.000932	0.000852	1.094	52794	Anc Brazil	Amazonian
Yoruba.DG	Brazil_RN_ALE_MH_HG_4600BP.AG	Colombia_LagunadelaHerrera_2000BP	Colombia_Terregrande	0.000687	0.00092	0.746	52604	Anc Brazil	Amazonian
Yoruba.DG	Brazil_Sumidouro_ca10000BP.SG	Colombia_Soacha_520BP	Colombia_Terregrande	0.000748	0.000639	1.172	146156	Anc Brazil	Amazonian
Yoruba.DG	Brazil_Sumidouro_ca10000BP.SG	Colombia_LagunadelaHerrera_2000BP	Colombia_Terregrande	0.000225	0.000477	0.471	161517	Anc Brazil	Amazonian
Yoruba.DG	Brazil_Sumidouro_ca10000BP.SG	Colombia_Boyaca1_LaSalina	Colombia_Terregrande	-1.4e-05	0.000443	-0.031	163472	Anc Brazil	Amazonian
Yoruba.DG	Brazil_Sumidouro_ca10000BP.SG	Colombia_Boyaca2	Colombia_Terregrande	-6.2e-05	0.000435	-0.143	163642	Anc Brazil	Amazonian
Yoruba.DG	Brazil_Sumidouro_ca10000BP.SG	Colombia_Cundinamarca	Colombia_Terregrande	-0.000114	0.000427	-0.267	163869	Anc Brazil	Amazonian
Yoruba.DG	Brazil_VauUna_Sambaqui_600BP.AG	Colombia_LagunadelaHerrera_2000BP	Colombia_Terregrande	0.000517	0.00068	0.76	132162	Anc Brazil	Amazonian
Yoruba.DG	Brazil_VauUna_Sambaqui_600BP.AG	Colombia_Boyaca2	Colombia_Terregrande	0.000287	0.000614	0.467	132939	Anc Brazil	Amazonian
Yoruba.DG	Brazil_VauUna_Sambaqui_600BP.AG	Colombia_Soacha_520BP	Colombia_Terregrande	0.000318	0.000875	0.364	122830	Anc Brazil	Amazonian
Yoruba.DG	Brazil_VauUna_Sambaqui_600BP.AG	Colombia_Cundinamarca	Colombia_Terregrande	0.000128	0.000594	0.215	132970	Anc Brazil	Amazonian
Yoruba.DG	Brazil_VauUna_Sambaqui_600BP.AG	Colombia_Boyaca1_LaSalina	Colombia_Terregrande	-0.000113	0.00063	-0.18	132900	Anc Brazil	Amazonian
Yoruba.DG	Caribbean_Ceramic.AG	Colombia_Soacha_520BP	Colombia_Terregrande	0.000107	0.000499	0.215	146177	Anc Caribbean	Caribbean
Yoruba.DG	Caribbean_Ceramic.AG	Colombia_LagunadelaHerrera_2000BP	Colombia_Terregrande	-0.000189	0.000383	-0.494	161546	Anc Caribbean	Caribbean
Yoruba.DG	Caribbean_Ceramic.AG	Colombia_Boyaca1_LaSalina	Colombia_Terregrande	-0.000214	0.00036	-0.595	163506	Anc Caribbean	Caribbean
Yoruba.DG	Caribbean_Ceramic.AG	Colombia_Boyaca2	Colombia_Terregrande	-0.000341	0.000352	-0.97	163676	Anc Caribbean	Caribbean
Yoruba.DG	Caribbean_Ceramic.AG	Colombia_Cundinamarca	Colombia_Terregrande	-0.000414	0.000341	-1.214	163903	Anc Caribbean	Caribbean
Yoruba.DG	Caribbean_PreCeramic.AG	Colombia_LagunadelaHerrera_2000BP	Colombia_Terregrande	0.000293	0.000466	0.629	161541	Anc Caribbean 2	Caribbean
Yoruba.DG	Caribbean_PreCeramic.AG	Colombia_Boyaca1_LaSalina	Colombia_Terregrande	0.000236	0.000439	0.537	163499	Anc Caribbean 2	Caribbean
Yoruba.DG	Caribbean_PreCeramic.AG	Colombia_Soacha_520BP	Colombia_Terregrande	0.000152	0.000603	0.252	146175	Anc Caribbean 2	Caribbean
Yoruba.DG	Caribbean_PreCeramic.AG	Colombia_Cundinamarca	Colombia_Terregrande	2e-06	0.000418	0.004	163893	Anc Caribbean 2	Caribbean
Yoruba.DG	Caribbean_PreCeramic.AG	Colombia_Boyaca2	Colombia_Terregrande	-5e-06	0.00043	-0.011	163667	Anc Caribbean 2	Caribbean
Yoruba.DG	Chile_CaletaHuelen_MH_1100BP.AG	Colombia_LagunadelaHerrera_2000BP	Colombia_Terregrande	7.9e-05	0.00074	0.106	88175	Anc Chile	Andean
Yoruba.DG	Chile_CaletaHuelen_MH_1100BP.AG	Colombia_Soacha_520BP	Colombia_Terregrande	2.8e-05	0.000959	0.03	82245	Anc Chile	Andean
Yoruba.DG	Chile_CaletaHuelen_MH_1100BP.AG	Colombia_Boyaca1_LaSalina	Colombia_Terregrande	-0.00028	0.000684	-0.41	88584	Anc Chile	Andean
Yoruba.DG	Chile_CaletaHuelen_MH_1100BP.AG	Colombia_Cundinamarca	Colombia_Terregrande	-0.000515	0.000651	-0.792	88625	Anc Chile	Andean
Yoruba.DG	Chile_CaletaHuelen_MH_1100BP.AG	Colombia_Boyaca2	Colombia_Terregrande	-0.000575	0.000663	-0.868	88612	Anc Chile	Andean
Yoruba.DG	Chile_Conchali_700BP.AG	Colombia_Soacha_520BP	Colombia_Terregrande	0.000958	0.000703	1.364	142750	Anc Chile	Andean
Yoruba.DG	Chile_Conchali_700BP.AG	Colombia_LagunadelaHerrera_2000BP	Colombia_Terregrande	0.000173	0.000535	0.323	156033	Anc Chile	Andean
Yoruba.DG	Chile_Conchali_700BP.AG	Colombia_Boyaca1_LaSalina	Colombia_Terregrande	0.000118	0.000501	0.235	157193	Anc Chile	Andean
Yoruba.DG	Chile_Conchali_700BP.AG	Colombia_Cundinamarca	Colombia_Terregrande	-0.000129	0.000474	-0.273	157265	Anc Chile	Andean
Yoruba.DG	Chile_Conchali_700BP.AG	Colombia_Boyaca2	Colombia_Terregrande	-0.000151	0.000491	-0.307	157237	Anc Chile	Andean
Yoruba.DG	Chile_LIP_Pukara_600BP.AG	Colombia_Soacha_520BP	Colombia_Terregrande	0.001317	0.001455	0.905	30915	Anc Chile	Andean
Yoruba.DG	Chile_LIP_Pukara_600BP.AG	Colombia_Boyaca1_LaSalina	Colombia_Terregrande	2e-06	0.001064	0.002	33358	Anc Chile	Andean
Yoruba.DG	Chile_LIP_Pukara_600BP.AG	Colombia_Cundinamarca	Colombia_Terregrande	-0.000104	0.00101	-0.103	33371	Anc Chile	Andean
Yoruba.DG	Chile_LIP_Pukara_600BP.AG	Colombia_Boyaca2	Colombia_Terregrande	-0.00026	0.001053	-0.247	33365	Anc Chile	Andean
Yoruba.DG	Chile_LIP_Pukara_600BP.AG	Colombia_LagunadelaHerrera_2000BP	Colombia_Terregrande	-0.000819	0.001095	-0.748	33202	Anc Chile	Andean
Yoruba.DG	Chile_LIP_Pukara_700BP.AG	Colombia_LagunadelaHerrera_2000BP	Colombia_Terregrande	0.000991	0.001022	0.97	42283	Anc Chile	Andean
Yoruba.DG	Chile_LIP_Pukara_700BP.AG	Colombia_Soacha_520BP	Colombia_Terregrande	0.00082	0.001335	0.615	40010	Anc Chile	Andean
Yoruba.DG	Chile_LIP_Pukara_700BP.AG	Colombia_Cundinamarca	Colombia_Terregrande	0.000432	0.000967	0.446	42408	Anc Chile	Andean
Yoruba.DG	Chile_LIP_Pukara_700BP.AG	Colombia_Boyaca2	Colombia_Terregrande	4.8e-05	0.000989	0.049	42406	Anc Chile	Andean
Yoruba.DG	Chile_LIP_Pukara_700BP.AG	Colombia_Boyaca1_LaSalina	Colombia_Terregrande	-3.8e-05	0.001023	-0.037	42404	Anc Chile	Andean
Yoruba.DG	Chile_LosRieles_12000BP.AG	Colombia_Soacha_520BP	Colombia_Terregrande	0.001672	0.000894	1.871	134946	Anc Chile	Andean
Yoruba.DG	Chile_LosRieles_12000BP.AG	Colombia_Boyaca1_LaSalina	Colombia_Terregrande	0.000363	0.000634	0.573	147039	Anc Chile	Andean
Yoruba.DG	Chile_LosRieles_12000BP.AG	Colombia_Boyaca2	Colombia_Terregrande	0.000193	0.000619	0.311	147090	Anc Chile	Andean
Yoruba.DG	Chile_LosRieles_12000BP.AG	Colombia_LagunadelaHerrera_2000BP	Colombia_Terregrande	4.3e-05	0.000672	0.063	146189	Anc Chile	Andean
Yoruba.DG	Chile_LosRieles_12000BP.AG	Colombia_Cundinamarca	Colombia_Terregrande	-4.1e-05	0.000599	-0.068	147113	Anc Chile	Andean
Yoruba.DG	Chile_LosRieles_5100BP.AG	Colombia_LagunadelaHerrera_2000BP	Colombia_Terregrande	0.000531	0.000695	0.765	145235	Anc Chile	Andean
Yoruba.DG	Chile_LosRieles_5100BP.AG	Colombia_Soacha_520BP	Colombia_Terregrande	0.000686	0.000897	0.765	134279	Anc Chile	Andean
Yoruba.DG	Chile_LosRieles_5100BP.AG	Colombia_Boyaca1_LaSalina	Colombia_Terregrande	0.000422	0.000668	0.632	146014	Anc Chile	Andean
Yoruba.DG	Chile_LosRieles_5100BP.AG	Colombia_Cundinamarca	Colombia_Terregrande	4.8e-05	0.000634	0.076	146064	Anc Chile	Andean
Yoruba.DG	Chile_LosRieles_5100BP.AG	Colombia_Boyaca2	Colombia_Terregrande	-3.5e-05	0.000641	-0.054	146047	Anc Chile	Andean
Yoruba.DG	Chile_NorthTierradelFuego_Selknam_100BP.AG	Colombia_LagunadelaHerrera_2000BP	Colombia_Terregrande	-0.000445	0.000722	-0.615	117700	Anc Chile	Andean
Yoruba.DG	Chile_NorthTierradelFuego_Selknam_100BP.AG	Colombia_Soacha_520BP	Colombia_Terregrande	-0.00058	0.000917	-0.633	108508	Anc Chile	Andean
Yoruba.DG	Chile_NorthTierradelFuego_Selknam_100BP.AG	Colombia_Boyaca1_LaSalina	Colombia_Terregrande	-0.000472	0.000669	-0.706	118624	Anc Chile	Andean
Yoruba.DG	Chile_NorthTierradelFuego_Selknam_100BP.AG	Colombia_Cundinamarca	Colombia_Terregrande	-0.000466	0.000652	-0.715	118697	Anc Chile	Andean
Yoruba.DG	Chile_NorthTierradelFuego_Selknam_100BP.AG	Colombia_Boyaca2	Colombia_Terregrande	-0.000724	0.000669	-1.082	118666	Anc Chile	Andean
Yoruba.DG	Chile_PicaOcho_700BP.AG	Colombia_Boyaca1_LaSalina	Colombia_Terregrande	0.000474	0.000688	0.689	108280	Anc Chile	Andean
Yoruba.DG	Chile_PicaOcho_700BP.AG	Colombia_Soacha_520BP	Colombia_Terregrande	0.00048	0.000944	0.508	101808	Anc Chile	Andean
Yoruba.DG	Chile_PicaOcho_700BP.AG	Colombia_Cundinamarca	Colombia_Terregrande	0.00023	0.000663	0.346	108306	Anc Chile	Andean
Yoruba.DG	Chile_PicaOcho_700BP.AG	Colombia_LagunadelaHerrera_2000BP	Colombia_Terregrande	0.000142	0.000734	0.194	107945	Anc Chile	Andean
Yoruba.DG	Chile_PicaOcho_700BP.AG	Colombia_Boyaca2	Colombia_Terregrande	6.9e-05	0.000676	0.102	108299	Anc Chile	Andean
Yoruba.DG	Chile_PuntaSantaAna_7300BP.SG	Colombia_Soacha_520BP	Colombia_Terregrande	-0.000191	0.000895	-0.213	120036	Anc Chile	Andean
Yoruba.DG	Chile_PuntaSantaAna_7300BP.SG	Colombia_Boyaca1_LaSalina	Colombia_Terregrande	-0.000598	0.000635	-0.943	133234	Anc Chile	Andean
Yoruba.DG	Chile_PuntaSantaAna_7300BP.SG	Colombia_Cundinamarca	Colombia_Terregrande	-0.000768	0.000612	-1.255	133506	Anc Chile	Andean
Yoruba.DG	Chile_PuntaSantaAna_7300BP.SG	Colombia_Boyaca2	Colombia_Terregrande	-0.000816	0.000644	-1.266	133350	Anc Chile	Andean
Yoruba.DG	Chile_PuntaSantaAna_7300BP.SG	Colombia_LagunadelaHerrera_2000BP	Colombia_Terregrande	-0.001045	0.000683	-1.528	131832	Anc Chile	Andean
Yoruba.DG	Chile_SouthernContinent_Aonikenk_400BP.AG	Colombia_Soacha_520BP	Colombia_Terregrande	0.001603	0.000999	1.604	84395	Anc Chile	Andean
Yoruba.DG	Chile_SouthernContinent_Aonikenk_400BP.AG	Colombia_LagunadelaHerrera_2000BP	Colombia_Terregrande	0.000267	0.000788	0.338	91346	Anc Chile	Andean
Yoruba.DG	Chile_SouthernContinent_Aonikenk_400BP.AG	Colombia_Boyaca1_LaSalina	Colombia_Terregrande	0.0002	0.00076	0.263	91953	Anc Chile	Andean
Yoruba.DG	Chile_SouthernContinent_Aonikenk_400BP.AG	Colombia_Cundinamarca	Colombia_Terregrande	-0.00015	0.000724	-0.206	92009	Anc Chile	Andean
Yoruba.DG	Chile_SouthernContinent_Aonikenk_400BP.AG	Colombia_Boyaca2	Colombia_Terregrande	-0.000436	0.000747	-0.584	91982	Anc Chile	Andean
Yoruba.DG	Chile_WesternArchipelago_Ayayema_5100BP.SG	Colombia_Soacha_520BP	Colombia_Terregrande	0.000355	0.000872	0.408	146147	Anc Chile	Andean
Yoruba.DG	Chile_WesternArchipelago_Ayayema_5100BP.SG	Colombia_LagunadelaHerrera_2000BP	Colombia_Terregrande	-0.000193	0.000633	-0.304	161508	Anc Chile	Andean
Yoruba.DG	Chile_WesternArchipelago_Ayayema_5100BP.SG	Colombia_Boyaca1_LaSalina	Colombia_Terregrande	-0.000221	0.000609	-0.363	163465	Anc Chile	Andean
Yoruba.DG	Chile_WesternArchipelago_Ayayema_5100BP.SG	Colombia_Cundinamarca	Colombia_Terregrande	-0.000593	0.000573	-1.034	163861	Anc Chile	Andean
Yoruba.DG	Chile_WesternArchipelago_Ayayema_5100BP.SG	Colombia_Boyaca2	Colombia_Terregrande	-0.000666	0.000606	-1.1	163634	Anc Chile	Andean
Yoruba.DG	Chile_WesternArchipelago_Kaweskar_1200BP.SG	Colombia_Soacha_520BP	Colombia_Terregrande	7.7e-05	0.000824	0.093	142564	Anc Chile	Andean
Yoruba.DG	Chile_WesternArchipelago_Kaweskar_1200BP.SG	Colombia_LagunadelaHerrera_2000BP	Colombia_Terregrande	-0.000204	0.00063	-0.324	157400	Anc Chile	Andean
Yoruba.DG	Chile_WesternArchipelago_Kaweskar_1200BP.SG	Colombia_Boyaca1_LaSalina	Colombia_Terregrande	-0.000346	0.000604	-0.573	159260	Anc Chile	Andean
Yoruba.DG	Chile_WesternArchipelago_Kaweskar_1200BP.SG	Colombia_Cundinamarca	Colombia_Terregrande	-0.000519	0.000579	-0.897	159635	Anc Chile	Andean
Yoruba.DG	Chile_WesternArchipelago_Kaweskar_1200BP.SG	Colombia_Boyaca2	Colombia_Terregrande	-0.000588	0.000596	-0.986	159424	Anc Chile	Andean
Yoruba.DG	Chile_WesternArchipelago_Kaweskar_800BP.SG	Colombia_Boyaca1_LaSalina	Colombia_Terregrande	0.000418	0.00061	0.686	163381	Anc Chile	Andean
Yoruba.DG	Chile_WesternArchipelago_Kaweskar_800BP.SG	Colombia_LagunadelaHerrera_2000BP	Colombia_Terregrande	0.000268	0.000638	0.421	161425	Anc Chile	Andean
Yoruba.DG	Chile_WesternArchipelago_Kaweskar_800BP.SG	Colombia_Soacha_520BP	Colombia_Terregrande	0.000189	0.000849	0.223	146092	Anc Chile	Andean
Yoruba.DG	Chile_WesternArchipelago_Kaweskar_800BP.SG	Colombia_Boyaca2	Colombia_Terregrande	0.000103	0.000594	0.174	163548	Anc Chile	Andean
Yoruba.DG	Chile_WesternArchipelago_Kaweskar_800BP.SG	Colombia_Cundinamarca	Colombia_Terregrande	-3.3e-05	0.000581	-0.057	163774	Anc Chile	Andean
Yoruba.DG	Chile_Yamana_BeagleChannel_800BP.SG	Colombia_LagunadelaHerrera_2000BP	Colombia_Terregrande	0.000399	0.000541	0.738	161522	Anc Chile	Andean
Yoruba.DG	Chile_Yamana_BeagleChannel_800BP.SG	Colombia_Soacha_520BP	Colombia_Terregrande	-0.000136	0.000735	-0.185	146157	Anc Chile	Andean
Yoruba.DG	Chile_Yamana_BeagleChannel_800BP.SG	Colombia_Boyaca1_LaSalina	Colombia_Terregrande	-0.000132	0.000543	-0.243	163477	Anc Chile	Andean
Yoruba.DG	Chile_Yamana_BeagleChannel_800BP.SG	Colombia_Cundinamarca	Colombia_Terregrande	-0.000387	0.000502	-0.771	163873	Anc Chile	Andean
Yoruba.DG	Chile_Yamana_BeagleChannel_800BP.SG	Colombia_Boyaca2	Colombia_Terregrande	-0.000455	0.00052	-0.874	163646	Anc Chile	Andean
Yoruba.DG	Colombia_SB_HG	Colombia_Soacha_520BP	Colombia_Terregrande	0.000133	0.000544	0.244	146151	Anc Colombia	Colombia HG
Yoruba.DG	Colombia_SB_HG	Colombia_LagunadelaHerrera_2000BP	Colombia_Terregrande	-0.000345	0.000428	-0.806	161506	Anc Colombia	Colombia HG
Yoruba.DG	Colombia_SB_HG	Colombia_Cundinamarca	Colombia_Terregrande	-0.000476	0.000377	-1.264	163764	Anc Colombia	Colombia HG
Yoruba.DG	Colombia_SB_HG	Colombia_Boyaca1_LaSalina	Colombia_Terregrande	-0.000592	0.000397	-1.492	163441	Anc Colombia	Colombia HG
Yoruba.DG	Colombia_SB_HG	Colombia_Boyaca2	Colombia_Terregrande	-0.00067	0.00039	-1.717	163584	Anc Colombia	Colombia HG
Yoruba.DG	Curacao_Ceramic.AG	Colombia_Soacha_520BP	Colombia_Terregrande	0.000265	0.000626	0.423	145077	Anc Caribbean	Chibchan Admixed
Yoruba.DG	Curacao_Ceramic.AG	Colombia_Boyaca1_LaSalina	Colombia_Terregrande	-0.000293	0.000459	-0.639	161160	Anc Caribbean	Chibchan Admixed
Yoruba.DG	Curacao_Ceramic.AG	Colombia_LagunadelaHerrera_2000BP	Colombia_Terregrande	-0.000365	0.000489	-0.745	159678	Anc Caribbean	Chibchan Admixed
Yoruba.DG	Curacao_Ceramic.AG	Colombia_Cundinamarca	Colombia_Terregrande	-0.000394	0.000432	-0.911	161291	Anc Caribbean	Chibchan Admixed
Yoruba.DG	Curacao_Ceramic.AG	Colombia_Boyaca2	Colombia_Terregrande	-0.000409	0.000447	-0.914	161231	Anc Caribbean	Chibchan Admixed
Yoruba.DG	Mexico_ChichenItza_MayaLowlands_LateClassic.AG	Colombia_Soacha_520BP	Colombia_Terregrande	0.00051	0.00049	1.039	146177	Anc Mayan	Mayan
Yoruba.DG	Mexico_ChichenItza_MayaLowlands_LateClassic.AG	Colombia_LagunadelaHerrera_2000BP	Colombia_Terregrande	6.8e-05	0.000375	0.181	161546	Anc Mayan	Mayan
Yoruba.DG	Mexico_ChichenItza_MayaLowlands_LateClassic.AG	Colombia_Boyaca1_LaSalina	Colombia_Terregrande	-9.9e-05	0.000355	-0.28	163504	Anc Mayan	Mayan
Yoruba.DG	Mexico_ChichenItza_MayaLowlands_LateClassic.AG	Colombia_Boyaca2	Colombia_Terregrande	-0.000192	0.000346	-0.556	163674	Anc Mayan	Mayan
Yoruba.DG	Mexico_ChichenItza_MayaLowlands_LateClassic.AG	Colombia_Cundinamarca	Colombia_Terregrande	-0.000195	0.000334	-0.585	163897	Anc Mayan	Mayan
Yoruba.DG	Mexico_Chihuahua_Medieval.SG	Colombia_Soacha_520BP	Colombia_Terregrande	0.001407	0.000912	1.543	98603	Anc Mexico	Mesoamerican
Yoruba.DG	Mexico_Chihuahua_Medieval.SG	Colombia_Boyaca1_LaSalina	Colombia_Terregrande	0.000325	0.000635	0.512	109465	Anc Mexico	Mesoamerican
Yoruba.DG	Mexico_Chihuahua_Medieval.SG	Colombia_LagunadelaHerrera_2000BP	Colombia_Terregrande	0.000337	0.000686	0.491	108313	Anc Mexico	Mesoamerican
Yoruba.DG	Mexico_Chihuahua_Medieval.SG	Colombia_Cundinamarca	Colombia_Terregrande	0.000287	0.000609	0.471	109683	Anc Mexico	Mesoamerican
Yoruba.DG	Mexico_Chihuahua_Medieval.SG	Colombia_Boyaca2	Colombia_Terregrande	0.000292	0.000623	0.468	109563	Anc Mexico	Mesoamerican
Yoruba.DG	Mexico_CoyoteCave_950BP.AG	Colombia_LagunadelaHerrera_2000BP	Colombia_Terregrande	-4e-05	0.000703	-0.057	103314	Anc Mexico	Mesoamerican
Yoruba.DG	Mexico_CoyoteCave_950BP.AG	Colombia_Soacha_520BP	Colombia_Terregrande	-0.000133	0.000932	-0.143	97344	Anc Mexico	Mesoamerican
Yoruba.DG	Mexico_CoyoteCave_950BP.AG	Colombia_Boyaca2	Colombia_Terregrande	-0.00011	0.000646	-0.169	103613	Anc Mexico	Mesoamerican
Yoruba.DG	Mexico_CoyoteCave_950BP.AG	Colombia_Boyaca1_LaSalina	Colombia_Terregrande	-0.000129	0.000653	-0.197	103600	Anc Mexico	Mesoamerican
Yoruba.DG	Mexico_CoyoteCave_950BP.AG	Colombia_Cundinamarca	Colombia_Terregrande	-0.000245	0.000633	-0.387	103617	Anc Mexico	Mesoamerican
Yoruba.DG	Mexico_CuevaDeLosMuertosChiquitos_1100BP.AG	Colombia_Soacha_520BP	Colombia_Terregrande	0.000585	0.000556	1.052	146006	Anc Mexico	Mesoamerican
Yoruba.DG	Mexico_CuevaDeLosMuertosChiquitos_1100BP.AG	Colombia_LagunadelaHerrera_2000BP	Colombia_Terregrande	6.6e-05	0.000427	0.154	161202	Anc Mexico	Mesoamerican
Yoruba.DG	Mexico_CuevaDeLosMuertosChiquitos_1100BP.AG	Colombia_Boyaca1_LaSalina	Colombia_Terregrande	3.4e-05	0.0004	0.084	163053	Anc Mexico	Mesoamerican
Yoruba.DG	Mexico_CuevaDeLosMuertosChiquitos_1100BP.AG	Colombia_Boyaca2	Colombia_Terregrande	-0.000111	0.000391	-0.284	163180	Anc Mexico	Mesoamerican
Yoruba.DG	Mexico_CuevaDeLosMuertosChiquitos_1100BP.AG	Colombia_Cundinamarca	Colombia_Terregrande	-0.000119	0.00038	-0.314	163313	Anc Mexico	Mesoamerican
Yoruba.DG	Mexico_Guanajuato_Medieval.SG	Colombia_LagunadelaHerrera_2000BP	Colombia_Terregrande	0.001003	0.000871	1.152	52999	Anc Mexico	Mesoamerican
Yoruba.DG	Mexico_Guanajuato_Medieval.SG	Colombia_Boyaca1_LaSalina	Colombia_Terregrande	0.000814	0.000811	1.004	53484	Anc Mexico	Mesoamerican
Yoruba.DG	Mexico_Guanajuato_Medieval.SG	Colombia_Boyaca2	Colombia_Terregrande	0.000619	0.00081	0.764	53520	Anc Mexico	Mesoamerican
Yoruba.DG	Mexico_Guanajuato_Medieval.SG	Colombia_Cundinamarca	Colombia_Terregrande	0.000428	0.000795	0.539	53555	Anc Mexico	Mesoamerican
Yoruba.DG	Mexico_Guanajuato_Medieval.SG	Colombia_Soacha_520BP	Colombia_Terregrande	0.000228	0.001123	0.203	48481	Anc Mexico	Mesoamerican
Yoruba.DG	Mexico_Pericues_500BP.SG	Colombia_Soacha_520BP	Colombia_Terregrande	0.000409	0.001163	0.351	49943	Anc Mexico	Mesoamerican
Yoruba.DG	Mexico_Pericues_500BP.SG	Colombia_LagunadelaHerrera_2000BP	Colombia_Terregrande	0.000239	0.000906	0.264	53898	Anc Mexico	Mesoamerican
Yoruba.DG	Mexico_Pericues_500BP.SG	Colombia_Cundinamarca	Colombia_Terregrande	0.000177	0.00079	0.224	54273	Anc Mexico	Mesoamerican
Yoruba.DG	Mexico_Pericues_500BP.SG	Colombia_Boyaca2	Colombia_Terregrande	0.000123	0.000829	0.148	54244	Anc Mexico	Mesoamerican
Yoruba.DG	Mexico_Pericues_500BP.SG	Colombia_Boyaca1_LaSalina	Colombia_Terregrande	7.5e-05	0.000827	0.09	54227	Anc Mexico	Mesoamerican
Yoruba.DG	Mexico_Queretaro_Medieval.SG	Colombia_LagunadelaHerrera_2000BP	Colombia_Terregrande	0.000558	0.000497	1.123	160726	Anc Mexico	Mesoamerican
Yoruba.DG	Mexico_Queretaro_Medieval.SG	Colombia_Soacha_520BP	Colombia_Terregrande	0.000327	0.000655	0.499	145515	Anc Mexico	Mesoamerican
Yoruba.DG	Mexico_Queretaro_Medieval.SG	Colombia_Boyaca1_LaSalina	Colombia_Terregrande	-1.2e-05	0.000471	-0.025	162655	Anc Mexico	Mesoamerican
Yoruba.DG	Mexico_Queretaro_Medieval.SG	Colombia_Cundinamarca	Colombia_Terregrande	-0.000144	0.00045	-0.32	163029	Anc Mexico	Mesoamerican
Yoruba.DG	Mexico_Queretaro_Medieval.SG	Colombia_Boyaca2	Colombia_Terregrande	-0.000176	0.00046	-0.383	162814	Anc Mexico	Mesoamerican
Yoruba.DG	Mexico_Tayopa_1000BP.AG	Colombia_Soacha_520BP	Colombia_Terregrande	-8.8e-05	0.000545	-0.161	146116	Anc Mexico	Mesoamerican
Yoruba.DG	Mexico_Tayopa_1000BP.AG	Colombia_Boyaca1_LaSalina	Colombia_Terregrande	-0.000278	0.000395	-0.703	163329	Anc Mexico	Mesoamerican
Yoruba.DG	Mexico_Tayopa_1000BP.AG	Colombia_LagunadelaHerrera_2000BP	Colombia_Terregrande	-0.000308	0.000435	-0.708	161409	Anc Mexico	Mesoamerican
Yoruba.DG	Mexico_Tayopa_1000BP.AG	Colombia_Boyaca2	Colombia_Terregrande	-0.000486	0.000395	-1.233	163471	Anc Mexico	Mesoamerican
Yoruba.DG	Mexico_Tayopa_1000BP.AG	Colombia_Cundinamarca	Colombia_Terregrande	-0.000524	0.000377	-1.387	163661	Anc Mexico	Mesoamerican
Yoruba.DG	Mexico_Trincheras_LaPlaya_1100BP.AG	Colombia_Soacha_520BP	Colombia_Terregrande	0.000327	0.000898	0.364	111888	Anc Mexico	Mesoamerican
Yoruba.DG	Mexico_Trincheras_LaPlaya_1100BP.AG	Colombia_LagunadelaHerrera_2000BP	Colombia_Terregrande	-3.2e-05	0.000689	-0.047	119104	Anc Mexico	Mesoamerican
Yoruba.DG	Mexico_Trincheras_LaPlaya_1100BP.AG	Colombia_Cundinamarca	Colombia_Terregrande	-0.000196	0.000637	-0.308	119464	Anc Mexico	Mesoamerican
Yoruba.DG	Mexico_Trincheras_LaPlaya_1100BP.AG	Colombia_Boyaca1_LaSalina	Colombia_Terregrande	-0.000219	0.000665	-0.33	119460	Anc Mexico	Mesoamerican
Yoruba.DG	Mexico_Trincheras_LaPlaya_1100BP.AG	Colombia_Boyaca2	Colombia_Terregrande	-0.000258	0.000685	-0.377	119462	Anc Mexico	Mesoamerican
Yoruba.DG	Mexico_Trincheras_LaPlaya_1900BP.AG	Colombia_Soacha_520BP	Colombia_Terregrande	0.000802	0.001002	0.8	93523	Anc Mexico	Mesoamerican
Yoruba.DG	Mexico_Trincheras_LaPlaya_1900BP.AG	Colombia_LagunadelaHerrera_2000BP	Colombia_Terregrande	-0.000418	0.000762	-0.549	99044	Anc Mexico	Mesoamerican
Yoruba.DG	Mexico_Trincheras_LaPlaya_1900BP.AG	Colombia_Cundinamarca	Colombia_Terregrande	-0.000546	0.000681	-0.801	99266	Anc Mexico	Mesoamerican
Yoruba.DG	Mexico_Trincheras_LaPlaya_1900BP.AG	Colombia_Boyaca1_LaSalina	Colombia_Terregrande	-0.000629	0.000705	-0.891	99257	Anc Mexico	Mesoamerican
Yoruba.DG	Mexico_Trincheras_LaPlaya_1900BP.AG	Colombia_Boyaca2	Colombia_Terregrande	-0.000631	0.000704	-0.897	99260	Anc Mexico	Mesoamerican
Yoruba.DG	Mexico_Trincheras_LaPlaya_2500BP.TW	Colombia_Soacha_520BP	Colombia_Terregrande	-0.000518	0.000951	-0.544	92649	Anc Mexico	Mesoamerican
Yoruba.DG	Mexico_Trincheras_LaPlaya_2500BP.TW	Colombia_LagunadelaHerrera_2000BP	Colombia_Terregrande	-0.00067	0.000724	-0.925	99937	Anc Mexico	Mesoamerican
Yoruba.DG	Mexico_Trincheras_LaPlaya_2500BP.TW	Colombia_Boyaca2	Colombia_Terregrande	-0.000654	0.000673	-0.971	100552	Anc Mexico	Mesoamerican
Yoruba.DG	Mexico_Trincheras_LaPlaya_2500BP.TW	Colombia_Boyaca1_LaSalina	Colombia_Terregrande	-0.000803	0.000674	-1.192	100535	Anc Mexico	Mesoamerican
Yoruba.DG	Mexico_Trincheras_LaPlaya_2500BP.TW	Colombia_Cundinamarca	Colombia_Terregrande	-0.000858	0.000646	-1.328	100594	Anc Mexico	Mesoamerican
Yoruba.DG	Mexico_Trincheras_LaPlaya_2800BP.AG	Colombia_LagunadelaHerrera_2000BP	Colombia_Terregrande	-0.000518	0.000752	-0.689	81174	Anc Mexico	Mesoamerican
Yoruba.DG	Mexico_Trincheras_LaPlaya_2800BP.AG	Colombia_Boyaca1_LaSalina	Colombia_Terregrande	-0.00063	0.000714	-0.883	81366	Anc Mexico	Mesoamerican
Yoruba.DG	Mexico_Trincheras_LaPlaya_2800BP.AG	Colombia_Boyaca2	Colombia_Terregrande	-0.000788	0.000707	-1.114	81366	Anc Mexico	Mesoamerican
Yoruba.DG	Mexico_Trincheras_LaPlaya_2800BP.AG	Colombia_Cundinamarca	Colombia_Terregrande	-0.000895	0.000686	-1.303	81369	Anc Mexico	Mesoamerican
Yoruba.DG	Mexico_Trincheras_LaPlaya_2800BP.AG	Colombia_Soacha_520BP	Colombia_Terregrande	-0.001756	0.000951	-1.847	76679	Anc Mexico	Mesoamerican
Yoruba.DG	Mexico_Trincheras_LaPlaya_600BP.AG	Colombia_LagunadelaHerrera_2000BP	Colombia_Terregrande	-8.3e-05	0.000453	-0.182	159824	Anc Mexico	Mesoamerican
Yoruba.DG	Mexico_Trincheras_LaPlaya_600BP.AG	Colombia_Soacha_520BP	Colombia_Terregrande	-0.000114	0.000587	-0.194	145196	Anc Mexico	Mesoamerican
Yoruba.DG	Mexico_Trincheras_LaPlaya_600BP.AG	Colombia_Boyaca1_LaSalina	Colombia_Terregrande	-0.000376	0.000424	-0.886	161348	Anc Mexico	Mesoamerican
Yoruba.DG	Mexico_Trincheras_LaPlaya_600BP.AG	Colombia_Boyaca2	Colombia_Terregrande	-0.000466	0.000424	-1.099	161442	Anc Mexico	Mesoamerican
Yoruba.DG	Mexico_Trincheras_LaPlaya_600BP.AG	Colombia_Cundinamarca	Colombia_Terregrande	-0.000511	0.000408	-1.254	161528	Anc Mexico	Mesoamerican
Yoruba.DG	Panama_IsthmoColumbian_PreColonial.SG	Colombia_Soacha_520BP	Colombia_Terregrande	0.000973	0.000713	1.365	123453	Anc Panama	Chibchan
Yoruba.DG	Panama_IsthmoColumbian_PreColonial.SG	Colombia_LagunadelaHerrera_2000BP	Colombia_Terregrande	5e-06	0.000545	0.009	135982	Anc Panama	Chibchan
Yoruba.DG	Panama_IsthmoColumbian_PreColonial.SG	Colombia_Cundinamarca	Colombia_Terregrande	-0.00011	0.000485	-0.226	137817	Anc Panama	Chibchan
Yoruba.DG	Panama_IsthmoColumbian_PreColonial.SG	Colombia_Boyaca1_LaSalina	Colombia_Terregrande	-0.0002	0.000514	-0.388	137525	Anc Panama	Chibchan
Yoruba.DG	Panama_IsthmoColumbian_PreColonial.SG	Colombia_Boyaca2	Colombia_Terregrande	-0.000442	0.000501	-0.882	137656	Anc Panama	Chibchan
Yoruba.DG	Peru_Antaura_Tiwanaku.SG	Colombia_Soacha_520BP	Colombia_Terregrande	-0.000353	0.000904	-0.391	111619	Anc Peru	Andean
Yoruba.DG	Peru_Antaura_Tiwanaku.SG	Colombia_LagunadelaHerrera_2000BP	Colombia_Terregrande	-0.000277	0.000666	-0.416	121120	Anc Peru	Andean
Yoruba.DG	Peru_Antaura_Tiwanaku.SG	Colombia_Boyaca1_LaSalina	Colombia_Terregrande	-0.000331	0.000639	-0.518	121907	Anc Peru	Andean
Yoruba.DG	Peru_Antaura_Tiwanaku.SG	Colombia_Boyaca2	Colombia_Terregrande	-0.000542	0.000612	-0.885	121939	Anc Peru	Andean
Yoruba.DG	Peru_Antaura_Tiwanaku.SG	Colombia_Cundinamarca	Colombia_Terregrande	-0.000589	0.000605	-0.974	121977	Anc Peru	Andean
Yoruba.DG	Peru_Chincha_LH.SG	Colombia_Soacha_520BP	Colombia_Terregrande	0.000482	0.000577	0.836	146052	Anc Peru	Andean
Yoruba.DG	Peru_Chincha_LH.SG	Colombia_LagunadelaHerrera_2000BP	Colombia_Terregrande	0.000116	0.000439	0.265	161399	Anc Peru	Andean
Yoruba.DG	Peru_Chincha_LH.SG	Colombia_Boyaca1_LaSalina	Colombia_Terregrande	8e-05	0.000418	0.191	163354	Anc Peru	Andean
Yoruba.DG	Peru_Chincha_LH.SG	Colombia_Cundinamarca	Colombia_Terregrande	-0.000195	0.000398	-0.489	163750	Anc Peru	Andean
Yoruba.DG	Peru_Chincha_LH.SG	Colombia_Boyaca2	Colombia_Terregrande	-0.000221	0.000417	-0.53	163523	Anc Peru	Andean
Yoruba.DG	Peru_Cotahuasi_Tiwanaku.SG	Colombia_Soacha_520BP	Colombia_Terregrande	0.000449	0.000943	0.476	92168	Anc Peru	Andean
Yoruba.DG	Peru_Cotahuasi_Tiwanaku.SG	Colombia_Boyaca2	Colombia_Terregrande	-0.000169	0.000672	-0.252	99693	Anc Peru	Andean
Yoruba.DG	Peru_Cotahuasi_Tiwanaku.SG	Colombia_Boyaca1_LaSalina	Colombia_Terregrande	-0.000192	0.000691	-0.277	99668	Anc Peru	Andean
Yoruba.DG	Peru_Cotahuasi_Tiwanaku.SG	Colombia_LagunadelaHerrera_2000BP	Colombia_Terregrande	-0.000254	0.000706	-0.36	99183	Anc Peru	Andean
Yoruba.DG	Peru_Cotahuasi_Tiwanaku.SG	Colombia_Cundinamarca	Colombia_Terregrande	-0.000237	0.000654	-0.362	99711	Anc Peru	Andean
Yoruba.DG	Peru_Cullcunche_Tiwanaku.SG	Colombia_LagunadelaHerrera_2000BP	Colombia_Terregrande	0.000106	0.000754	0.141	93942	Anc Peru	Andean
Yoruba.DG	Peru_Cullcunche_Tiwanaku.SG	Colombia_Boyaca2	Colombia_Terregrande	-0.000197	0.000685	-0.288	94459	Anc Peru	Andean
Yoruba.DG	Peru_Cullcunche_Tiwanaku.SG	Colombia_Boyaca1_LaSalina	Colombia_Terregrande	-0.000338	0.000709	-0.476	94440	Anc Peru	Andean
Yoruba.DG	Peru_Cullcunche_Tiwanaku.SG	Colombia_Cundinamarca	Colombia_Terregrande	-0.000344	0.00068	-0.506	94485	Anc Peru	Andean
Yoruba.DG	Peru_Cullcunche_Tiwanaku.SG	Colombia_Soacha_520BP	Colombia_Terregrande	-0.000688	0.000986	-0.698	87275	Anc Peru	Andean
Yoruba.DG	Peru_Cuncaicha_4200BP.AG	Colombia_Soacha_520BP	Colombia_Terregrande	0.001525	0.000858	1.777	130305	Anc Peru	Andean
Yoruba.DG	Peru_Cuncaicha_4200BP.AG	Colombia_Boyaca2	Colombia_Terregrande	0.000293	0.000621	0.472	140255	Anc Peru	Andean
Yoruba.DG	Peru_Cuncaicha_4200BP.AG	Colombia_Cundinamarca	Colombia_Terregrande	0.000145	0.000607	0.238	140271	Anc Peru	Andean
Yoruba.DG	Peru_Cuncaicha_4200BP.AG	Colombia_LagunadelaHerrera_2000BP	Colombia_Terregrande	0.000141	0.000667	0.211	139668	Anc Peru	Andean
Yoruba.DG	Peru_Cuncaicha_4200BP.AG	Colombia_Boyaca1_LaSalina	Colombia_Terregrande	0.000105	0.000629	0.166	140231	Anc Peru	Andean
Yoruba.DG	Peru_Cuncaicha_9000BP.AG	Colombia_Boyaca1_LaSalina	Colombia_Terregrande	0.001356	0.000628	2.16	138393	Anc Peru	Andean
Yoruba.DG	Peru_Cuncaicha_9000BP.AG	Colombia_Boyaca2	Colombia_Terregrande	0.001332	0.000637	2.09	138414	Anc Peru	Andean
Yoruba.DG	Peru_Cuncaicha_9000BP.AG	Colombia_Cundinamarca	Colombia_Terregrande	0.001218	0.000618	1.972	138431	Anc Peru	Andean
Yoruba.DG	Peru_Cuncaicha_9000BP.AG	Colombia_Soacha_520BP	Colombia_Terregrande	0.001662	0.000862	1.927	128607	Anc Peru	Andean
Yoruba.DG	Peru_Cuncaicha_9000BP.AG	Colombia_LagunadelaHerrera_2000BP	Colombia_Terregrande	0.001077	0.000684	1.574	137825	Anc Peru	Andean
Yoruba.DG	Peru_EIP_Moche.AG	Colombia_Soacha_520BP	Colombia_Terregrande	0.001601	0.001242	1.289	42707	Anc Peru	Andean
Yoruba.DG	Peru_EIP_Moche.AG	Colombia_Boyaca2	Colombia_Terregrande	-0.000243	0.000908	-0.267	45687	Anc Peru	Andean
Yoruba.DG	Peru_EIP_Moche.AG	Colombia_Boyaca1_LaSalina	Colombia_Terregrande	-0.000373	0.00091	-0.41	45674	Anc Peru	Andean
Yoruba.DG	Peru_EIP_Moche.AG	Colombia_LagunadelaHerrera_2000BP	Colombia_Terregrande	-0.000443	0.000963	-0.46	45504	Anc Peru	Andean
Yoruba.DG	Peru_EIP_Moche.AG	Colombia_Cundinamarca	Colombia_Terregrande	-0.000422	0.000885	-0.477	45691	Anc Peru	Andean
Yoruba.DG	Peru_ElBrujo_EIP_1300BP.AG	Colombia_LagunadelaHerrera_2000BP	Colombia_Terregrande	0.000433	0.000611	0.709	121764	Anc Peru	Andean
Yoruba.DG	Peru_ElBrujo_EIP_1300BP.AG	Colombia_Boyaca1_LaSalina	Colombia_Terregrande	0.000198	0.00057	0.348	122407	Anc Peru	Andean
Yoruba.DG	Peru_ElBrujo_EIP_1300BP.AG	Colombia_Soacha_520BP	Colombia_Terregrande	6.8e-05	0.000804	0.084	113385	Anc Peru	Andean
Yoruba.DG	Peru_ElBrujo_EIP_1300BP.AG	Colombia_Cundinamarca	Colombia_Terregrande	9e-06	0.00055	0.017	122463	Anc Peru	Andean
Yoruba.DG	Peru_ElBrujo_EIP_1300BP.AG	Colombia_Boyaca2	Colombia_Terregrande	-0.000152	0.000562	-0.271	122440	Anc Peru	Andean
Yoruba.DG	Peru_Highlands_Chinchawas_MH.AG	Colombia_Soacha_520BP	Colombia_Terregrande	-0.000979	0.001063	-0.92	75306	Anc Peru	Andean
Yoruba.DG	Peru_Highlands_Chinchawas_MH.AG	Colombia_LagunadelaHerrera_2000BP	Colombia_Terregrande	-0.000843	0.000823	-1.024	79800	Anc Peru	Andean
Yoruba.DG	Peru_Highlands_Chinchawas_MH.AG	Colombia_Cundinamarca	Colombia_Terregrande	-0.000869	0.000747	-1.163	80065	Anc Peru	Andean
Yoruba.DG	Peru_Highlands_Chinchawas_MH.AG	Colombia_Boyaca1_LaSalina	Colombia_Terregrande	-0.00101	0.000782	-1.291	80054	Anc Peru	Andean
Yoruba.DG	Peru_Highlands_Chinchawas_MH.AG	Colombia_Boyaca2	Colombia_Terregrande	-0.001031	0.000777	-1.327	80061	Anc Peru	Andean
Yoruba.DG	Peru_Highlands_LIP_Chimu.AG	Colombia_Soacha_520BP	Colombia_Terregrande	0.000485	0.000693	0.7	139395	Anc Peru	Andean
Yoruba.DG	Peru_Highlands_LIP_Chimu.AG	Colombia_Boyaca1_LaSalina	Colombia_Terregrande	-4.5e-05	0.000502	-0.091	152936	Anc Peru	Andean
Yoruba.DG	Peru_Highlands_LIP_Chimu.AG	Colombia_LagunadelaHerrera_2000BP	Colombia_Terregrande	-8.1e-05	0.00053	-0.152	151898	Anc Peru	Andean
Yoruba.DG	Peru_Highlands_LIP_Chimu.AG	Colombia_Boyaca2	Colombia_Terregrande	-0.000159	0.000493	-0.322	152968	Anc Peru	Andean
Yoruba.DG	Peru_Highlands_LIP_Chimu.AG	Colombia_Cundinamarca	Colombia_Terregrande	-0.000174	0.000485	-0.359	152998	Anc Peru	Andean
Yoruba.DG	Peru_LaGalgada_4100BP.AG	Colombia_LagunadelaHerrera_2000BP	Colombia_Terregrande	0.00042	0.000638	0.659	153305	Anc Peru	Andean
Yoruba.DG	Peru_LaGalgada_4100BP.AG	Colombia_Soacha_520BP	Colombia_Terregrande	0.000451	0.000824	0.547	140245	Anc Peru	Andean
Yoruba.DG	Peru_LaGalgada_4100BP.AG	Colombia_Boyaca1_LaSalina	Colombia_Terregrande	0.000123	0.000606	0.204	154524	Anc Peru	Andean
Yoruba.DG	Peru_LaGalgada_4100BP.AG	Colombia_Cundinamarca	Colombia_Terregrande	0.000112	0.000572	0.196	154624	Anc Peru	Andean
Yoruba.DG	Peru_LaGalgada_4100BP.AG	Colombia_Boyaca2	Colombia_Terregrande	-0.000101	0.000583	-0.173	154577	Anc Peru	Andean
Yoruba.DG	Peru_Laramate_900BP.AG	Colombia_LagunadelaHerrera_2000BP	Colombia_Terregrande	-0.000209	0.000468	-0.445	159298	Anc Peru	Andean
Yoruba.DG	Peru_Laramate_900BP.AG	Colombia_Soacha_520BP	Colombia_Terregrande	-0.00057	0.000601	-0.949	144863	Anc Peru	Andean
Yoruba.DG	Peru_Laramate_900BP.AG	Colombia_Boyaca1_LaSalina	Colombia_Terregrande	-0.000433	0.000435	-0.996	160779	Anc Peru	Andean
Yoruba.DG	Peru_Laramate_900BP.AG	Colombia_Boyaca2	Colombia_Terregrande	-0.000537	0.000432	-1.243	160866	Anc Peru	Andean
Yoruba.DG	Peru_Laramate_900BP.AG	Colombia_Cundinamarca	Colombia_Terregrande	-0.000607	0.000419	-1.449	160924	Anc Peru	Andean
Yoruba.DG	Peru_Lauricocha_3500BP.AG	Colombia_Soacha_520BP	Colombia_Terregrande	-0.000806	0.000942	-0.856	100955	Anc Peru	Andean
Yoruba.DG	Peru_Lauricocha_3500BP.AG	Colombia_LagunadelaHerrera_2000BP	Colombia_Terregrande	-0.000832	0.000709	-1.173	109404	Anc Peru	Andean
Yoruba.DG	Peru_Lauricocha_3500BP.AG	Colombia_Cundinamarca	Colombia_Terregrande	-0.001206	0.000657	-1.836	110281	Anc Peru	Andean
Yoruba.DG	Peru_Lauricocha_3500BP.AG	Colombia_Boyaca1_LaSalina	Colombia_Terregrande	-0.001431	0.00069	-2.074	110207	Anc Peru	Andean
Yoruba.DG	Peru_Lauricocha_3500BP.AG	Colombia_Boyaca2	Colombia_Terregrande	-0.001539	0.000663	-2.32	110253	Anc Peru	Andean
Yoruba.DG	Peru_Lauricocha_5800BP.AG	Colombia_Boyaca1_LaSalina	Colombia_Terregrande	0.000291	0.000676	0.43	112999	Anc Peru	Andean
Yoruba.DG	Peru_Lauricocha_5800BP.AG	Colombia_Boyaca2	Colombia_Terregrande	-0.000204	0.000662	-0.308	113038	Anc Peru	Andean
Yoruba.DG	Peru_Lauricocha_5800BP.AG	Colombia_LagunadelaHerrera_2000BP	Colombia_Terregrande	-0.000234	0.000716	-0.327	112161	Anc Peru	Andean
Yoruba.DG	Peru_Lauricocha_5800BP.AG	Colombia_Cundinamarca	Colombia_Terregrande	-0.000254	0.000647	-0.392	113071	Anc Peru	Andean
Yoruba.DG	Peru_Lauricocha_5800BP.AG	Colombia_Soacha_520BP	Colombia_Terregrande	-0.000586	0.000877	-0.668	103185	Anc Peru	Andean
Yoruba.DG	Peru_Lauricocha_8600BP.AG	Colombia_LagunadelaHerrera_2000BP	Colombia_Terregrande	0.000596	0.00056	1.066	156718	Anc Peru	Andean
Yoruba.DG	Peru_Lauricocha_8600BP.AG	Colombia_Soacha_520BP	Colombia_Terregrande	0.000738	0.000727	1.015	142533	Anc Peru	Andean
Yoruba.DG	Peru_Lauricocha_8600BP.AG	Colombia_Cundinamarca	Colombia_Terregrande	0.00023	0.000509	0.451	158513	Anc Peru	Andean
Yoruba.DG	Peru_Lauricocha_8600BP.AG	Colombia_Boyaca2	Colombia_Terregrande	0.000218	0.000516	0.422	158411	Anc Peru	Andean
Yoruba.DG	Peru_Lauricocha_8600BP.AG	Colombia_Boyaca1_LaSalina	Colombia_Terregrande	0.000199	0.000521	0.382	158301	Anc Peru	Andean
Yoruba.DG	Peru_LH_Inca.AG	Colombia_Soacha_520BP	Colombia_Terregrande	0.002563	0.001431	1.792	34519	Anc Peru	Andean
Yoruba.DG	Peru_LH_Inca.AG	Colombia_Cundinamarca	Colombia_Terregrande	-0.000222	0.001	-0.222	37537	Anc Peru	Andean
Yoruba.DG	Peru_LH_Inca.AG	Colombia_Boyaca2	Colombia_Terregrande	-0.000273	0.001021	-0.267	37528	Anc Peru	Andean
Yoruba.DG	Peru_LH_Inca.AG	Colombia_Boyaca1_LaSalina	Colombia_Terregrande	-0.000309	0.001051	-0.294	37516	Anc Peru	Andean
Yoruba.DG	Peru_LH_Inca.AG	Colombia_LagunadelaHerrera_2000BP	Colombia_Terregrande	-0.000583	0.001086	-0.537	37313	Anc Peru	Andean
Yoruba.DG	Peru_Lima_EIP_1450BP.AG	Colombia_Soacha_520BP	Colombia_Terregrande	-0.000745	0.001049	-0.711	64317	Anc Peru	Andean
Yoruba.DG	Peru_Lima_EIP_1450BP.AG	Colombia_LagunadelaHerrera_2000BP	Colombia_Terregrande	-0.000902	0.00077	-1.172	69181	Anc Peru	Andean
Yoruba.DG	Peru_Lima_EIP_1450BP.AG	Colombia_Boyaca2	Colombia_Terregrande	-0.000922	0.000742	-1.242	69594	Anc Peru	Andean
Yoruba.DG	Peru_Lima_EIP_1450BP.AG	Colombia_Boyaca1_LaSalina	Colombia_Terregrande	-0.001304	0.000749	-1.742	69569	Anc Peru	Andean
Yoruba.DG	Peru_Lima_EIP_1450BP.AG	Colombia_Cundinamarca	Colombia_Terregrande	-0.001261	0.00072	-1.751	69607	Anc Peru	Andean
Yoruba.DG	Peru_Lima_LIP_650BP.AG	Colombia_LagunadelaHerrera_2000BP	Colombia_Terregrande	-0.000223	0.000589	-0.379	152845	Anc Peru	Andean
Yoruba.DG	Peru_Lima_LIP_650BP.AG	Colombia_Boyaca1_LaSalina	Colombia_Terregrande	-0.000407	0.000568	-0.717	154274	Anc Peru	Andean
Yoruba.DG	Peru_Lima_LIP_650BP.AG	Colombia_Soacha_520BP	Colombia_Terregrande	-0.000728	0.000776	-0.939	139397	Anc Peru	Andean
Yoruba.DG	Peru_Lima_LIP_650BP.AG	Colombia_Boyaca2	Colombia_Terregrande	-0.000548	0.000552	-0.993	154370	Anc Peru	Andean
Yoruba.DG	Peru_Lima_LIP_650BP.AG	Colombia_Cundinamarca	Colombia_Terregrande	-0.00059	0.000538	-1.095	154461	Anc Peru	Andean
Yoruba.DG	Peru_LIP_Botigiriayocc_600BP.AG	Colombia_Soacha_520BP	Colombia_Terregrande	0.000779	0.00084	0.927	143201	Anc Peru	Andean
Yoruba.DG	Peru_LIP_Botigiriayocc_600BP.AG	Colombia_LagunadelaHerrera_2000BP	Colombia_Terregrande	-0.000584	0.000651	-0.897	157687	Anc Peru	Andean
Yoruba.DG	Peru_LIP_Botigiriayocc_600BP.AG	Colombia_Boyaca1_LaSalina	Colombia_Terregrande	-0.000732	0.000621	-1.179	159366	Anc Peru	Andean
Yoruba.DG	Peru_LIP_Botigiriayocc_600BP.AG	Colombia_Boyaca2	Colombia_Terregrande	-0.000814	0.000621	-1.312	159486	Anc Peru	Andean
Yoruba.DG	Peru_LIP_Botigiriayocc_600BP.AG	Colombia_Cundinamarca	Colombia_Terregrande	-0.000823	0.000599	-1.375	159613	Anc Peru	Andean
Yoruba.DG	Peru_LIP_Chanka.AG	Colombia_Soacha_520BP	Colombia_Terregrande	-1.1e-05	0.000785	-0.013	136237	Anc Peru	Andean
Yoruba.DG	Peru_LIP_Chanka.AG	Colombia_Boyaca1_LaSalina	Colombia_Terregrande	-0.000456	0.000594	-0.768	148818	Anc Peru	Andean
Yoruba.DG	Peru_LIP_Chanka.AG	Colombia_LagunadelaHerrera_2000BP	Colombia_Terregrande	-0.000572	0.000614	-0.932	147863	Anc Peru	Andean
Yoruba.DG	Peru_LIP_Chanka.AG	Colombia_Boyaca2	Colombia_Terregrande	-0.00063	0.000577	-1.092	148844	Anc Peru	Andean
Yoruba.DG	Peru_LIP_Chanka.AG	Colombia_Cundinamarca	Colombia_Terregrande	-0.000611	0.000558	-1.096	148876	Anc Peru	Andean
Yoruba.DG	Peru_LIP_Pacapaccari_600BP.AG	Colombia_LagunadelaHerrera_2000BP	Colombia_Terregrande	0.000353	0.000542	0.652	145675	Anc Peru	Andean
Yoruba.DG	Peru_LIP_Pacapaccari_600BP.AG	Colombia_Cundinamarca	Colombia_Terregrande	-0.000275	0.000494	-0.557	146586	Anc Peru	Andean
Yoruba.DG	Peru_LIP_Pacapaccari_600BP.AG	Colombia_Boyaca1_LaSalina	Colombia_Terregrande	-0.000304	0.000515	-0.59	146540	Anc Peru	Andean
Yoruba.DG	Peru_LIP_Pacapaccari_600BP.AG	Colombia_Soacha_520BP	Colombia_Terregrande	-0.00052	0.000722	-0.72	134438	Anc Peru	Andean
Yoruba.DG	Peru_LIP_Pacapaccari_600BP.AG	Colombia_Boyaca2	Colombia_Terregrande	-0.000666	0.000505	-1.318	146560	Anc Peru	Andean
Yoruba.DG	Peru_LIP_Ychsma.AG	Colombia_LagunadelaHerrera_2000BP	Colombia_Terregrande	0.000591	0.000689	0.858	86637	Anc Peru	Andean
Yoruba.DG	Peru_LIP_Ychsma.AG	Colombia_Boyaca2	Colombia_Terregrande	0.000185	0.000648	0.286	87037	Anc Peru	Andean
Yoruba.DG	Peru_LIP_Ychsma.AG	Colombia_Cundinamarca	Colombia_Terregrande	0.000103	0.000639	0.161	87048	Anc Peru	Andean
Yoruba.DG	Peru_LIP_Ychsma.AG	Colombia_Boyaca1_LaSalina	Colombia_Terregrande	0.000108	0.000678	0.16	87024	Anc Peru	Andean
Yoruba.DG	Peru_LIP_Ychsma.AG	Colombia_Soacha_520BP	Colombia_Terregrande	-0.000263	0.000926	-0.284	81304	Anc Peru	Andean
Yoruba.DG	Peru_Maucallacta_Tiwanaku.SG	Colombia_Soacha_520BP	Colombia_Terregrande	0.001059	0.00102	1.038	85980	Anc Peru	Andean
Yoruba.DG	Peru_Maucallacta_Tiwanaku.SG	Colombia_Boyaca2	Colombia_Terregrande	9.2e-05	0.000703	0.13	93027	Anc Peru	Andean
Yoruba.DG	Peru_Maucallacta_Tiwanaku.SG	Colombia_Cundinamarca	Colombia_Terregrande	-4.4e-05	0.000691	-0.063	93048	Anc Peru	Andean
Yoruba.DG	Peru_Maucallacta_Tiwanaku.SG	Colombia_LagunadelaHerrera_2000BP	Colombia_Terregrande	-0.000196	0.000746	-0.263	92521	Anc Peru	Andean
Yoruba.DG	Peru_Maucallacta_Tiwanaku.SG	Colombia_Boyaca1_LaSalina	Colombia_Terregrande	-0.000233	0.000722	-0.322	92992	Anc Peru	Andean
Yoruba.DG	Peru_MH_LIP_ElBrujo_850BP.AG	Colombia_Boyaca1_LaSalina	Colombia_Terregrande	0.000654	0.000751	0.871	75261	Anc Peru	Andean
Yoruba.DG	Peru_MH_LIP_ElBrujo_850BP.AG	Colombia_LagunadelaHerrera_2000BP	Colombia_Terregrande	0.000659	0.000785	0.84	74905	Anc Peru	Andean
Yoruba.DG	Peru_MH_LIP_ElBrujo_850BP.AG	Colombia_Soacha_520BP	Colombia_Terregrande	0.000561	0.001056	0.532	70193	Anc Peru	Andean
Yoruba.DG	Peru_MH_LIP_ElBrujo_850BP.AG	Colombia_Cundinamarca	Colombia_Terregrande	0.000273	0.000727	0.376	75281	Anc Peru	Andean
Yoruba.DG	Peru_MH_LIP_ElBrujo_850BP.AG	Colombia_Boyaca2	Colombia_Terregrande	0.00021	0.00075	0.28	75269	Anc Peru	Andean
Yoruba.DG	Peru_MH_LIP_Lambayeque.AG	Colombia_Soacha_520BP	Colombia_Terregrande	0.000181	0.000686	0.264	137546	Anc Peru	Andean
Yoruba.DG	Peru_MH_LIP_Lambayeque.AG	Colombia_LagunadelaHerrera_2000BP	Colombia_Terregrande	-0.000564	0.000539	-1.047	150174	Anc Peru	Andean
Yoruba.DG	Peru_MH_LIP_Lambayeque.AG	Colombia_Boyaca1_LaSalina	Colombia_Terregrande	-0.0006	0.000515	-1.166	151388	Anc Peru	Andean
Yoruba.DG	Peru_MH_LIP_Lambayeque.AG	Colombia_Cundinamarca	Colombia_Terregrande	-0.000682	0.000489	-1.394	151489	Anc Peru	Andean
Yoruba.DG	Peru_MH_LIP_Lambayeque.AG	Colombia_Boyaca2	Colombia_Terregrande	-0.000749	0.000505	-1.483	151433	Anc Peru	Andean
Yoruba.DG	Peru_Palpa_LIP_550BP.AG	Colombia_Soacha_520BP	Colombia_Terregrande	0.000135	0.000787	0.172	127679	Anc Peru	Andean
Yoruba.DG	Peru_Palpa_LIP_550BP.AG	Colombia_Boyaca1_LaSalina	Colombia_Terregrande	-0.000489	0.000564	-0.867	138353	Anc Peru	Andean
Yoruba.DG	Peru_Palpa_LIP_550BP.AG	Colombia_Cundinamarca	Colombia_Terregrande	-0.000505	0.000539	-0.938	138397	Anc Peru	Andean
Yoruba.DG	Peru_Palpa_LIP_550BP.AG	Colombia_LagunadelaHerrera_2000BP	Colombia_Terregrande	-0.00068	0.000596	-1.14	137703	Anc Peru	Andean
Yoruba.DG	Peru_Palpa_LIP_550BP.AG	Colombia_Boyaca2	Colombia_Terregrande	-0.00069	0.000544	-1.269	138375	Anc Peru	Andean
Yoruba.DG	Peru_RioUncallane_1600BP.SG	Colombia_Soacha_520BP	Colombia_Terregrande	0.001233	0.000625	1.972	146167	Anc Peru	Andean
Yoruba.DG	Peru_RioUncallane_1600BP.SG	Colombia_LagunadelaHerrera_2000BP	Colombia_Terregrande	0.000161	0.000492	0.328	161534	Anc Peru	Andean
Yoruba.DG	Peru_RioUncallane_1600BP.SG	Colombia_Boyaca1_LaSalina	Colombia_Terregrande	7.6e-05	0.000465	0.163	163492	Anc Peru	Andean
Yoruba.DG	Peru_RioUncallane_1600BP.SG	Colombia_Boyaca2	Colombia_Terregrande	-2.2e-05	0.000456	-0.048	163662	Anc Peru	Andean
Yoruba.DG	Peru_RioUncallane_1600BP.SG	Colombia_Cundinamarca	Colombia_Terregrande	-6.6e-05	0.000443	-0.149	163889	Anc Peru	Andean
Yoruba.DG	Peru_SanSebastian_LIP_600BP.AG	Colombia_Soacha_520BP	Colombia_Terregrande	0.001057	0.000834	1.267	129148	Anc Peru	Andean
Yoruba.DG	Peru_SanSebastian_LIP_600BP.AG	Colombia_LagunadelaHerrera_2000BP	Colombia_Terregrande	0.000234	0.00065	0.36	138954	Anc Peru	Andean
Yoruba.DG	Peru_SanSebastian_LIP_600BP.AG	Colombia_Cundinamarca	Colombia_Terregrande	8.1e-05	0.000597	0.135	139558	Anc Peru	Andean
Yoruba.DG	Peru_SanSebastian_LIP_600BP.AG	Colombia_Boyaca1_LaSalina	Colombia_Terregrande	2.1e-05	0.000617	0.034	139530	Anc Peru	Andean
Yoruba.DG	Peru_SanSebastian_LIP_600BP.AG	Colombia_Boyaca2	Colombia_Terregrande	-0.000119	0.000612	-0.194	139550	Anc Peru	Andean
Yoruba.DG	Peru_Ullujaya_EIP_1350BP.AG	Colombia_Soacha_520BP	Colombia_Terregrande	0.001009	0.000782	1.29	108836	Anc Peru	Andean
Yoruba.DG	Peru_Ullujaya_EIP_1350BP.AG	Colombia_Boyaca2	Colombia_Terregrande	6.5e-05	0.000588	0.11	116556	Anc Peru	Andean
Yoruba.DG	Peru_Ullujaya_EIP_1350BP.AG	Colombia_LagunadelaHerrera_2000BP	Colombia_Terregrande	6.2e-05	0.000618	0.1	116153	Anc Peru	Andean
Yoruba.DG	Peru_Ullujaya_EIP_1350BP.AG	Colombia_Cundinamarca	Colombia_Terregrande	2.6e-05	0.000569	0.046	116568	Anc Peru	Andean
Yoruba.DG	Peru_Ullujaya_EIP_1350BP.AG	Colombia_Boyaca1_LaSalina	Colombia_Terregrande	-8.1e-05	0.000592	-0.137	116543	Anc Peru	Andean
Yoruba.DG	Peru_Ullujaya_MH_950BP.AG	Colombia_LagunadelaHerrera_2000BP	Colombia_Terregrande	-0.000352	0.00068	-0.518	116812	Anc Peru	Andean
Yoruba.DG	Peru_Ullujaya_MH_950BP.AG	Colombia_Soacha_520BP	Colombia_Terregrande	-0.000788	0.000896	-0.879	109441	Anc Peru	Andean
Yoruba.DG	Peru_Ullujaya_MH_950BP.AG	Colombia_Boyaca1_LaSalina	Colombia_Terregrande	-0.00072	0.000648	-1.111	117228	Anc Peru	Andean
Yoruba.DG	Peru_Ullujaya_MH_950BP.AG	Colombia_Boyaca2	Colombia_Terregrande	-0.000762	0.000654	-1.166	117245	Anc Peru	Andean
Yoruba.DG	Peru_Ullujaya_MH_950BP.AG	Colombia_Cundinamarca	Colombia_Terregrande	-0.000961	0.000632	-1.521	117249	Anc Peru	Andean
[truncated: 3,245 more rows]

## Sheet: S4
Table S4. Results of f4-statistics testing for ancestry differences between Herrera-Muisca Period groups (2M.HO dataset).
[truncated: 2,026 more rows]

[truncated: 27 more sheets: S5, S6, S7, S8, S9, S10, S11, S12, S13, S14, S15, S16, S17, S18, S19, S20, S21, S22, S23, S24 …]
